# Supplementary material for: Genome-wide association mapping of date palm fruit traits
Source: Nat Commun. 2019 Oct 15;10:4680. doi: 10.1038/s41467-019-12604-9 (PMC6794320; doi:10.1038/s41467-019-12604-9)
Supplement: Supplementary file 5 — Supplementary Dataset 1 [file 41467_2019_12604_MOESM5_ESM.xlsx]

## Sheet: Sheet 1
Supplementary Data 1. Sample information for GWAS mapping population and phenotypes .
# Reads and Depth refer to the number of reads Illumina sequenced following trimming, and the average depth. FL: fruit length (cm); R, G, B, L, a, b are parameters characterizing fruit color (see Methods)
RAB is ratio a/b, ANT is anthocyanin level, MO is fruit moisture, SUC, GLU, FRU are sucrose, glucose and fructose levels (g/100g of dry matter)
RSGFS is the ratio of sucrose over the total amount of sugar [sucrose/(glucose + fructose + sucrose). OXA, CIT, TAR, MAL, SUI, FUM is the level of oxalic, citric, tartaric, malic, succinic and fumaric acids respectively.
SEX is the sex of the palm tree (1: female and 2: male).
ID_for_GWAS	Variety	Farm	# Reads	Depth	FL	W	R	G	B	L	a	b	RAB	ANT	MO	SUC	GLU	FRU	RSGFS	OXA	CIT	TAR	MAL	SUI	FUM	SEX
PDAC253_Ram_S	Ramah	Al-Schweib, Al-Ain, Abu Dhabi	78798878	10.6271	4.15337	9.98914	239.872	197.474	108.164	81.7002	4.6802	49.8745	0.0938394	0.19	17.88	44.26	15.38	12.99	0.60939	0.215311	0.138075	0.0306393	0.365275	0.665882	0.00687358	1
PDAC254_Rij_S	Rij_Al_Banat	Al-Schweib, Al-Ain, Abu Dhabi	66036088	9.09597	5.63663	30.5237	243.045	205.888	94.1405	83.9493	0.609999	59.1021	0.0103211	0.21	20.86	1.66	40.43	40.31	0.0201456	0.203512	0.068972	0.0178427	0.34031	0.617859	0.0105685	1
PDAC255_Sin_S	Sindy	Al-Schweib, Al-Ain, Abu Dhabi	82584249	10.8608	4.02825	12.2711	250.365	205.353	98.4831	84.5471	4.21463	57.9433	0.072737	0.09	21.24	4.27	38.67	38.65	0.0523348	0.152531	0.0880045	0.0263543	0.568853	0.630435	0.0114052	1
PDAC256_Alm_S	Al_Maktoum	Al-Schweib, Al-Ain, Abu Dhabi	61604823	8.4133	4.36913	22.9636	247.68	186.157	77.5296	79.4013	11.7951	61.5716	0.191567	0.15	18.24	1.63	39.34	40.13	0.0200986	0.220933	0.111402	0.0188193	0.453749	0.618032	0.00940516	1
PDAC257_Hil_S	Hilali_Saudi	Al-Schweib, Al-Ain, Abu Dhabi	79375489	10.8329	4.27937	24.9236	249.937	217.981	148.232	88.2529	1.81564	38.3843	0.0473016	0.25	17.79	1.79	39.09	41.17	0.021816	0.202289	0.120851	0.0221061	0.704532	1.0495	0.00828179	1
PDAC258_Ale_S	Deglet_Al_Emam	Al-Schweib, Al-Ain, Abu Dhabi	92101550	12.065	3.82412	NA	245.036	203.982	112.904	83.8562	3.77757	50.2969	0.0751054	0.11	16.24	1.64	39.13	40.08	0.0202845	0.160232	0.144091	0.0122467	0.55211	0.710131	0.0150531	1
PDAC259_Asi_S	Asiliya	Al-Schweib, Al-Ain, Abu Dhabi	88160795	11.6805	4.82062	NA	222.681	179.287	79.4174	75.188	5.01727	55.4509	0.0904812	0.3	NA	NA	NA	NA	NA	NA	NA	NA	NA	NA	NA	1
PDAC260_Zam_S	Zamili	Al-Schweib, Al-Ain, Abu Dhabi	99858965	13.1918	3.988	17.5379	242.429	196.749	91.1082	81.586	4.8798	57.7925	0.0844366	0.13	16.58	2.96	38.31	37.9	0.0373879	0.157852	0.072217	0.0210008	0.261902	0.120844	0.0247508	1
PDAC261_Fre_S	Freiga	Al-Schweib, Al-Ain, Abu Dhabi	131598495	17.4898	4.30575	NA	241.814	199.423	97.5067	82.2494	3.65737	55.6253	0.0657501	0.13	14.96	2.33	39.93	39.99	0.0283283	0.166611	0.0789839	0.0457905	0.689945	0.669956	0.0198225	1
PDAC262_She_S	Sheikha	Al-Schweib, Al-Ain, Abu Dhabi	84874798	11.385	4.43888	33.2057	246.569	204.38	104.773	84.0085	3.57795	54.3758	0.0658005	0.17	29.71	1.77	40.27	39.99	0.0215775	0.215946	0.0893169	0.0343413	0.525986	0.141569	0.0353267	1
PDAC263_Jei_S	Jeish_Handal	Al-Schweib, Al-Ain, Abu Dhabi	77104681	10.4064	3.98425	11.1224	238.661	161.347	116.12	73.0254	23.8555	35.1296	0.679072	1.17	15.91	1.77	42.16	42.05	0.0205862	0.176281	0.0688811	0.0287605	0.592959	0.606664	0.027464	1
PDAC264_Lab_S	Labdiah	Al-Schweib, Al-Ain, Abu Dhabi	68193247	9.32984	4.81025	NA	246.844	206.446	108.341	84.5861	2.9027	53.357	0.0544015	0.25	NA	NA	NA	NA	NA	NA	NA	NA	NA	NA	NA	1
PDAC265_Mab_S	Mabrouma	Al-Schweib, Al-Ain, Abu Dhabi	78893877	10.5314	4.57325	15.4596	249.662	200.744	83.2439	83.2058	5.36482	63.1781	0.0849159	1.77	12.05	1.84	40.32	41.1	0.0220994	0.186827	0.0685518	0.0176544	0.401004	0.482152	0.029087	1
PDAC266_Hel_S	Helwa	Al-Schweib, Al-Ain, Abu Dhabi	87505209	11.7186	5.81875	21.831	211.964	104.732	84.7274	56.808	40.4862	30.9167	1.30952	2.4	23.82	1.23	40.93	40.65	0.0148533	0.217764	0.106888	0.0155367	0.380477	0.608159	0.0277442	1
PDAC267_Rot_S	Rothana_Madina	Al-Schweib, Al-Ain, Abu Dhabi	99754324	13.2223	3.4275	12.0403	242.25	193.067	99.5466	80.7504	7.32965	52.8777	0.138615	0.12	14.04	9.66	36.01	36.23	0.117949	0.263348	0.0945284	0.0296194	0.29868	0.115655	0.010564	1
PDAC268_Has_S	Hasawi	Al-Schweib, Al-Ain, Abu Dhabi	88679432	11.7944	3.76675	15.477	242.482	203.932	114.269	83.6207	2.87195	49.3064	0.058247	0.1	12.62	1.7	39.96	40.89	0.0205936	0.162809	0.0632111	0.0424192	0.471893	0.559611	0.0153168	1
PDAC270_Kho_S	Koushana_i	Al-Schweib, Al-Ain, Abu Dhabi	105007523	14.1109	3.14962	NA	239.347	201.732	119.351	82.845	3.18202	45.7892	0.0694927	0.11	NA	NA	NA	NA	NA	NA	NA	NA	NA	NA	NA	1
PDAC271_Nbt_S	Nbtet	Al-Schweib, Al-Ain, Abu Dhabi	71971296	9.71326	3.40388	21.8134	204.299	86.2829	81.0858	52.0458	46.4802	26.7008	1.74078	3.19	15.33	1.78	37.92	38.71	0.0227012	0.180657	0.09626	0.0627598	0.689549	0.724429	0.0271145	1
PDAC272_Tin_S	Tinana	Al-Schweib, Al-Ain, Abu Dhabi	66141308	9.07068	4.784	23.0819	248.974	204.268	119.747	84.3858	5.81476	47.6702	0.121979	0.14	12.67	1.96	38.55	38.96	0.0246634	0.210867	0.108277	0.010839	0.238474	0.675756	0.022151	1
PDAC273_Rar_S	Rariya	Al-Schweib, Al-Ain, Abu Dhabi	83133050	11.1628	4.32913	19.504	251.582	189.298	95.3798	80.7321	12.8346	55.1116	0.232884	0.11	11.65	1.35	39.32	40.61	0.0166093	0.157796	0.147373	0.0609577	0.820861	0.678403	0.0299216	1
PDAC274_Far_S	Fard_Abiad	Al-Schweib, Al-Ain, Abu Dhabi	94384993	12.6196	3.95637	19.6954	225.76	117.093	90.1713	61.3365	39.8702	33.9746	1.17353	2.12	15.92	1.78	40.6	40.82	0.0213942	0.24845	0.0861971	0.031413	0.263138	0.778389	0.0230762	1
PDAC275_Kha_S	Khadrawy	Al-Schweib, Al-Ain, Abu Dhabi	89292009	11.7633	4.57562	20.0107	246.52	173.492	113.72	76.6676	20.3867	41.1532	0.495386	0.346667	25.93	1.57	42.3	42.31	0.0182177	0.161029	0.0986101	0.0691246	0.206035	0.135291	0.0105203	1
PDAC276_Ald_S	Al_Dakhil	Al-Schweib, Al-Ain, Abu Dhabi	90532008	12.0813	4.67687	18.9383	248.04	207.737	108.613	85.0241	2.75683	53.7564	0.0512837	0.09	15.26	2.07	42	43.74	0.0235736	0.162949	0.120676	0.0358157	1.30717	0.861445	0.023732	1
PDAC277_Khi_S	Khisyat_Almouznib	Al-Schweib, Al-Ain, Abu Dhabi	159579450	20.6683	4.55588	19.82	248.803	204.405	118.498	84.3884	5.57471	48.2739	0.115481	0.11	16.87	1.77	42.48	42.7	0.0203565	0.184961	0.0655285	0.0268197	0.81754	0.522479	0.033196	1
PDAC278_Umi_S	Um_Ikbar	Al-Schweib, Al-Ain, Abu Dhabi	93760742	12.482	4.09775	NA	247.749	204.85	105.346	84.2405	3.85302	54.4152	0.0708077	0.14	21.93	4.81	38.61	38.11	0.0589967	0.175075	0.107406	0.0147483	0.749352	0.129636	0.0272291	1
PDAC279_Nbt_S	Nbtet_Seif	Al-Schweib, Al-Ain, Abu Dhabi	99721032	13.2887	3.96	21.2754	249.921	200.294	94.814	83.221	6.37585	58.1691	0.109609	0.13	22.74	1.54	39.79	40.29	0.0188679	0.218754	0.0770354	0.0162606	0.704272	0.515732	0.056764	1
PDAC280_Tin_S	Tinaji	Al-Schweib, Al-Ain, Abu Dhabi	137180508	17.8205	4.60538	15.1646	222.013	99.5408	88.6935	57.3545	47.0536	29.6836	1.58517	3.77	10.23	1.67	38.95	40.25	0.0206504	0.212709	0.0662271	0.0502492	0.239143	0.487699	0.00995545	1
PDAC281_Hje_S	Hjeiri	Al-Schweib, Al-Ain, Abu Dhabi	91509295	12.137	5.966	24.1019	244.156	198.998	110.227	82.509	5.79439	49.9487	0.116007	0.12	12.51	1.82	39.79	40.17	0.0222548	0.175838	0.0820356	0.0116523	0.318563	0.595061	0.0319853	1
PDAC282_Sou_S	Soukar_Ahmar	Al-Schweib, Al-Ain, Abu Dhabi	52668346	7.24591	4.06513	10.9291	223.404	148.463	107.719	68.1594	23.8791	33.0205	0.723158	0.47	14.64	59.6	10.53	6.91	0.773624	0.181338	0.0617002	0.0527727	0.333701	0.538859	0.0346879	1
PDAC283_Abo_S	Abou_Maan	Al-Schweib, Al-Ain, Abu Dhabi	90387882	11.9681	3.51587	14.5309	249.219	208.699	119.188	85.49	3.55295	49.3283	0.0720267	0.09	13.29	1.54	39.82	40.94	0.018712	0.216496	0.0574005	0.0790974	0.274592	0.61804	0.0267826	1
PDAC284_Rot_S	Rothana	Al-Schweib, Al-Ain, Abu Dhabi	77498235	10.2936	3.85787	14.3559	245.677	193.447	93.832	81.1188	8.12621	56.1155	0.144812	0.13	15.4	24.33	28.53	27.75	0.301824	0.17825	0.105282	0.079947	0.624826	0.563967	0.00572162	1
PDAC285_Sou_S	Soukar_Iraqi	Al-Schweib, Al-Ain, Abu Dhabi	72040730	9.66682	3.75237	9.11157	248.766	207.238	98.9818	84.8689	2.62743	58.0236	0.0452821	0.07	8.56	61.77	9.48	7.56	0.783784	0.140964	0.325355	0.410021	1.92102	0.340033	0.0307326	1
PDAC286_Sou_S	Soukar_Saudi	Al-Schweib, Al-Ain, Abu Dhabi	92498615	12.318	3.59675	10.9091	239.921	198.64	103.147	81.934	3.69066	52.5731	0.0702006	0.09	19.81	41.81	18.05	15.2	0.557021	0.226251	0.11516	0.0237689	0.172684	0.125458	0.0230013	1
PDAC287_Wan_S	Wananna	Al-Schweib, Al-Ain, Abu Dhabi	101416613	13.4096	4.55363	12.5746	192.673	108.667	88.9866	54.9543	31.3452	25.5652	1.22609	3.58	16.2	39.69	20.09	17.34	0.514652	0.172406	0.0979193	0.0391935	0.312334	0.558749	0.026008	1
PDAC288_Saf_S	Safri	Al-Schweib, Al-Ain, Abu Dhabi	72007991	9.77999	5.46213	9.56571	249.131	200.58	109.677	83.3775	6.99604	51.2925	0.136395	0.14	9.45	2.01	39.72	40.67	0.0243932	0.345597	0.0997198	0.166426	0.973713	1.26295	0.0096417	1
PDAC289_Aiy_S	Aisha	Al-Schweib, Al-Ain, Abu Dhabi	75525276	10.1031	4.62275	19.2191	246.696	198.826	103.761	82.6476	6.47787	52.9971	0.122231	0.08	18.81	1.9	41.01	41.23	0.0225814	0.16152	0.0614307	0.0183362	0.365223	0.122208	0.0255871	1
PDAC290_Chi_S	Chichi	Al-Schweib, Al-Ain, Abu Dhabi	61011005	8.31481	4.30462	15.289	224.994	200.09	114.893	81.0667	-2.20855	45.533	-0.0485044	0.0966667	18.29	4.11	39.92	39.84	0.0490044	0.149345	0.0829746	0.0342511	0.59468	0.571396	0.0195003	1
PDAC291_Nbt_S	Nbtet_Eid	Al-Schweib, Al-Ain, Abu Dhabi	80514821	10.6645	4.80813	28.7151	247.031	204.524	107.477	84.1175	3.90108	53.2348	0.0732807	0.09	15.86	1.5	41.14	41.87	0.0177494	0.174049	0.13263	0.0173605	0.906977	0.590725	0.030026	1
PDAC292_Mej_S	Mejolat_Jabal	Al-Schweib, Al-Ain, Abu Dhabi	67593835	9.09668	5.06875	16.5693	240.036	175.754	110.983	76.4576	16.3635	42.1249	0.388451	0.35	15.93	1.64	38.6	39.14	0.0206601	0.146962	0.0870464	0.0262096	0.404587	0.120861	0.0344931	1
PDAC293_Nbt_S	Nbtet_Rashed	Al-Schweib, Al-Ain, Abu Dhabi	77195076	10.4376	4.19113	14.8699	243.895	198.842	103.388	82.3697	5.25646	53.0341	0.0991147	0.11	13.61	2.66	39.55	40.37	0.0322112	0.215331	0.0936286	0.0997575	0.579005	0.620055	0.0187183	1
PDAC294_Ash_S	Ashala	Al-Schweib, Al-Ain, Abu Dhabi	78464911	10.5977	5.585	19.4379	222.096	184.361	87.6914	76.4851	2.63716	53.0627	0.049699	0.19	13.88	17.94	29.68	28.86	0.234571	0.136967	0.0725994	0.0788289	0.558667	0.115552	0.00793579	1
PDAC295_Mor_S	Mordasinge	Al-Schweib, Al-Ain, Abu Dhabi	82768834	11.4109	4.73588	24.6404	247.059	207.641	129.196	85.1579	4.11617	43.9399	0.0936773	0.15	22.26	1.59	38.38	39.25	0.0200707	0.254929	0.167123	0.0335372	0.404355	1.06977	0.00818375	1
PDAC296_Neb_S	Nbtet_Zayed	Al-Schweib, Al-Ain, Abu Dhabi	88057485	11.7754	5.8685	25.81	234.699	140.931	104.842	67.7776	32.1181	34.3506	0.935006	1.61	14.15	23.42	27.73	27.1	0.299297	0.251239	0.158784	0.0057252	1.00803	0.54439	0.0286214	1
PDAC297_Sab_S	Sabbka	Al-Schweib, Al-Ain, Abu Dhabi	64648245	8.91642	5.59975	NA	250.289	207.847	109.13	85.2649	3.64071	53.8726	0.0675801	0.08	NA	NA	NA	NA	NA	NA	NA	NA	NA	NA	NA	1
PDAC298_Sag_S	Sagouni	Al-Schweib, Al-Ain, Abu Dhabi	96219340	12.8881	4.7395	18.4731	242.054	192.965	112.135	80.8438	8.22149	46.9783	0.175006	0.11	12.98	1.35	39.28	37.09	0.01737	0.0921	0.193319	0.000257786	3.74472	0.437633	0.024388	1
PDAC299_Raz_S	Raziz	Al-Schweib, Al-Ain, Abu Dhabi	88364093	11.7533	3.17437	22.7946	247.274	196.275	84.8047	81.8843	6.75971	61.0633	0.1107	0.27	14.18	1.67	41.83	42.15	0.019498	0.140738	0.11536	0.00986064	0.349305	0.596179	0.0192219	1
PDAC300_Mak_S	Maktoumi	Al-Schweib, Al-Ain, Abu Dhabi	77262462	10.3001	4.11763	16.9116	241.169	201.352	112.068	82.8301	3.49254	49.3841	0.070722	0.09	15.01	2.16	38.78	38.87	0.0270643	0.121264	0.0779743	0.114076	0.60343	0.552605	0.0311283	1
PDAC301_Jei_S	Jeish_Makran	Al-Schweib, Al-Ain, Abu Dhabi	92244946	12.199	4.78775	25.0494	224.195	118.064	99.1607	61.4503	39.4689	29.0982	1.3564	3.13	35.54	1.88	41.7	41.1	0.0222012	0.159078	0.0714207	0.0440039	0.409062	0.157633	0.0127527	1
PDAC302_Sul_S	Sultana	Al-Schweib, Al-Ain, Abu Dhabi	74505240	9.46031	4.672	NA	251.011	208.745	120.271	85.6809	4.33959	49.0655	0.088445	0.103333	15.75	1.68	39.16	40.22	0.0207254	0.184686	0.118593	0.016368	0.864088	0.560139	0.00767203	1
PDAC303_Sha_S	Sharaa	Al-Schweib, Al-Ain, Abu Dhabi	97140993	13.0707	4.17675	11.4396	195.687	122.647	91.4294	58.5437	25.1911	28.9221	0.870997	0.91	12	3.95	34.49	35.01	0.0537781	0.296809	0.0785156	0.046578	1.27729	0.452614	0.0208216	1
PDAC304_Sah_S	Sahl_Alehseh	Al-Schweib, Al-Ain, Abu Dhabi	87425520	11.8143	4.197	NA	233.354	141.481	102.366	67.6827	31.1058	35.531	0.875456	0.5	14.94	1.71	42.19	41.85	0.0199417	0.200964	0.0576882	0.1074	2.16988	0.374813	0.0156829	1
PDAC305_Med_S	Medjool	Al-Schweib, Al-Ain, Abu Dhabi	90558585	11.977	4.01663	16.7936	246.681	174.101	80.8379	76.4581	17.8998	56.8693	0.314754	0.36	18.89	2.98	41.74	41.29	0.0346471	0.172606	0.0779332	0.0659345	0.156313	0.124027	0.0138336	1
PDAC306_Kha_S	Khalife	Al-Schweib, Al-Ain, Abu Dhabi	97389019	12.6191	4.136	15.957	247.618	205.907	113.492	84.5824	3.88449	50.9354	0.0762631	0.1	22.92	1.19	40.48	40.5	0.0144822	0.294351	0.142461	0.0175813	0.472951	0.928138	0.0239626	1
PDAC307_Bar_S	Barhee	Al-Schweib, Al-Ain, Abu Dhabi	81928465	10.6715	3.86262	15.2441	242.286	200.935	103.881	82.7383	3.52752	53.2241	0.0662768	0.1	15.18	1.62	41.39	41.51	0.0191671	0.152544	0.0631148	0.0315918	0.318382	0.529101	0.017991	1
PDAC308_Anb_S	Anbara	Al-Schweib, Al-Ain, Abu Dhabi	98571657	12.9037	7.24737	25.7513	219.536	137.137	99.9905	64.9906	27.707	33.0338	0.838748	3.2	11.24	10.35	32.86	33.03	0.135756	0.185964	0.0914842	0.028421	1.03927	0.600658	0.0210545	1
PDAC309_Neb_S	Nbtet_Abou_Hamad	Al-Schweib, Al-Ain, Abu Dhabi	91671651	12.2416	4.72475	21.119	247.812	195.953	98.1444	81.9825	7.97778	55.1756	0.144589	0.08	15.8	1.61	39.42	40.46	0.019757	0.147988	0.140325	0.00956987	1.12619	0.761613	0.0087078	1
PDAC310_Neb_S	Nebtet_Masoudia	Al-Schweib, Al-Ain, Abu Dhabi	87838150	11.4846	4.2165	NA	239.487	200.351	118.763	82.5091	3.91777	45.6739	0.085777	0.09	NA	NA	NA	NA	NA	NA	NA	NA	NA	NA	NA	1
PDAC311_Sag_S	Sagae	Al-Schweib, Al-Ain, Abu Dhabi	61704235	8.42105	4.39075	13.739	248.669	205.997	105.615	84.6152	3.66138	54.7355	0.0668921	0.07	20.39	3.93	40.51	40.21	0.0464265	0.1445	0.0788544	0.0376538	0.904119	0.679357	0.0290359	1
PDAC312_Lul_S	Lulu	Al-Schweib, Al-Ain, Abu Dhabi	95129376	12.468	3.05325	11.9691	244.129	194.205	95.2048	81.1618	7.16887	55.5095	0.129147	0.08	9.29	2.44	38.51	40.14	0.03009	0.225373	0.0802052	0.295143	1.89738	0.654726	0.0165816	1
PDAC313_jei_S	Jeish_Ramli	Al-Schweib, Al-Ain, Abu Dhabi	86263302	11.418	3.50775	18.6943	239.572	193.081	98.6865	80.4777	6.135	52.9454	0.115874	0.13	14.55	1.87	38.27	40	0.0233342	0.168307	0.118808	0.0224852	0.482663	0.643958	0	1
PDAC314_Mad_S	Madain	Al-Schweib, Al-Ain, Abu Dhabi	84483498	11.178	5.212	14.1937	249.924	201.986	100.026	83.6929	5.87962	56.2689	0.104491	0.07	10.93	1.91	40.27	41.57	0.022806	0.142321	0.113127	0.000251591	2.30184	0.477916	0.0287802	1
PDAC315_Man_S	Mansouriya	Al-Schweib, Al-Ain, Abu Dhabi	98503874	13.1323	4.1595	16.4749	250.097	206.179	120.456	84.9658	5.30888	48.0872	0.110401	0.1	14.07	1.71	41.07	41.61	0.0202631	0.158702	0.0842667	0.162352	0.471915	0.785769	0.0275725	1
PDAC316_Neb_S	Nbtet_Ali	Al-Schweib, Al-Ain, Abu Dhabi	103522510	13.2448	3.873	12.2331	237.082	188.078	115.547	79.1963	9.03879	43.1541	0.209454	0.24	24.44	53.2	13.16	10.89	0.688673	0.174094	0.105578	0.019963	0.593462	0.628478	0.00942802	1
PDAC317_Kro_S	Kroum_Shahl	Al-Schweib, Al-Ain, Abu Dhabi	101415968	13.5747	NA	NA	NA	NA	NA	NA	NA	NA	NA	7.51	NA	NA	NA	NA	NA	NA	NA	NA	NA	NA	NA	1
PDAC318_Kha_S	Khawaja	Al-Schweib, Al-Ain, Abu Dhabi	84896036	11.3211	4.8015	20.8402	246.255	203.199	100.303	83.6396	3.73441	56.0255	0.0666555	0.12	22.21	1.49	39.81	40.4	0.0182375	0.206879	0.0820236	0.0204497	0.420321	0.741589	0.0140948	1
PDAC319_Sho_S	Showeity	Al-Schweib, Al-Ain, Abu Dhabi	87636473	11.6166	4.946	19.7936	246.286	196.531	127.015	82.326	9.37055	41.4639	0.225993	0.1	10.02	1.9	39.27	39.99	0.0234105	0.259707	0.101964	0.0353111	1.95276	0.445311	0.0265189	1
PDAC320_Jei_S	Jeish_Mohamad_Khalaf	Al-Schweib, Al-Ain, Abu Dhabi	85234777	11.1218	4.39337	13.3201	246.043	202.166	111.595	83.487	5.03136	50.4956	0.0996395	1.95	19.88	3.98	38.74	39.2	0.048584	0.150252	0.0637725	0.0292666	0.701188	0.124704	0.0220648	1
PDAC321_Zab_S	Zabad	Al-Schweib, Al-Ain, Abu Dhabi	84553264	11.3983	3.79162	14.357	234.224	150.21	105.256	69.7901	27.0836	36.6779	0.738417	0.92	21.29	1.86	42.54	42.88	0.0213107	0.196736	0.089732	0.0295994	0.530141	0.579375	0.0308134	1
PDAC322_Khi_S	Khisab	Al-Schweib, Al-Ain, Abu Dhabi	94554729	12.6714	3.76162	14.0529	215.714	89.4343	80.7037	54.4869	48.9077	30.4211	1.60769	15.37	14.62	1.5	40	40.79	0.0182282	0.187344	0.0711349	0.0661941	0.552355	0.521584	0.0228038	1
PDAC323_Nen_S	Nbtet_Moutawih	Al-Schweib, Al-Ain, Abu Dhabi	81147906	10.7251	4.49263	13.8847	247.297	198.608	96.0484	82.5743	6.31516	56.6863	0.111405	0.09	20.9	3.94	38.58	38.13	0.0488531	0.130702	0.124635	0.0425905	0.39678	0.542928	0.0163912	1
PDAC324_Usa_S	USA	Al-Schweib, Al-Ain, Abu Dhabi	94898959	12.5009	4.2135	16.1956	246.747	172.824	103.961	76.4054	20.0717	45.7949	0.438296	0.39	13.21	1.7	39.56	39.8	0.0209721	0.22509	0.137582	0.0492301	0.809596	0.115916	0.0357257	1
PDAC325_Khe_S	Khenezi	Al-Schweib, Al-Ain, Abu Dhabi	76710352	10.3466	3.72125	17.9224	191.872	68.4257	73.0913	46.7929	49.7255	24.2774	2.04822	59.2767	12.91	1.58	43.6	44.56	0.0176064	0.154768	0.0933074	0.020302	0.667517	0.662292	0.0130805	1
PDAC326_Dah_S	Dahisiyya	Al-Schweib, Al-Ain, Abu Dhabi	95952199	12.8207	4.772	12.428	249.585	201.717	98.5521	83.5746	5.75349	56.8357	0.10123	0.15	15.65	3.27	39.29	39.17	0.0400098	0.158919	0.0742903	0.0360945	0.455778	0.528213	0.00853586	1
PDAC327_Bay_S	Baydat_Falah	Al-Schweib, Al-Ain, Abu Dhabi	71249721	9.48765	4.46125	19.0148	248.626	200.591	112.508	83.3595	6.97674	49.9521	0.139669	0.18	21.02	1.57	40.33	39.93	0.0191861	0.154526	0.0577433	0.0261412	0.179951	0.127382	0.0205666	1
PDAC328_Mis_S	Miskania	Al-Schweib, Al-Ain, Abu Dhabi	88566914	11.8597	4.357	23.8347	249.487	203.502	85.7963	83.8886	4.00252	62.8262	0.0637077	0.11	18.55	1.71	40.23	41.53	0.0204864	0.195682	0.0701387	0.100747	0.443501	0.508586	0.0218273	1
PDAC329_Kha_S	Khatiri	Al-Schweib, Al-Ain, Abu Dhabi	70498902	9.50303	4.95075	11.8709	238.58	180.373	75.8055	77.0793	10.9727	59.5117	0.184378	0.136667	10.57	16	34.15	33.99	0.190159	0.149282	0.047981	0.061838	2.12388	0.750462	0.0160996	1
PDAC330_Kha_S	Khalas	Al-Schweib, Al-Ain, Abu Dhabi	70925695	9.55316	3.92563	14.4447	251.248	209.575	103.919	85.7254	2.75742	56.8673	0.0484887	0.08	21.4	1.6	40.86	40.59	0.0192655	0.206662	0.0342357	0.028201	2.2156	0.413314	0.0319626	1
PDAC331_Ske_S	Skebah	Al-Schweib, Al-Ain, Abu Dhabi	86109110	11.4427	4.45075	NA	247.341	196.96	103.042	82.2336	7.59705	53.1651	0.142895	0.06	NA	NA	NA	NA	NA	NA	NA	NA	NA	NA	NA	1
PDAC332_Aza_S	Azad	Al-Schweib, Al-Ain, Abu Dhabi	93505114	12.3997	4.77538	14.5144	245.14	201.821	112.798	83.3287	4.92488	49.722	0.0990483	0.29	18.97	1.56	39.1	39.53	0.0194538	0.129024	0.0666024	0.0362986	0.55459	0.721128	0.0286446	1
PDAC333_Fan_S	Fankhae	Al-Schweib, Al-Ain, Abu Dhabi	101052012	13.2575	3.88163	18.8116	239.24	192.957	109.715	80.536	6.88215	47.7287	0.144193	0.22	12.57	1.75	39.78	41.4	0.0211021	0.148891	0.143614	0.00533413	0.865197	0.865772	0.0237323	1
PDAC334_Rab_S	Rabihah	Al-Schweib, Al-Ain, Abu Dhabi	93100999	12.2378	4.39525	25.5266	219.158	158.702	109.022	70.0922	16.8043	34.6746	0.484628	1.32	30.4	1.59	41	41.13	0.0189919	0.205545	0.140758	0.0418323	0.370086	0.699145	0.0456743	1
PDAC335_Ash_S	Ashawi	Al-Schweib, Al-Ain, Abu Dhabi	77084140	10.2852	4.26013	NA	229.363	196.559	100.832	80.3966	0.238382	51.6277	0.00461733	0.55	NA	NA	NA	NA	NA	NA	NA	NA	NA	NA	NA	1
PDAC336_Umd_S	Um_Douhn	Al-Schweib, Al-Ain, Abu Dhabi	79475312	10.6453	4.28538	22.4173	209.27	115.397	91.2121	58.7082	34.484	29.5986	1.16505	6.92	12.2	1.66	41.78	42.62	0.0192889	0.204042	0.0560495	0.0703821	0.465053	0.667278	0.0089603	1
PDAC337_Dib_S	Dibbas	Al-Schweib, Al-Ain, Abu Dhabi	72211368	9.71477	3.33038	18.113	243.328	193.918	92.034	80.9971	6.85734	56.6466	0.121055	2.00667	16.09	1.27	39.2	39.55	0.015871	0.2277	0.0624888	0.0851624	0.817689	0.75196	0.00942407	1
PDAC338_Ajw_S	Ajwa	Al-Schweib, Al-Ain, Abu Dhabi	94527490	12.2952	4.02725	18.1164	125.758	55.9561	60.1406	33.0694	30.6554	12.1084	2.53176	27.25	29.95	1.6	40.79	39.88	0.0194482	0.231453	0.0975501	0.0201976	0.815362	0.142774	0.0209621	1
PDAC339_Hbe_S	Hbeisha	Al-Schweib, Al-Ain, Abu Dhabi	81689174	11.0194	4.65275	13.1003	242.73	199.186	90.7096	82.2167	3.73657	58.6552	0.0637041	0.17	13.05	1.37	40.13	40.77	0.0166525	0.21181	0.0756953	0.00668344	0.75672	1.01519	0.0277433	1
PDAC340_Bat_S	Battash	Al-Schweib, Al-Ain, Abu Dhabi	56417386	7.78849	4.49188	11.9853	177.091	67.1234	69.1063	43.9864	44.8981	22.5705	1.98924	23.63	11.98	1.26	39.84	40.95	0.0153565	0.149931	0.103116	0.0139311	0.55177	0.946741	0.0252234	1
PDAC341_Ray_S	Raysi	Al-Schweib, Al-Ain, Abu Dhabi	103857506	13.7533	4.795	20.1003	245.243	199.816	89.0449	82.6007	4.35256	59.8692	0.0727011	0.19	14.06	1.97	39.65	40.26	0.0240596	0.12486	0.0902303	0.0402509	0.651205	0.644152	0.0183032	1
PDAC342_Gha_S	Gharra	Al-Schweib, Al-Ain, Abu Dhabi	103502509	13.4529	4.3135	18.5623	250.256	207.696	100.237	85.1092	2.91336	59.0314	0.0493527	0.35	12.34	1.78	40.64	42.17	0.0210427	0.166011	0.0980127	0.0190302	0.481591	1.03424	0.0126183	1
PDAC343_Bar_S	Barnie_Al_Ays	Al-Schweib, Al-Ain, Abu Dhabi	95316441	12.7443	4.265	13.2884	244.302	196.948	88.2196	81.8134	5.49286	59.1524	0.0928596	0.18	11.36	8.39	35.78	35.76	0.104967	0.200618	0.0976686	0.0459598	0.326511	0.112383	0.0174174	1
PDAC344_Sha_S	Shahouni	Al-Schweib, Al-Ain, Abu Dhabi	91825339	12.4259	3.24025	NA	201.977	91.4939	82.9956	52.6764	43.281	26.3162	1.64465	3.55	NA	NA	NA	NA	NA	NA	NA	NA	NA	NA	NA	1
PDAC345_Abo_S	Abou_Jbeil	Al-Schweib, Al-Ain, Abu Dhabi	85548016	11.454	4.32338	10.649	193.624	72.21	80.6529	47.8608	49.1591	21.186	2.32035	32.89	10.25	5.58	38.9	40.47	0.0656857	0.171882	0.0843152	0.121501	1.09915	0.585469	0.0158087	1
PDAC346_Nbt_S	NbtetKweity	Al-Schweib, Al-Ain, Abu Dhabi	59880351	8.16508	4.88112	12.7823	250.041	209.117	114.138	85.6094	3.25973	51.9157	0.0627889	0.15	10.46	2.61	38.47	39.48	0.0323982	0.205139	0.0618151	0.0442383	0.762713	0.583655	0.0179117	1
PDAC347_Nag_S	Nagal	Al-Schweib, Al-Ain, Abu Dhabi	79858577	10.7051	4.98013	14.0544	238.316	195.826	97.3344	81.0328	4.15142	54.1092	0.0767229	0.13	14.6	2.23	38.52	39.4	0.0278228	0.182562	0.116276	0.0276225	1.51538	0.942744	0.0286659	1
PDAC348_Jei_S	Jeish_Fatima	Al-Schweib, Al-Ain, Abu Dhabi	78862866	10.6286	4.09762	11.919	250.26	210.624	119.247	86.0645	2.99997	50.0026	0.0599963	0.3	13.67	2.17	40.39	40.95	0.0259849	0.124254	0.0886758	0.0212236	0.419846	0.65021	0.0349305	1
PDAC351_Sal_S	Salimiyat_aneza	Al-Schweib, Al-Ain, Abu Dhabi	24142045	4.06802	4.42263	14.5796	247.143	201.053	102.301	83.2157	5.35968	54.6232	0.098121	0.18	20.99	3.55	38.43	38.34	0.0441982	0.175968	0.114586	0.0156094	0.447874	0.126833	0.0182944	1
PDAC352_Lou_S	Loubana	Al-Schweib, Al-Ain, Abu Dhabi	98104758	13.1793	3.72262	11.06	251.017	206.719	97.9506	84.9506	3.80292	58.5468	0.0649553	0.11	10.6	24.2	28.87	28.28	0.29748	0.213137	0.147444	0.129815	0.855725	0.54439	0.0376372	1
PDAC353_Nim_S	Nimishi	Al-Schweib, Al-Ain, Abu Dhabi	82500773	11.1808	4.39462	22.1689	248.009	207.909	108.391	85.0577	2.61602	53.9399	0.0484987	0.18	19.12	1.4	40.54	40.41	0.0170006	0.160688	0.0878011	0.0195452	0.351469	0.649143	0.0118958	1
PDAC354_Hou_S	Houshana	Al-Schweib, Al-Ain, Abu Dhabi	66584885	9.04272	3.70125	11.1874	250.546	214.102	118.817	86.951	1.30874	51.264	0.0255293	0.11	NA	NA	NA	NA	NA	NA	NA	NA	NA	NA	NA	1
PDAC356_Ma1_S	Male1	Al-Schweib, Al-Ain, Abu Dhabi	70277136	9.42931	NA	NA	NA	NA	NA	NA	NA	NA	NA	NA	NA	NA	NA	NA	NA	NA	NA	NA	NA	NA	NA	2
PDAC357_Ma2_S	Male2	Al-Schweib, Al-Ain, Abu Dhabi	96669692	12.8613	NA	NA	NA	NA	NA	NA	NA	NA	NA	NA	NA	NA	NA	NA	NA	NA	NA	NA	NA	NA	NA	2
PDAC359_Ma4_S	Male4	Al-Schweib, Al-Ain, Abu Dhabi	82172468	11.0644	NA	NA	NA	NA	NA	NA	NA	NA	NA	NA	NA	NA	NA	NA	NA	NA	NA	NA	NA	NA	NA	2
PDAC360_Ma5_S	Male5	Al-Schweib, Al-Ain, Abu Dhabi	78323137	10.4945	NA	NA	NA	NA	NA	NA	NA	NA	NA	NA	NA	NA	NA	NA	NA	NA	NA	NA	NA	NA	NA	2
PDAC362_Ma7_S	Male7	Al-Schweib, Al-Ain, Abu Dhabi	99275213	13.1825	NA	NA	NA	NA	NA	NA	NA	NA	NA	NA	NA	NA	NA	NA	NA	NA	NA	NA	NA	NA	NA	2
PDAC364_Ma9_S	Male9	Al-Schweib, Al-Ain, Abu Dhabi	111549993	14.6181	NA	NA	NA	NA	NA	NA	NA	NA	NA	NA	NA	NA	NA	NA	NA	NA	NA	NA	NA	NA	NA	2
PDAC368_M13_S	Male13	Al-Schweib, Al-Ain, Abu Dhabi	86269133	11.4106	NA	NA	NA	NA	NA	NA	NA	NA	NA	NA	NA	NA	NA	NA	NA	NA	NA	NA	NA	NA	NA	2
PDAC369_M14_S	Male14	Al-Schweib, Al-Ain, Abu Dhabi	78181144	10.4851	NA	NA	NA	NA	NA	NA	NA	NA	NA	NA	NA	NA	NA	NA	NA	NA	NA	NA	NA	NA	NA	2
PDAC371_M16_S	Male16	Al-Schweib, Al-Ain, Abu Dhabi	82193366	11.0564	NA	NA	NA	NA	NA	NA	NA	NA	NA	NA	NA	NA	NA	NA	NA	NA	NA	NA	NA	NA	NA	2
PDAC373_M18_S	Male18	Al-Schweib, Al-Ain, Abu Dhabi	69571425	9.30542	NA	NA	NA	NA	NA	NA	NA	NA	NA	NA	NA	NA	NA	NA	NA	NA	NA	NA	NA	NA	NA	2
PDAC374_M19_S	Male19	Al-Schweib, Al-Ain, Abu Dhabi	80597845	10.8563	NA	NA	NA	NA	NA	NA	NA	NA	NA	NA	NA	NA	NA	NA	NA	NA	NA	NA	NA	NA	NA	2
PDAC375_M20_S	Male20	Al-Schweib, Al-Ain, Abu Dhabi	83054608	11.1459	NA	NA	NA	NA	NA	NA	NA	NA	NA	NA	NA	NA	NA	NA	NA	NA	NA	NA	NA	NA	NA	2
PDAC376_Kha_R	Khashkar_Hashkar	Hamriyah, Ras al-Khaimah	87163145	11.3879	3.61575	NA	243.407	196.732	101.234	81.7784	5.97271	53.3844	0.111881	0.15	NA	NA	NA	NA	NA	NA	NA	NA	NA	NA	NA	1
PDAC377_Sha_R	Sahouni	Hamriyah, Ras al-Khaimah	85009278	11.2766	4.76013	NA	247.821	195.936	82.6774	81.8363	7.03527	61.9556	0.113553	5.40333	NA	NA	NA	NA	NA	NA	NA	NA	NA	NA	NA	1
PDAC378_Saa_R	Saamaran	Hamriyah, Ras al-Khaimah	88845745	11.7412	3.28737	NA	237.254	191.502	105.925	79.9374	6.52622	48.8151	0.133693	0.18	13.47	1.89	37.73	40.01	0.0237348	0.210298	0.153149	0.0230603	1.98921	0.573317	0.0151332	1
PDAC379_Far_R	Fard	Hamriyah, Ras al-Khaimah	89237489	11.9789	3.28587	NA	223.627	139.464	89.4619	65.8435	27.3247	39.8299	0.686035	0.56	15.48	3.84	37.08	38.91	0.0481022	0.244071	0.131788	0.0456862	2.46831	1.10739	0.026631	1
PDAC380_Jei_R	Jeish_Falkah	Hamriyah, Ras al-Khaimah	87623125	11.5448	2.94013	NA	204.665	108.717	83.5241	56.5363	35.602	31.0107	1.14806	1.08	16.1	1.98	37.42	40.19	0.0248775	0.309762	0.150742	0.0419184	2.44106	1.6817	0.0199932	1
PDAC381_Uma_R	Um_AlDehen_Um_Douhna	Hamriyah, Ras al-Khaimah	92981538	12.106	5.0405	NA	188.371	73.5126	76.7885	47.1011	46.5184	22.338	2.08248	9.66	NA	NA	NA	NA	NA	NA	NA	NA	NA	NA	NA	1
PDAC382_Jei_R	JeishSweih_an	Hamriyah, Ras al-Khaimah	82670184	11.029	3.59538	NA	241.989	197.141	112.477	81.8686	6.04978	48.0382	0.125937	0.17	NA	NA	NA	NA	NA	NA	NA	NA	NA	NA	NA	1
PDAC383_Ibr_R	Ibrahimi	Hamriyah, Ras al-Khaimah	82420462	11.0116	3.4135	NA	155.389	63.3013	69.5619	39.6404	38.9625	15.8694	2.45519	10.88	NA	NA	NA	NA	NA	NA	NA	NA	NA	NA	NA	1
PDAC386_Bre_R	Brem	Hamriyah, Ras al-Khaimah	88971726	11.6606	3.23525	NA	249.303	206.515	105.734	84.8038	3.65962	54.9225	0.0666325	0.18	18.14	1.74	41.35	42.12	0.0204201	0.161792	0.103684	0.0921681	0.899893	0.123021	0.0171701	1
PDAC387_Sul_R	Sultana	Hamriyah, Ras al-Khaimah	77431797	10.5475	3.8715	NA	250.068	205.056	106.084	84.52	4.74691	54.4566	0.0871688	0.16	17.09	1.8	42.17	43.15	0.0206612	0.174399	0.199094	0.0088	0.909938	0.597973	0.00381154	1
PDAC388_Kha_R	KhadAlFaras	Hamriyah, Ras al-Khaimah	79703293	10.7959	3.03887	NA	207.013	87.7417	79.2116	52.7866	46.4907	28.8297	1.6126	6.51	NA	NA	NA	NA	NA	NA	NA	NA	NA	NA	NA	1
PDAC389_Zah_R	Zahdi	Hamriyah, Ras al-Khaimah	70267873	9.51165	2.90813	NA	248.008	197.592	88.3619	82.3127	6.60915	59.9365	0.110269	NA	15.53	20.47	28.47	27.84	0.266606	0.219787	0.137138	0.0659145	0.97242	0.492196	0.023108	1
PDAC390_Mal_R	Malbaki	Hamriyah, Ras al-Khaimah	80348332	10.6515	3.7825	NA	244.828	190.707	100.701	80.4457	9.73324	52.0323	0.187062	0.3	27.72	1.67	38.64	37.45	0.0214763	0.341644	0.174127	0.0564334	2.44352	0.421072	0.0265701	1
PDAC391_Hal_R	Halawi	Hamriyah, Ras al-Khaimah	69570541	9.25104	4.257	NA	246.86	167.173	89.7444	74.9461	22.1183	51.1025	0.432821	0.39	16.65	2.8	38.68	41.13	0.0338942	0.234435	0.097541	0.0634423	1.12518	1.48362	0.0224446	1
PDAC394_Kha_R	Khalas	Hamriyah, Ras al-Khaimah	81126098	10.9285	3.94625	NA	248.085	198.763	86.9645	82.5958	5.94234	60.8769	0.0976124	0.233333	17.53	1.73	35.88	38.01	0.0228775	0.312961	0.173243	0.0233826	1.44654	0.706062	0.0238945	1
PDAC395_Kha_R	Khad_Al_Asal	Hamriyah, Ras al-Khaimah	73462628	9.83691	2.75612	14.4757	230.156	132.826	102.556	65.4582	34.4271	32.529	1.05835	0.78	14.65	1.83	36.53	38.43	0.0238312	0.178604	0.290854	0.000263068	4.40448	0.991925	0.0046526	1
PDAC396_Jah_R	Jahil	Hamriyah, Ras al-Khaimah	91362683	12.0523	3.8165	NA	243.443	200.889	97.0531	82.7659	3.54871	56.4428	0.0628726	0.22	21.44	11.58	36.89	35.35	0.138153	0.207217	0.0846225	0.0486095	0.922467	0.617467	0.0454485	1
PDAC397_Hay_R	Hayani	Hamriyah, Ras al-Khaimah	111114681	14.6506	3.11037	NA	152.971	79.3413	83.1174	42.8296	31.0012	11.8169	2.62347	1.92	NA	NA	NA	NA	NA	NA	NA	NA	NA	NA	NA	1
PDAC398_Anw_R	Anwan	Hamriyah, Ras al-Khaimah	120548082	15.716	4.14762	NA	213.228	88.0161	77.9133	53.7166	48.6515	30.953	1.57179	4.36	18.74	1.96	40.06	41.08	0.023586	0.213644	0.138603	0.0393107	0.416911	0.744489	0.00901169	1
PDAC399_Jei_R	Jeish_AliAbbas	Hamriyah, Ras al-Khaimah	94944237	12.5574	2.79925	NA	214.142	170.778	128.637	72.8509	10.2813	27.7417	0.370607	0.09	19.41	7.24	33.91	35.12	0.0949259	0.247049	0.0878639	0.047333	1.75182	0.93717	0.0185784	1
PDAC402_Ash_R	Ashhal	Hamriyah, Ras al-Khaimah	58565109	8.04125	2.69462	NA	174.934	90.97	88.9546	48.6564	33.8473	16.8023	2.01444	4.65	15.43	1.97	41.08	41.72	0.0232394	0.248082	0.214458	0.0104922	1.91134	0.948651	0.0188965	1
PDAC403_Kha_R	Khadrawy	Hamriyah, Ras al-Khaimah	71913739	9.67454	3.00637	NA	243.089	195.661	99.4594	81.4741	6.35996	53.7486	0.118328	0.383333	12.92	1.96	39.9	42.13	0.0233361	0.163016	0.146895	0.0263428	1.22023	0.631134	0.0208447	1
PDAC404_Jei_R	Jeish_Samrah	Hamriyah, Ras al-Khaimah	76957370	10.7366	3.55187	NA	244.732	194.2	96.2477	81.2304	7.48908	55.1226	0.135862	0.21	15.13	1.96	38.36	40.11	0.024369	0.163211	0.152088	0.0167082	2.54669	1.23267	0.00723183	1
PDAC405_Jei_R	Jeish_Waab	Hamriyah, Ras al-Khaimah	77960646	10.5267	3.23287	NA	245.647	180.449	70.3774	77.7626	13.5824	62.8299	0.216178	0.19	14.67	1.65	37.11	40.48	0.0208228	0.280096	0.317025	0.000264197	5.28244	0.704	0	1
PDAC406_Jei_R	Um_Alsallah	Hamriyah, Ras al-Khaimah	78391705	10.41	2.56688	NA	170.414	70.9425	75.6213	43.687	41.1858	17.9991	2.28822	15.12	13.16	1.48	36.41	39.98	0.019006	0.353527	0.171333	0.175546	1.79836	2.55081	0.0276592	1
PDAC407_Hil_R	Hilali_Ahmar	Hamriyah, Ras al-Khaimah	96274106	12.6988	3.01125	NA	199.252	72.7096	76.8257	48.8067	50.6149	24.8853	2.03392	11.62	17.24	1.93	39.77	41.77	0.0231221	0.188199	0.169701	0.00389858	1.80902	0.569187	0	1
PDAC410_Zou_R	Zoumouridi	Hamriyah, Ras al-Khaimah	69692675	9.32052	4.37237	NA	245.789	197.073	99.6961	82.0754	6.67025	54.511	0.122365	0.2	16.88	1.75	43.86	44.08	0.0195117	0.216497	0.11355	0.0398985	0.540008	0.537383	0.0117749	1
PDAC411_Dib_R	Dibbas	Hamriyah, Ras al-Khaimah	103270094	13.5342	3.39113	NA	222.69	105.266	92.6294	58.5965	44.8098	29.0539	1.5423	2.01333	NA	NA	NA	NA	NA	NA	NA	NA	NA	NA	NA	1
PDAC412_Bar_R	Barhee	Hamriyah, Ras al-Khaimah	134868391	17.2229	2.45388	NA	247.386	206.88	127.268	84.9788	4.48581	44.6586	0.100447	0.156667	19.77	1.83	39.99	42.44	0.0217185	0.168732	0.309346	0.000279322	4.76478	0.764253	0.00877294	1
PDAC413_Tho_R	Thory	Hamriyah, Ras al-Khaimah	89273870	11.8262	3.67238	NA	209.198	158.707	103.135	68.9359	12.1698	36.1204	0.336922	0.1	11.61	46.26	15.68	15.03	0.601013	0.160715	0.0799314	0.00891795	2.23178	0.596565	0.0160727	1
PDAC414_Mab_R	Mablasi	Hamriyah, Ras al-Khaimah	91595618	12.2333	3.00338	NA	190.007	92.6994	77.9638	51.0896	37.7043	26.8636	1.40354	5.01	21.88	2.36	37.71	38.54	0.0300216	0.243904	0.127952	0.0506856	0.387661	0.711517	0.012217	1
PDAC415_Msa_R	Msalli	Hamriyah, Ras al-Khaimah	94488066	12.539	3.171	NA	179.905	66.6697	71.6126	44.4235	46.2755	21.692	2.1333	21.72	12.91	1.81	37.06	39.36	0.0231369	0.212432	0.15402	0.00167687	2.14213	1.02967	0.0065203	1
PDAC416_Khi_R	Khisab	Hamriyah, Ras al-Khaimah	73542951	10.227	3.14	NA	203.802	82.9471	78.1633	51.3137	47.6405	27.4576	1.73506	16.5233	20.11	1.62	39.43	40.86	0.0197778	0.189417	0.150955	0.000280216	3.32475	0.560449	0.0431813	1
PDAC417_Chi_R	Chichi	Hamriyah, Ras al-Khaimah	95193395	12.5422	3.53163	NA	195.865	162.484	110.003	68.6555	5.27998	31.8394	0.165832	0.17	18.84	1.48	39.82	41.26	0.0179264	0.165948	0.173408	0.0269129	1.47533	0.733982	0	1
PDAC418_Day_R	Dayri	Hamriyah, Ras al-Khaimah	67689854	9.06627	3.38975	NA	236.753	147.648	112.099	69.6538	30.0183	32.9065	0.91223	0.88	13.12	16.97	29.85	32.14	0.214919	0.168635	0.165885	0.0617981	2.92607	1.0585	0.025395	1
PDAC419_Jei_R	Jeish_Mzamli	Hamriyah, Ras al-Khaimah	93537694	12.3754	2.86963	NA	199.927	81.6672	80.2471	50.4881	47.0124	25.0714	1.87514	13.23	17	2.29	39.01	39.93	0.0281916	0.220221	0.242121	0.000272947	4.47764	0.864487	0.0122741	1
PDAC422_Kha_R	Khatiri	Hamriyah, Ras al-Khaimah	66543566	9.06355	4.21375	NA	240.025	178.505	73.8778	76.7294	12.4143	60.0871	0.206605	0.166667	15.09	11.44	29.64	31.53	0.157554	0.191258	0.103371	0.0454821	2.56705	0.969108	0.0284566	1
PDAC423_Abo_R	Abou_Alouzouk	Hamriyah, Ras al-Khaimah	70861309	9.51761	3.78938	NA	243.499	184.427	90.3731	78.6686	11.7231	54.8711	0.213648	0.23	NA	NA	NA	NA	NA	NA	NA	NA	NA	NA	NA	1
PDAC424_Ain_R	Ain_Bakar	Hamriyah, Ras al-Khaimah	51974433	7.16198	4.28787	NA	243.117	186.846	95.0779	79.263	10.5954	53.3561	0.198579	0.18	14.79	1.86	38.44	41.48	0.0227439	0.188049	0.253735	0.00744139	1.63841	0.88563	0.00759875	1
PDAC425_Khe_R	Khenezi	Hamriyah, Ras al-Khaimah	78979027	10.5837	3.73462	NA	187.158	72.0099	76.3635	46.6358	46.7494	21.9551	2.12932	41.4567	15.1	1.85	40.84	43.09	0.0215668	0.166201	0.159432	0.0115649	0.619114	0.691321	0.0143041	1
PDAC426_Maz_R	Maznani	Hamriyah, Ras al-Khaimah	77443565	10.3196	3.36475	NA	243.524	192.321	95.3184	80.6441	7.91793	54.8435	0.144373	0.23	NA	NA	NA	NA	NA	NA	NA	NA	NA	NA	NA	1
PDAC427_Zag_R	Zagloul	Hamriyah, Ras al-Khaimah	51449830	7.02669	4.49787	NA	173.01	71.5392	72.9064	44.1763	41.6222	20.3715	2.04316	34.84	13.79	1.75	35.8	38.96	0.0228728	0.243905	0.243657	0.000262272	2.19969	0.116813	0	1
PDAC431_Jei_R	Jeish_Saoud	Hamriyah, Ras al-Khaimah	87199104	11.791	2.86837	NA	241.715	183.695	98.9409	78.394	11.9309	50.4862	0.23632	0.36	12.44	1.62	38.37	39.88	0.020283	0.236398	0.1919	0.0169934	1.30368	1.89611	0.0311815	1
PDAC432_Abo_R	Abou_Kibal	Hamriyah, Ras al-Khaimah	89715584	11.9633	3.01437	NA	174.077	63.2022	74.367	42.8837	46.0401	17.7877	2.58831	25.91	12.45	2.15	33.4	39.54	0.0286323	0.172345	0.216991	0.000259806	2.88747	1.03734	0.0186314	1
PDAC433_Jei_R	Jeish_Jaefar	Hamriyah, Ras al-Khaimah	60445886	8.79054	2.91225	NA	245.483	201.026	115.33	83.1952	5.68282	48.3383	0.117563	0.14	14.5	2.75	35.22	38.41	0.0360042	0.237545	0.130286	0.0362754	0.993175	0.962746	0.0117596	1
PDAC434_Gha_R	Gharra	Hamriyah, Ras al-Khaimah	79949393	10.6913	4.71612	NA	247.198	197.03	98.9909	82.1966	7.23148	54.9957	0.131492	0.27	13.67	2.01	40.61	42.32	0.0236638	0.160346	0.176794	0.00868462	1.1555	0.908391	0.0102825	1
