# Supplementary material for: Genome-wide association mapping of date palm fruit traits
Source: Nat Commun. 2019 Oct 15;10:4680. doi: 10.1038/s41467-019-12604-9 (PMC6794320; doi:10.1038/s41467-019-12604-9)
Supplement: Supplementary file 6 — Supplementary Dataset 2 [file 41467_2019_12604_MOESM6_ESM.xlsx]

## Sheet: Sheet1
Supplementary Data 2. Coordinates from the Princpal component Analysis (PCA) inferred by Gapit software on 157 date palms.
PC1, PC2, PC3, PC4 and PC5 related to the Principal Component 1, 2, 3, 4, and 5 respectively.
Sample	PC1	PC2	PC3	PC4	PC5
PDAC253_Ram_S	-90.4376	72.303	-47.9523	86.3448	-43.6377
PDAC254_Rij_S	-78.8437	33.3548	-15.23	-6.31786	-72.728
PDAC255_Sin_S	19.8302	43.111	5.60703	-63.4186	-11.7363
PDAC256_Alm_S	-93.6585	46.0328	-22.7941	76.7329	-72.2223
PDAC257_Hil_S	39.6787	-2.74609	65.0563	36.4052	-73.5146
PDAC258_Ale_S	73.9963	-31.8716	-13.8244	54.2021	26.8195
PDAC259_Asi_S	-68.3899	58.7041	-14.5782	34.4388	53.9221
PDAC260_Zam_S	60.5133	63.6633	40.2731	1.91805	8.572
PDAC261_Fre_S	-82.7479	31.9648	-13.0731	48.1615	-30.9755
PDAC262_She_S	-42.7894	84.1646	-33.4011	53.0731	15.0831
PDAC263_Jei_S	45.6513	23.5137	-6.68107	-74.5747	1.6867
PDAC264_Lab_S	21.621	-73.8722	-5.11598	46.9489	-64.3207
PDAC265_Mab_S	-15.7782	18.8752	-27.7369	-46.8428	39.2459
PDAC266_Hel_S	-3.5333	85.0361	-16.5379	-72.1964	-3.76612
PDAC267_Rot_S	32.8658	42.81	17.9979	-28.1025	23.7748
PDAC268_Has_S	27.523	49.0307	-0.0826754	-48.7732	32.7012
PDAC270_Kho_S	-73.1843	57.7618	-11.5764	55.5681	-47.2083
PDAC271_Nbt_S	-66.6865	65.711	-41.1029	39.6791	4.83958
PDAC272_Tin_S	-27.8424	45.7	-18.72	15.3492	-45.8505
PDAC273_Rar_S	57.8476	-42.632	-56.3919	2.6287	19.2195
PDAC274_Far_S	74.9737	4.24737	-80.2969	-64.8049	51.9835
PDAC275_Kha_S	52.9509	46.6127	34.5434	-36.2128	8.18562
PDAC276_Ald_S	34.688	81.2521	3.97493	-91.9937	-9.7692
PDAC277_Khi_S	-39.9948	-32.7764	77.6397	-9.14199	-54.8266
PDAC278_Umi_S	-36.9337	83.6281	-27.5565	75.7626	6.414
PDAC279_Nbt_S	63.3546	58.3389	24.1857	-81.7147	0.0644437
PDAC280_Tin_S	62.5949	-6.92892	111.468	45.2144	-28.0175
PDAC281_Hje_S	-21.9029	-4.98129	-22.9437	3.55849	61.3768
PDAC282_Sou_S	-122.264	19.869	-6.38889	9.5097	-86.4962
PDAC283_Abo_S	44.1974	69.3185	35.8409	-23.7122	-23.1239
PDAC284_Rot_S	-57.4478	33.8348	3.1711	-12.1206	49.7013
PDAC285_Sou_S	-21.177	4.732	25.1608	-3.19724	24.1223
PDAC286_Sou_S	-78.3653	110.557	-60.9671	103.144	-11.4473
PDAC287_Wan_S	-68.1114	100.425	-49.4194	65.005	1.5751
PDAC288_Saf_S	-27.7155	43.8346	-23.0614	-76.2837	-38.7687
PDAC289_Aiy_S	-19.2546	30.8137	-26.6314	-48.3364	-8.41467
PDAC290_Chi_S	-2.98647	15.1726	29.5579	-9.21929	-38.7022
PDAC291_Nbt_S	-70.5308	86.7657	-50.6684	75.308	-24.4566
PDAC292_Mej_S	-52.6987	30.8887	-30.6107	-31.966	-3.79436
PDAC293_Nbt_S	-82.678	70.3179	-32.198	62.5464	-11.5253
PDAC294_Ash_S	-77.2983	45.9672	-11.8384	32.7135	30.2273
PDAC295_Mor_S	19.3979	-72.5342	4.9586	33.0434	-61.8672
PDAC296_Neb_S	-64.4668	79.5445	-34.4902	70.1251	-21.0372
PDAC297_Sab_S	-7.95443	34.3111	0.300781	-88.6458	-65.31
PDAC298_Sag_S	13.1613	34.7509	16.0663	-22.3566	47.1891
PDAC299_Raz_S	68.0627	-26.3937	16.5886	75.9684	20.6015
PDAC300_Mak_S	20.5479	22.8843	2.16846	-5.25788	27.5805
PDAC301_Jei_S	65.5315	-23.3442	-23.8606	34.2423	34.1599
PDAC302_Sul_S	-52.8636	-36.9865	56.4184	-72.3632	-118.77
PDAC303_Sha_S	-82.3784	19.5542	-5.54152	8.81513	-63.3142
PDAC304_Sah_S	52.5937	61.0052	53.024	-59.6082	-19.6896
PDAC305_Med_S	-181.374	-138.037	136.558	-25.0249	137.518
PDAC306_Kha_S	23.5081	38.8997	25.6619	-35.315	-17.8077
PDAC307_Bar_S	-28.5781	-7.68323	53.9023	-6.5548	7.40196
PDAC308_Anb_S	-28.5784	15.0191	-24.5017	-66.0296	14.3138
PDAC309_Neb_S	-70.4921	97.2423	-42.5944	42.2579	2.15041
PDAC310_Neb_S	-71.8694	85.8639	-35.6812	62.8917	21.3613
PDAC311_Sag_S	-45.2834	-8.722	22.784	-95.72	-88.6204
PDAC312_Lul_S	14.6406	20.0928	43.5464	17.8167	23.9847
PDAC313_jei_S	63.8194	-24.4683	-10.5879	54.6649	36.9574
PDAC314_Mad_S	-39.1729	38.2365	-40.3072	-27.5271	19.897
PDAC315_Man_S	-29.0215	88.0372	-30.6809	-15.4251	22.2206
PDAC316_Neb_S	-69.3661	106.849	-42.5299	41.5273	14.2591
PDAC317_Kro_S	18.7155	3.53967	63.6198	12.6119	20.9152
PDAC318_Kha_S	23.3333	5.06729	-9.6962	-7.02753	11.9541
PDAC319_Sho_S	53.7297	39.7558	44.1897	6.90612	-24.7616
PDAC320_Jei_S	76.6158	-31.8565	90.299	84.3961	-19.4356
PDAC321_Zab_S	60.2306	-17.2992	-6.33733	47.103	31.4259
PDAC322_Khi_S	75.1763	8.31494	98.2233	37.2492	-27.8969
PDAC323_Nen_S	-55.6409	64.4296	-31.751	-11.6863	7.08587
PDAC324_Usa_S	-174.487	-130.8	134.171	-18.9167	159.731
PDAC325_Khe_S	103.998	3.93223	116.153	86.6846	-32.2635
PDAC326_Dah_S	-38.0078	76.8551	-28.2409	32.4316	28.3905
PDAC327_Bay_S	-31.1012	29.0922	-10.8252	-38.8086	-2.85018
PDAC328_Mis_S	-19.8758	69.7773	-48.4408	-4.75201	21.5129
PDAC329_Kha_S	-6.02365	-110.001	-90.1888	-12.2223	-34.3484
PDAC330_Kha_S	48.9416	76.296	35.4335	-116.985	-10.1787
PDAC331_Ske_S	-50.9844	77.2654	-46.8138	72.8386	0.710125
PDAC332_Aza_S	78.9632	-44.0767	-18.9054	45.027	36.9014
PDAC333_Fan_S	-53.5889	72.253	-39.2126	55.9596	12.559
PDAC334_Rab_S	-31.3533	82.3136	-45.9533	52.8489	3.91649
PDAC335_Ash_S	-50.2804	64.6613	-25.7573	54.9822	-1.24527
PDAC336_Umd_S	28.3878	55.508	20.1327	-89.2549	-36.5301
PDAC337_Dib_S	25.5819	-24.2777	-51.0408	-23.9205	-3.77741
PDAC338_Ajw_S	11.7821	-0.33376	-7.32956	-17.8505	33.565
PDAC339_Hbe_S	51.0191	-73.5758	-83.0684	-12.0518	-1.97758
PDAC340_Bat_S	-28.9546	-134.301	-68.9223	-20.6714	-55.3438
PDAC341_Ray_S	32.4296	-82.9295	-81.8801	17.1678	34.0517
PDAC342_Gha_S	51.9087	-8.4704	50.1207	41.5827	8.29833
PDAC343_Bar_S	27.0921	40.9046	-14.0819	-22.0172	27.659
PDAC344_Sha_S	44.9638	-75.368	-98.3441	-5.84107	31.2867
PDAC345_Abo_S	88.813	-42.923	24.5467	55.5765	-0.0554871
PDAC346_Nbt_S	26.071	19.1053	45.6095	-38.789	-31.4179
PDAC347_Nag_S	32.4072	-117.57	-117.171	2.4628	-6.03154
PDAC348_Jei_S	90.7678	-23.0949	90.397	88.2109	4.19728
PDAC351_Sal_S	-162.693	-114.372	73.0747	-33.1689	-137.884
PDAC352_Lou_S	-29.7253	43.4562	12.2557	-78.47	23.9206
PDAC353_Nim_S	45.5612	-75.8077	-80.3339	4.7216	11.8516
PDAC354_Hou_S	-19.5802	12.2731	20.9972	-48.4288	11.1882
PDAC356_Ma1_S	61.5072	19.0656	10.6074	-78.1409	11.4025
PDAC357_Ma2_S	71.7349	26.4529	8.81768	-74.3564	18.4767
PDAC359_Ma4_S	72.1879	25.429	7.51934	-75.3591	12.8481
PDAC360_Ma5_S	49.6314	35.0773	46.6114	-8.86888	-5.01926
PDAC362_Ma7_S	48.5318	35.8516	56.8539	4.55607	9.54214
PDAC364_Ma9_S	-156.2	-106.397	123.23	-11.2829	100.228
PDAC368_M13_S	12.2238	25.4901	12.7764	-34.9425	35.6556
PDAC369_M14_S	25.2767	-85.5352	-107.134	-2.37845	37.958
PDAC371_M16_S	27.3558	-84.6437	-106.353	-1.77292	42.1737
PDAC373_M18_S	39.354	-66.4566	-8.44115	22.6365	-19.3496
PDAC374_M19_S	48.1969	-69.7119	-108.466	-23.5524	31.5504
PDAC375_M20_S	52.7343	67.467	51.2277	-62.4512	-6.43162
PDAC376_Kha_R	11.6896	-24.0424	21.1884	23.118	-33.4498
PDAC377_Sha_R	51.2282	-29.8811	12.8232	82.2312	25.924
PDAC378_Saa_R	30.9554	38.9595	17.4583	-16.5795	41.7665
PDAC379_Far_R	71.2816	1.79988	-78.4309	-65.1344	48.1427
PDAC380_Jei_R	48.0162	-14.93	-32.73	-6.45967	12.4997
PDAC381_Uma_R	12.1139	17.3291	14.1769	-40.0273	35.0321
PDAC382_Jei_R	76.4588	-8.70677	37.8551	29.3116	4.40517
PDAC383_Ibr_R	11.8117	-17.8336	-19.3633	-20.8486	35.9385
PDAC386_Bre_R	-6.72058	10.6149	31.7172	7.59115	19.2402
PDAC387_Sul_R	-3.47724	12.5754	33.1046	-60.8229	-93.2594
PDAC388_Kha_R	34.0563	-51.2308	-72.6685	3.14722	7.60222
PDAC389_Zah_R	-31.5702	39.7243	9.01017	-81.6633	13.2151
PDAC390_Mal_R	-109.455	-63.9151	72.5659	3.88957	97.68
PDAC391_Hal_R	20.5113	-59.8265	-19.0717	7.33381	-26.7441
PDAC394_Kha_R	57.5018	85.2069	32.2133	-114.077	-9.00575
PDAC395_Kha_R	51.1973	-45.514	-23.0318	8.70814	8.99063
PDAC396_Jah_R	-97.3823	-63.4811	42.5207	-20.4573	80.3345
PDAC397_Hay_R	-73.9715	4.38784	13.7102	-29.5049	56.8537
PDAC398_Anw_R	24.7529	-37.098	-34.8158	15.4004	27.1897
PDAC399_Jei_R	72.9094	-9.99376	33.4757	21.3906	24.3499
PDAC402_Ash_R	-10.9124	-55.8241	-20.7471	-24.962	-25.702
PDAC403_Kha_R	19.6934	31.194	-8.5761	-49.7102	1.79068
PDAC404_Jei_R	-23.3869	-105.238	-10.0726	17.857	-93.5196
PDAC405_Jei_R	18.0803	-47.5133	-54.6895	-5.46801	10.1574
PDAC406_Jei_R	14.6398	-35.2696	-37.5891	-11.6033	23.1677
PDAC407_Hil_R	56.4828	-25.3877	12.7929	82.9922	40.9051
PDAC410_Zou_R	-17.6608	-79.494	-45.4172	10.4989	1.81216
PDAC411_Dib_R	68.4593	-20.6365	28.5466	16.1656	7.19073
PDAC412_Bar_R	-36.5775	-12.0114	61.3166	0.747378	8.94209
PDAC413_Tho_R	-155.111	-101.655	116.904	-15.057	113.446
PDAC414_Mab_R	113.268	9.94545	119.736	88.4257	-14.9812
PDAC415_Msa_R	50.4533	-38.7354	-24.0535	0.0607931	20.658
PDAC416_Khi_R	17.7956	-40.0572	103.14	23.3912	-102.074
PDAC417_Chi_R	28.2584	44.1069	22.3633	-0.959047	-0.9992
PDAC418_Day_R	-23.7963	-20.6196	19.8414	-7.38041	28.603
PDAC419_Jei_R	47.0124	-23.1323	0.984093	57.5509	18.8728
PDAC422_Kha_R	5.99836	-102.02	-91.7103	-12.1268	-5.60757
PDAC423_Abo_R	35.6557	-62.4896	-39.5445	4.63858	7.77114
PDAC424_Ain_R	-35.358	-120.385	-43.6901	-9.71383	-49.7011
PDAC425_Khe_R	109.799	8.07819	118.391	86.5781	-21.3654
PDAC426_Maz_R	10.9959	-93.209	-116.108	4.66221	-2.54139
PDAC427_Zag_R	-88.7305	-93.6865	-10.5117	-26.4699	-76.3806
PDAC431_Jei_R	-13.4926	-101.405	-53.4153	-6.51494	-54.5653
PDAC432_Abo_R	70.3533	-55.904	28.4828	54.4145	-34.7661
PDAC433_Jei_R	-110.022	-149.985	32.2919	-30.528	-156.384
PDAC434_Gha_R	40.5669	-19.2712	49.1498	37.1711	-12.984
