# Supplementary material for: Genome-wide association mapping of date palm fruit traits
Source: Nat Commun. 2019 Oct 15;10:4680. doi: 10.1038/s41467-019-12604-9 (PMC6794320; doi:10.1038/s41467-019-12604-9)
Supplement: Supplementary file 7 — Supplementary Dataset 3 [file 41467_2019_12604_MOESM7_ESM.xlsx]

## Sheet: Sheet1
Supplementary Data 3. Kinship matrix inferred by Gapit software on 157 date palms using Van Raden2 algorithm.
PDAC253_Ram_S	0.915839	0.13095	-0.0290227	0.228267	-0.010611	-0.0553589	0.00432028	-0.0359555	0.062295	0.0668298	-0.0629835	-0.0165637	-0.020071	-0.0141572	-0.0517333	-0.010813	0.112894	0.131978	0.025597	-0.0526211	-0.0765059	-0.0386831	-0.0379219	-0.0442452	0.0996692	-0.0504646	-0.063274	0.00624592	0.110004	-0.0213794	-0.0162368	-0.00941888	0.332997	0.158668	0.0236172	0.0189108	-0.027568	0.210485	0.0495215	0.0790226	0.0172073	-0.00484722	0.213412	-0.0104229	-0.00849628	-0.0325449	0.0103868	-0.0627547	-0.0257784
PDAC254_Rij_S	0.13095	0.905788	-0.00229422	0.0874721	0.0415396	-0.0423503	0.0602142	-0.0228267	-0.00348686	0.01433	-0.00996584	0.0501309	0.0383814	0.176832	-0.025417	-0.0262057	0.066318	-0.000394112	0.0504624	-0.0523621	-0.0845578	-0.0249876	-0.017315	-0.0329194	0.0103456	-0.0438352	-0.0862736	-0.0289968	0.117407	-0.0140115	0.0789965	-0.0107311	0.0807436	0.018749	0.0548017	0.0698851	0.0170615	0.058718	0.108996	0.0859354	0.090427	0.0300462	0.0659894	0.0190358	-0.0222233	-0.0457311	-0.0312092	-0.0586923	0.0413541
PDAC255_Sin_S	-0.0290227	-0.00229422	0.833814	-0.0335388	-0.0213809	-0.0406466	-0.00452643	-0.0160317	-0.0298325	-0.00741372	0.0246809	-0.046969	0.0376038	0.0887124	0.000274966	0.0361212	-0.00793553	0.00919977	-0.029243	0.0335152	-0.00391778	0.0237568	0.105111	-0.0511774	-0.028827	0.0130999	-0.0411867	-0.0140626	-0.00697848	0.0298219	0.000922444	0.00634086	-0.0429374	-0.0384363	0.106714	0.0707817	-0.00152271	-0.00642615	0.0310589	-0.029014	-0.0103218	-0.0291137	-0.0408294	0.12357	-0.0216272	-0.0656117	0.0283101	-0.0301671	0.000816463
PDAC256_Alm_S	0.228267	0.0874721	-0.0335388	0.870902	0.00110837	-0.0682546	-0.0248538	-0.0548096	0.0791657	0.106598	-0.0481562	0.0180879	-0.0514344	-0.0448853	-0.0600786	-0.0108645	0.200931	0.198757	0.0100484	-0.0489894	-0.081932	-0.0476208	-0.0695944	-0.023365	0.194583	-0.0716884	-0.0511683	-0.0174677	0.136319	-0.0280677	-0.0373832	-0.00313424	0.142542	0.119217	0.01668	-0.00109381	-0.0122513	0.217989	0.0336638	0.0542787	0.00414846	0.0085034	0.0766685	-0.0088432	0.0114567	-0.0372155	0.0507736	-0.0649011	0.00910505
PDAC257_Hil_S	-0.010611	0.0415396	-0.0213809	0.00110837	0.871521	0.10212	-0.0552463	0.00636372	-0.0430159	-0.052364	0.0115061	0.166311	-0.0519232	-0.025979	0.0214169	-0.0463483	0.0111716	-0.061061	0.0257264	-0.0860959	-0.0621587	0.0270406	-0.00301213	0.0182159	-0.011145	-0.024896	0.0750412	-0.0293238	-0.00300781	0.0789959	-0.0391341	-0.0209745	-0.0416454	-0.0349979	-0.0149574	-0.0358221	0.050519	-0.0341451	-0.0457699	0.00130595	-0.0295495	0.177693	0.00640429	0.0335705	-0.0433877	0.109703	-0.0783795	0.0661507	0.0468654
PDAC258_Ale_S	-0.0553589	-0.0423503	-0.0406466	-0.0682546	0.10212	0.832466	-0.0311889	-0.00689208	-0.0659563	-0.0448426	0.00911112	0.113888	-0.00148208	-0.0380844	0.00884797	-0.0445535	-0.0261411	-0.0487402	-0.0350251	0.0116092	0.0366883	0.0051305	-0.0193072	-0.0101506	-0.0329178	-0.00540616	0.024996	-0.0275375	-0.0736586	0.0142692	-0.0304192	-0.0304355	-0.0536134	-0.0587196	-0.0474193	-0.0516278	-0.00471203	-0.023155	-0.0634988	-0.0443263	-0.0405387	0.135211	-0.0398461	-0.0490315	-0.00807454	0.182458	-0.0181336	0.19861	-0.0523928
PDAC259_Asi_S	0.00432028	0.0602142	-0.00452643	-0.0248538	-0.0552463	-0.0311889	0.892944	-0.036495	0.00211962	0.116233	-0.044171	-0.0403703	0.00909581	0.0621705	0.00618681	-0.0492838	0.0155855	0.00874965	0.00425455	-0.0353968	-0.0488587	-0.00768748	-0.0340226	-0.031932	0.00476498	-0.0420493	-0.0537254	-0.00350594	0.04867	-0.041331	0.356931	-0.000308092	0.060825	0.0702543	-0.0169828	0.0154951	-0.00781965	0.0128621	0.034687	0.158424	0.632327	-0.0559389	0.0377084	-0.0336113	0.0107713	-0.0321399	-0.0300329	-0.027492	-0.0501258
PDAC260_Zam_S	-0.0359555	-0.0228267	-0.0160317	-0.0548096	0.00636372	-0.00689208	-0.036495	0.795041	-0.0366708	0.0020091	-0.00438567	-0.0516781	-0.0206797	0.0208559	0.108407	0.0381346	-0.0105927	-0.0192315	0.0505821	-0.0122162	0.0113519	0.0649637	0.055422	0.0434837	0.0565616	0.0956209	0.110826	-0.0218282	-0.0650817	0.102143	-0.0158667	-0.0279802	-0.0114065	-0.0181011	-0.0308749	-0.028069	0.00328962	-0.0225714	-0.0501912	0.00474048	-0.0502836	-0.0614772	-0.0188887	-0.0336376	0.0472769	-0.00768857	0.0254813	0.00549345	-0.0281299
PDAC261_Fre_S	0.062295	-0.00348686	-0.0298325	0.0791657	-0.0430159	-0.0659563	0.00211962	-0.0366708	0.975761	0.0504371	-0.0307472	-0.0483505	-0.0227954	-0.0332029	-0.0305467	-0.037062	0.143061	0.0402462	0.0287967	-0.0496703	-0.0406464	-0.0550414	-0.0305496	0.113462	0.20727	-0.0284538	0.0239362	-0.0152123	0.0739763	-0.0316677	-0.0314962	-0.0148392	0.14648	0.0821498	-0.0234434	-0.00873771	-0.0209513	0.0849602	0.00341392	0.0555896	0.00468667	-0.0254297	0.092927	-0.0205138	-0.0298858	-0.0521916	-0.023761	-0.0324243	0.0054363
PDAC262_She_S	0.0668298	0.01433	-0.00741372	0.106598	-0.052364	-0.0448426	0.116233	0.0020091	0.0504371	0.826675	-0.0248987	-0.0469666	-0.00948603	0.00327053	-0.000160495	0.0112768	0.082156	0.08467	0.0419516	-0.0154463	-0.0245553	-0.0291198	0.00127041	-0.024963	0.0755854	-0.0135131	-0.0391323	-0.00249535	0.0330759	0.0245699	0.0730442	0.0118724	0.139012	0.106363	0.0048737	0.0172956	-0.019988	0.133806	0.00958864	0.112883	0.101474	-0.0578217	0.105223	1.61e-05	-0.00845444	-0.0308889	0.0104201	-0.0135171	-0.068141
PDAC263_Jei_S	-0.0629835	-0.00996584	0.0246809	-0.0481562	0.0115061	0.00911112	-0.044171	-0.00438567	-0.0307472	-0.0248987	0.793117	-0.0285918	0.0102882	0.0365929	0.0218975	0.0280804	-0.037844	-0.0203567	-0.0151672	-0.0189563	0.0577139	0.0977861	0.0463723	-0.0335814	-0.0104412	0.0393502	-0.044471	-0.0195707	-0.0448973	0.0366256	-0.0285481	-0.0258771	-0.0683298	-0.0378571	0.0255323	-0.0150536	-0.0129463	-0.0482686	-0.0213954	-0.0314141	-0.0408055	-0.0135612	-0.0415467	0.0180475	-0.0206703	0.00965399	-0.0107506	0.0140701	-0.0225411
PDAC264_Lab_S	-0.0165637	0.0501309	-0.046969	0.0180879	0.166311	0.113888	-0.0403703	-0.0516781	-0.0483505	-0.0469666	-0.0285918	0.860371	-0.0361371	-0.0470769	-0.0568699	-0.0787019	0.01019	-0.0545217	-0.00821552	0.0113998	-0.0477978	-0.0150748	-0.0601439	-0.0209204	-0.0367417	-0.0649767	-0.0171028	-0.0344523	0.000578089	-0.0208322	-0.0199309	-0.0328771	-0.0745228	-0.0642693	-0.0292039	-0.0209976	-0.00531636	-0.0302844	-0.0248066	-0.0075144	-0.00937617	0.1854	-0.0409398	-0.0132241	-0.0528177	0.0788	-0.0557335	0.061151	0.0245398
PDAC265_Mab_S	-0.020071	0.0383814	0.0376038	-0.0514344	-0.0519232	-0.00148208	0.00909581	-0.0206797	-0.0227954	-0.00948603	0.0102882	-0.0361371	0.859178	0.204246	0.0150048	-0.0201351	-0.0337815	0.000181673	-0.0143672	-0.0122495	0.0390674	0.0155458	0.0268329	-0.0279907	-0.0133588	-0.00922589	-0.0740042	0.032434	-0.0231141	-0.0137105	0.0506044	0.0100724	-0.0206093	-0.026617	0.0514796	0.069774	-0.00272787	-0.0251289	0.0914128	-0.015864	-0.00192821	-0.06807	-0.00521077	0.0119274	-0.0219996	-0.0318561	0.00710903	0.0235243	-0.0176888
PDAC266_Hel_S	-0.0141572	0.176832	0.0887124	-0.0448853	-0.025979	-0.0380844	0.0621705	0.0208559	-0.0332029	0.00327053	0.0365929	-0.0470769	0.204246	0.740229	0.0300451	0.0249378	0.00135785	-0.0180645	0.00982543	-0.0180035	-0.00928867	0.0514836	0.115134	-0.0415663	0.0114949	0.0474205	-0.0680474	-0.0222238	-0.0185568	0.0513584	0.126594	0.00182853	-0.0298406	-0.0206345	0.0914784	0.117354	0.0180133	-0.00118519	0.177413	0.0107927	0.052649	-0.0682176	-0.00307464	0.0414346	0.00137743	-0.0636075	-0.00432874	-0.0293306	-0.000819676
PDAC267_Rot_S	-0.0517333	-0.025417	0.000274966	-0.0600786	0.0214169	0.00884797	0.00618681	0.108407	-0.0305467	-0.000160495	0.0218975	-0.0568699	0.0150048	0.0300451	0.835261	0.00133056	-0.0400303	-0.00824789	0.0182168	-0.0408982	0.0251859	0.0244248	0.0622673	0.044757	-0.0172036	0.0317892	0.0363744	0.0101215	-0.030874	0.0548817	-0.0152545	-0.0207399	-0.017268	-0.000583817	-0.0272922	-0.0131446	0.0443831	-0.0500343	-0.0178637	-0.025238	-0.00716392	-0.0441059	-0.0125414	0.0150799	0.00231649	0.0214279	-0.0282194	-0.000350801	-0.00831171
PDAC268_Has_S	-0.010813	-0.0262057	0.0361212	-0.0108645	-0.0463483	-0.0445535	-0.0492838	0.0381346	-0.037062	0.0112768	0.0280804	-0.0787019	-0.0201351	0.0249378	0.00133056	0.798921	0.0044016	-0.00646946	-0.0128019	0.0173737	0.00837642	0.0388156	0.0569884	-0.0425664	0.0167881	0.0546454	-0.0251148	0.0103459	-0.0441977	0.0248504	-0.0308449	0.093416	-0.00865536	0.00421676	0.0357792	0.0063203	-0.0257261	-0.00371353	-0.0164373	-0.0583774	-0.057672	-0.0542272	-0.016687	0.0334715	0.106152	-0.0186487	0.116699	-0.0252823	-0.0369694
PDAC270_Kho_S	0.112894	0.066318	-0.00793553	0.200931	0.0111716	-0.0261411	0.0155855	-0.0105927	0.143061	0.082156	-0.037844	0.01019	-0.0337815	0.00135785	-0.0400303	0.0044016	0.915454	0.134117	0.00430546	-0.0538566	-0.045674	-0.0179393	-0.0430983	0.0430114	0.0974034	-0.0335329	0.00393518	-0.0247217	0.0615307	0.0122428	-0.0210782	-0.0160204	0.109917	0.103283	0.00891086	0.00392966	-0.0188786	0.163351	-0.0118564	0.074121	0.0252271	0.00255443	0.0740937	-0.024348	0.00890764	-0.0432332	-0.0143905	-0.0329016	-0.00174632
PDAC271_Nbt_S	0.131978	-0.000394112	0.00919977	0.198757	-0.061061	-0.0487402	0.00874965	-0.0192315	0.0402462	0.08467	-0.0203567	-0.0545217	0.000181673	-0.0180645	-0.00824789	-0.00646946	0.134117	0.888922	0.00566894	-0.0555925	-0.0107407	-0.0291624	-0.00648215	-0.0492343	0.104511	-0.0413733	-0.0491085	0.0255886	0.080821	-0.0165207	-0.0213117	-0.0072046	0.122811	0.102276	0.00070135	-0.00373896	-0.0343945	0.151415	0.0676622	0.0197379	0.00419062	-0.0631188	0.0432009	-0.0239719	0.0097388	-0.0408137	0.0337819	-0.0289796	-0.0307245
PDAC272_Tin_S	0.025597	0.0504624	-0.029243	0.0100484	0.0257264	-0.0350251	0.00425455	0.0505821	0.0287967	0.0419516	-0.0151672	-0.00821552	-0.0143672	0.00982543	0.0182168	-0.0128019	0.00430546	0.00566894	0.869963	-0.00823034	-0.00938897	-0.0233719	0.00762783	-0.00962499	0.0249256	-0.0247992	-0.0347925	-0.0210878	0.0667357	0.0400195	-0.0311471	-0.0188687	0.093409	0.0541062	0.00386464	-0.0289512	0.0350242	0.0304556	0.0182556	0.113488	0.0188501	-0.00810681	0.0987538	0.0147531	-0.0125114	-0.0220159	-0.0420942	-0.028993	0.00471221
PDAC273_Rar_S	-0.0526211	-0.0523621	0.0335152	-0.0489894	-0.0860959	0.0116092	-0.0353968	-0.0122162	-0.0496703	-0.0154463	-0.0189563	0.0113998	-0.0122495	-0.0180035	-0.0408982	0.0173737	-0.0538566	-0.0555925	-0.00823034	0.820753	0.0254487	0.0021503	-0.0387976	-0.0539298	-0.0199974	0.00989247	-0.0619775	0.00493238	-0.0705688	-0.0372971	-0.0144766	-0.0137717	-0.0259772	-0.0632624	-0.0264198	-0.0367241	-0.0155996	-0.0338451	-0.049986	-0.0658686	-0.0413124	0.00285416	-0.0373401	-0.0267957	0.000767684	-0.0324761	0.0330186	0.00162909	-0.0459288
PDAC274_Far_S	-0.0765059	-0.0845578	-0.00391778	-0.081932	-0.0621587	0.0366883	-0.0488587	0.0113519	-0.0406464	-0.0245553	0.0577139	-0.0477978	0.0390674	-0.00928867	0.0251859	0.00837642	-0.045674	-0.0107407	-0.00938897	0.0254487	0.851096	0.00864148	0.032747	-0.0464856	-0.0422853	0.0272445	-0.00424726	-0.000458969	-0.0613559	-0.0347038	-0.0687031	-0.0292426	-0.0434399	-0.0227206	-0.00108315	0.0125837	-0.0404203	-0.0572492	0.0175749	-0.0654303	-0.0612736	-0.0092855	-0.0561336	0.0201596	-0.00435751	-0.0165407	0.0241072	0.168826	-0.0768882
PDAC275_Kha_S	-0.0386831	-0.0249876	0.0237568	-0.0476208	0.0270406	0.0051305	-0.00768748	0.0649637	-0.0550414	-0.0291198	0.0977861	-0.0150748	0.0155458	0.0514836	0.0244248	0.0388156	-0.0179393	-0.0291624	-0.0233719	0.0021503	0.00864148	0.77499	0.020816	-0.0202277	0.0197233	0.0456723	0.0194865	0.0119589	-0.0580817	0.0206938	-0.0163534	-0.0183186	-0.034173	-0.0489466	-0.00893595	-0.0145439	0.000811049	-0.0290852	-0.0245175	-0.034871	-0.0172691	-0.0245735	-0.019882	-0.0202327	0.0113315	-0.00427739	0.00541071	0.0113601	-0.0224006
PDAC276_Ald_S	-0.0379219	-0.017315	0.105111	-0.0695944	-0.00301213	-0.0193072	-0.0340226	0.055422	-0.0305496	0.00127041	0.0463723	-0.0601439	0.0268329	0.115134	0.0622673	0.0569884	-0.0430983	-0.00648215	0.00762783	-0.0387976	0.032747	0.020816	0.817174	-0.0411968	-0.0208125	0.0948049	0.00111882	-0.0192872	-0.0172085	0.107019	-0.0253713	-0.0407817	-0.00988721	-0.0159378	0.123795	0.0276343	-0.000600004	0.0178237	0.00573532	-0.0419829	-0.0473905	-0.0528919	-0.00319451	0.169807	0.0234514	-0.0413618	-0.0192417	-0.0405087	0.0326131
PDAC277_Khi_S	-0.0442452	-0.0329194	-0.0511774	-0.023365	0.0182159	-0.0101506	-0.031932	0.0434837	0.113462	-0.024963	-0.0335814	-0.0209204	-0.0279907	-0.0415663	0.044757	-0.0425664	0.0430114	-0.0492343	-0.00962499	-0.0539298	-0.0464856	-0.0202277	-0.0411968	1.0707	-0.0250753	-0.00640685	0.162276	-0.0406096	0.0140905	0.0406911	-0.0273932	0.00164429	-0.027535	-0.0191274	-0.0455953	-0.0406515	0.0480591	-0.0633663	-0.0328872	-0.0436356	-0.0383541	0.00760683	-0.0192024	-0.0313069	0.000171501	-0.00790781	-0.0514163	0.0179724	0.0831783
PDAC278_Umi_S	0.0996692	0.0103456	-0.028827	0.194583	-0.011145	-0.0329178	0.00476498	0.0565616	0.20727	0.0755854	-0.0104412	-0.0367417	-0.0133588	0.0114949	-0.0172036	0.0167881	0.0974034	0.104511	0.0249256	-0.0199974	-0.0422853	0.0197233	-0.0208125	-0.0250753	0.817745	-0.00692861	-0.0299292	0.0358217	0.0098683	0.0412425	-0.00808214	-0.00586617	0.140995	0.0672719	-0.0204288	-0.0192713	-0.0193362	0.13802	0.00963949	0.0246222	-0.00522017	-0.0734311	0.0524811	-0.0368513	-0.0135292	-0.0405484	0.0171334	-0.0278129	-0.0736536
PDAC279_Nbt_S	-0.0504646	-0.0438352	0.0130999	-0.0716884	-0.024896	-0.00540616	-0.0420493	0.0956209	-0.0284538	-0.0135131	0.0393502	-0.0649767	-0.00922589	0.0474205	0.0317892	0.0546454	-0.0335329	-0.0413733	-0.0247992	0.00989247	0.0272445	0.0456723	0.0948049	-0.00640685	-0.00692861	0.810084	0.00761049	-0.0265841	-0.0731344	0.0640235	-0.0134106	-0.0396303	-0.0413011	-0.0266174	0.0109721	0.0171093	-0.0225096	-0.00798376	-0.0236524	-0.0384103	-0.0536743	-0.0524617	-0.0342135	-0.00536449	0.03239	-0.0188235	-0.000146277	-0.0272087	0.058371
PDAC280_Tin_S	-0.063274	-0.0862736	-0.0411867	-0.0511683	0.0750412	0.024996	-0.0537254	0.110826	0.0239362	-0.0391323	-0.044471	-0.0171028	-0.0740042	-0.0680474	0.0363744	-0.0251148	0.00393518	-0.0491085	-0.0347925	-0.0619775	-0.00424726	0.0194865	0.00111882	0.162276	-0.0299292	0.00761049	0.910297	-0.0351608	-0.0564522	0.0746786	-0.0637392	-0.00935692	-0.0535181	-0.0484418	-0.089222	-0.073881	-0.0186114	-0.0804548	-0.0674216	-0.0772342	-0.0668872	0.00671091	-0.0457179	-0.0302281	0.00144775	0.00663326	-0.0272937	0.0187163	0.00182634
PDAC281_Hje_S	0.00624592	-0.0289968	-0.0140626	-0.0174677	-0.0293238	-0.0275375	-0.00350594	-0.0218282	-0.0152123	-0.00249535	-0.0195707	-0.0344523	0.032434	-0.0222238	0.0101215	0.0103459	-0.0247217	0.0255886	-0.0210878	0.00493238	-0.000458969	0.0119589	-0.0192872	-0.0406096	0.0358217	-0.0265841	-0.0351608	0.895387	-0.0261428	-0.0297293	-0.000555489	-0.00443532	0.00144918	0.00849164	-0.00678063	-0.00302165	-0.0373432	-0.00834195	0.0413433	-0.0101354	-0.0126154	-0.0318623	-0.00986221	-0.0155618	-0.00762525	-0.029785	-0.0174268	-0.0314905	-0.0412544
PDAC282_Sou_S	0.110004	0.117407	-0.00697848	0.136319	-0.00300781	-0.0736586	0.04867	-0.0650817	0.0739763	0.0330759	-0.0448973	0.000578089	-0.0231141	-0.0185568	-0.030874	-0.0441977	0.0615307	0.080821	0.0667357	-0.0705688	-0.0613559	-0.0580817	-0.0172085	0.0140905	0.0098683	-0.0731344	-0.0564522	-0.0261428	0.996708	-0.0397306	-0.00640133	-0.00533583	0.0881394	0.0751859	0.0384667	0.0129658	0.0254188	0.102354	0.0640791	0.0971346	0.0773803	-0.0033141	0.0602835	0.0727596	-0.0583053	-0.0560732	-0.0154683	-0.0546879	0.0599627
PDAC283_Abo_S	-0.0213794	-0.0140115	0.0298219	-0.0280677	0.0789959	0.0142692	-0.041331	0.102143	-0.0316677	0.0245699	0.0366256	-0.0208322	-0.0137105	0.0513584	0.0548817	0.0248504	0.0122428	-0.0165207	0.0400195	-0.0372971	-0.0347038	0.0206938	0.107019	0.0406911	0.0412425	0.0640235	0.0746786	-0.0297293	-0.0397306	0.798745	-0.0140574	-0.0329621	-0.00399943	-0.00774911	0.0263718	0.0091389	0.0212485	-0.00655286	-0.0271668	-0.0215596	-0.0498394	-0.0379806	0.0169025	0.0314908	0.00167629	-0.0130311	-0.0438243	-0.0429748	0.0191832
PDAC284_Rot_S	-0.0162368	0.0789965	0.000922444	-0.0373832	-0.0391341	-0.0304192	0.356931	-0.0158667	-0.0314962	0.0730442	-0.0285481	-0.0199309	0.0506044	0.126594	-0.0152545	-0.0308449	-0.0210782	-0.0213117	-0.0311471	-0.0144766	-0.0687031	-0.0163534	-0.0253713	-0.0273932	-0.00808214	-0.0134106	-0.0637392	-0.000555489	-0.00640133	-0.0140574	0.934158	0.0214535	-0.0342468	-0.0258993	0.00338789	0.0377461	-0.016125	-0.0226253	0.0424711	0.145087	0.33648	-0.0410459	-0.00760107	-0.0168036	-0.00367273	-0.0335682	-0.0190635	-0.0397296	-0.018422
PDAC285_Sou_S	-0.00941888	-0.0107311	0.00634086	-0.00313424	-0.0209745	-0.0304355	-0.000308092	-0.0279802	-0.0148392	0.0118724	-0.0258771	-0.0328771	0.0100724	0.00182853	-0.0207399	0.093416	-0.0160204	-0.0072046	-0.0188687	-0.0137717	-0.0292426	-0.0183186	-0.0407817	0.00164429	-0.00586617	-0.0396303	-0.00935692	-0.00443532	-0.00533583	-0.0329621	0.0214535	0.944694	-0.0231619	-0.0208501	-0.00681956	0.00962041	0.00991615	0.00562229	0.0178913	-0.00706636	-0.0039828	-0.0296175	-0.034602	-0.0244268	0.0149161	-0.0215216	0.0195556	0.00441866	-0.018404
PDAC286_Sou_S	0.332997	0.0807436	-0.0429374	0.142542	-0.0416454	-0.0536134	0.060825	-0.0114065	0.14648	0.139012	-0.0683298	-0.0745228	-0.0206093	-0.0298406	-0.017268	-0.00865536	0.109917	0.122811	0.093409	-0.0259772	-0.0434399	-0.034173	-0.00988721	-0.027535	0.140995	-0.0413011	-0.0535181	0.00144918	0.0881394	-0.00399943	-0.0342468	-0.0231619	0.851255	0.190017	-0.0154963	-0.0186917	-0.00859116	0.220009	0.00363392	0.107959	0.0422714	-0.0817462	0.340963	-0.033799	-0.0345081	-0.032319	-0.0496671	-0.0379052	-0.0595774
PDAC287_Wan_S	0.158668	0.018749	-0.0384363	0.119217	-0.0349979	-0.0587196	0.0702543	-0.0181011	0.0821498	0.106363	-0.0378571	-0.0642693	-0.026617	-0.0206345	-0.000583817	0.00421676	0.103283	0.102276	0.0541062	-0.0632624	-0.0227206	-0.0489466	-0.0159378	-0.0191274	0.0672719	-0.0266174	-0.0484418	0.00849164	0.0751859	-0.00774911	-0.0258993	-0.0208501	0.190017	0.852315	0.0330577	0.0195853	-0.0207033	0.161423	0.0245765	0.125579	0.0596939	-0.0580046	0.117035	0.0114067	0.0153595	0.00794987	0.0119715	-0.0298067	-0.0574459
PDAC288_Saf_S	0.0236172	0.0548017	0.106714	0.01668	-0.0149574	-0.0474193	-0.0169828	-0.0308749	-0.0234434	0.0048737	0.0255323	-0.0292039	0.0514796	0.0914784	-0.0272922	0.0357792	0.00891086	0.00070135	0.00386464	-0.0264198	-0.00108315	-0.00893595	0.123795	-0.0455953	-0.0204288	0.0109721	-0.089222	-0.00678063	0.0384667	0.0263718	0.00338789	-0.00681956	-0.0154963	0.0330577	0.88794	0.0793344	0.00702995	0.0103344	0.0507815	0.0201573	0.00060051	-0.0272407	0.0139913	0.199425	-0.0327786	-0.0257815	0.00377375	-0.0574681	0.023896
PDAC289_Aiy_S	0.0189108	0.0698851	0.0707817	-0.00109381	-0.0358221	-0.0516278	0.0154951	-0.028069	-0.00873771	0.0172956	-0.0150536	-0.0209976	0.069774	0.117354	-0.0131446	0.0063203	0.00392966	-0.00373896	-0.0289512	-0.0367241	0.0125837	-0.0145439	0.0276343	-0.0406515	-0.0192713	0.0171093	-0.073881	-0.00302165	0.0129658	0.0091389	0.0377461	0.00962041	-0.0186917	0.0195853	0.0793344	0.840184	0.00290731	-0.00049364	0.0883421	-0.00949905	0.0242524	-0.0242802	-0.0154418	0.0757046	-0.0232243	-0.0545106	0.00261316	-0.0512278	-0.0165868
PDAC290_Chi_S	-0.027568	0.0170615	-0.00152271	-0.0122513	0.050519	-0.00471203	-0.00781965	0.00328962	-0.0209513	-0.019988	-0.0129463	-0.00531636	-0.00272787	0.0180133	0.0443831	-0.0257261	-0.0188786	-0.0343945	0.0350242	-0.0155996	-0.0404203	0.000811049	-0.000600004	0.0480591	-0.0193362	-0.0225096	-0.0186114	-0.0373432	0.0254188	0.0212485	-0.016125	0.00991615	-0.00859116	-0.0207033	0.00702995	0.00290731	0.900265	-0.0308229	-0.0209922	0.010827	-0.000118387	-0.00751719	-0.0142618	0.0256713	-0.0141798	0.00472555	-0.0335286	-0.00584031	0.0285346
PDAC291_Nbt_S	0.210485	0.058718	-0.00642615	0.217989	-0.0341451	-0.023155	0.0128621	-0.0225714	0.0849602	0.133806	-0.0482686	-0.0302844	-0.0251289	-0.00118519	-0.0500343	-0.00371353	0.163351	0.151415	0.0304556	-0.0338451	-0.0572492	-0.0290852	0.0178237	-0.0633663	0.13802	-0.00798376	-0.0804548	-0.00834195	0.102354	-0.00655286	-0.0226253	0.00562229	0.220009	0.161423	0.0103344	-0.00049364	-0.0308229	0.830985	0.0222956	0.0826963	0.0151287	-0.041234	0.127134	-0.0239204	-0.0487209	-0.0228096	0.00228111	-0.035831	-0.0253585
PDAC292_Mej_S	0.0495215	0.108996	0.0310589	0.0336638	-0.0457699	-0.0634988	0.034687	-0.0501912	0.00341392	0.00958864	-0.0213954	-0.0248066	0.0914128	0.177413	-0.0178637	-0.0164373	-0.0118564	0.0676622	0.0182556	-0.049986	0.0175749	-0.0245175	0.00573532	-0.0328872	0.00963949	-0.0236524	-0.0674216	0.0413433	0.0640791	-0.0271668	0.0424711	0.0178913	0.00363392	0.0245765	0.0507815	0.0883421	-0.0209922	0.0222956	0.868084	0.0219617	0.0370566	-0.0327169	-0.008081	0.000600346	-0.0271879	-0.0529193	-0.00542005	-0.0236736	0.0017465
PDAC293_Nbt_S	0.0790226	0.0859354	-0.029014	0.0542787	0.00130595	-0.0443263	0.158424	0.00474048	0.0555896	0.112883	-0.0314141	-0.0075144	-0.015864	0.0107927	-0.025238	-0.0583774	0.074121	0.0197379	0.113488	-0.0658686	-0.0654303	-0.034871	-0.0419829	-0.0436356	0.0246222	-0.0384103	-0.0772342	-0.0101354	0.0971346	-0.0215596	0.145087	-0.00706636	0.107959	0.125579	0.0201573	-0.00949905	0.010827	0.0826963	0.0219617	0.843213	0.166477	-0.0037482	0.113098	-0.0290794	-0.0180864	-0.034116	-0.0335888	-0.0338124	-0.00627172
PDAC294_Ash_S	0.0172073	0.090427	-0.0103218	0.00414846	-0.0295495	-0.0405387	0.632327	-0.0502836	0.00468667	0.101474	-0.0408055	-0.00937617	-0.00192821	0.052649	-0.00716392	-0.057672	0.0252271	0.00419062	0.0188501	-0.0413124	-0.0612736	-0.0172691	-0.0473905	-0.0383541	-0.00522017	-0.0536743	-0.0668872	-0.0126154	0.0773803	-0.0498394	0.33648	-0.0039828	0.0422714	0.0596939	0.00060051	0.0242524	-0.000118387	0.0151287	0.0370566	0.166477	0.903024	-0.0258893	0.039434	-0.0132205	-0.0011456	-0.0298219	-0.0312092	-0.0402933	-0.0298981
PDAC295_Mor_S	-0.00484722	0.0300462	-0.0291137	0.0085034	0.177693	0.135211	-0.0559389	-0.0614772	-0.0254297	-0.0578217	-0.0135612	0.1854	-0.06807	-0.0682176	-0.0441059	-0.0542272	0.00255443	-0.0631188	-0.00810681	0.00285416	-0.0092855	-0.0245735	-0.0528919	0.00760683	-0.0734311	-0.0524617	0.00671091	-0.0318623	-0.0033141	-0.0379806	-0.0410459	-0.0296175	-0.0817462	-0.0580046	-0.0272407	-0.0242802	-0.00751719	-0.041234	-0.0327169	-0.0037482	-0.0258893	0.890596	-0.0320738	0.00921584	-0.0534215	0.0992996	-0.0351652	0.0618521	0.0167669
PDAC296_Neb_S	0.213412	0.0659894	-0.0408294	0.0766685	0.00640429	-0.0398461	0.0377084	-0.0188887	0.092927	0.105223	-0.0415467	-0.0409398	-0.00521077	-0.00307464	-0.0125414	-0.016687	0.0740937	0.0432009	0.0987538	-0.0373401	-0.0561336	-0.019882	-0.00319451	-0.0192024	0.0524811	-0.0342135	-0.0457179	-0.00986221	0.0602835	0.0169025	-0.00760107	-0.034602	0.340963	0.117035	0.0139913	-0.0154418	-0.0142618	0.127134	-0.008081	0.113098	0.039434	-0.0320738	0.90549	-0.00589975	-0.0242953	-0.0297646	-0.0612189	-0.0513716	-0.0294888
PDAC297_Sab_S	-0.0104229	0.0190358	0.12357	-0.0088432	0.0335705	-0.0490315	-0.0336113	-0.0336376	-0.0205138	1.61e-05	0.0180475	-0.0132241	0.0119274	0.0414346	0.0150799	0.0334715	-0.024348	-0.0239719	0.0147531	-0.0267957	0.0201596	-0.0202327	0.169807	-0.0313069	-0.0368513	-0.00536449	-0.0302281	-0.0155618	0.0727596	0.0314908	-0.0168036	-0.0244268	-0.033799	0.0114067	0.199425	0.0757046	0.0256713	-0.0239204	0.000600346	-0.0290794	-0.0132205	0.00921584	-0.00589975	0.875151	-0.0219674	-0.0273336	0.00853211	-0.0451715	0.0290407
PDAC298_Sag_S	-0.00849628	-0.0222233	-0.0216272	0.0114567	-0.0433877	-0.00807454	0.0107713	0.0472769	-0.0298858	-0.00845444	-0.0206703	-0.0528177	-0.0219996	0.00137743	0.00231649	0.106152	0.00890764	0.0097388	-0.0125114	0.000767684	-0.00435751	0.0113315	0.0234514	0.000171501	-0.0135292	0.03239	0.00144775	-0.00762525	-0.0583053	0.00167629	-0.00367273	0.0149161	-0.0345081	0.0153595	-0.0327786	-0.0232243	-0.0141798	-0.0487209	-0.0271879	-0.0180864	-0.0011456	-0.0534215	-0.0242953	-0.0219674	0.908745	-0.0115755	0.133002	-0.00847304	-0.0195248
PDAC299_Raz_S	-0.0325449	-0.0457311	-0.0656117	-0.0372155	0.109703	0.182458	-0.0321399	-0.00768857	-0.0521916	-0.0308889	0.00965399	0.0788	-0.0318561	-0.0636075	0.0214279	-0.0186487	-0.0432332	-0.0408137	-0.0220159	-0.0324761	-0.0165407	-0.00427739	-0.0413618	-0.00790781	-0.0405484	-0.0188235	0.00663326	-0.029785	-0.0560732	-0.0130311	-0.0335682	-0.0215216	-0.032319	0.00794987	-0.0257815	-0.0545106	0.00472555	-0.0228096	-0.0529193	-0.034116	-0.0298219	0.0992996	-0.0297646	-0.0273336	-0.0115755	0.813461	0.0252687	0.148438	-0.0491712
PDAC300_Mak_S	0.0103868	-0.0312092	0.0283101	0.0507736	-0.0783795	-0.0181336	-0.0300329	0.0254813	-0.023761	0.0104201	-0.0107506	-0.0557335	0.00710903	-0.00432874	-0.0282194	0.116699	-0.0143905	0.0337819	-0.0420942	0.0330186	0.0241072	0.00541071	-0.0192417	-0.0514163	0.0171334	-0.000146277	-0.0272937	-0.0174268	-0.0154683	-0.0438243	-0.0190635	0.0195556	-0.0496671	0.0119715	0.00377375	0.00261316	-0.0335286	0.00228111	-0.00542005	-0.0335888	-0.0312092	-0.0351652	-0.0612189	0.00853211	0.133002	0.0252687	0.817358	0.00326682	-0.0489445
PDAC301_Jei_S	-0.0627547	-0.0586923	-0.0301671	-0.0649011	0.0661507	0.19861	-0.027492	0.00549345	-0.0324243	-0.0135171	0.0140701	0.061151	0.0235243	-0.0293306	-0.000350801	-0.0252823	-0.0329016	-0.0289796	-0.028993	0.00162909	0.168826	0.0113601	-0.0405087	0.0179724	-0.0278129	-0.0272087	0.0187163	-0.0314905	-0.0546879	-0.0429748	-0.0397296	0.00441866	-0.0379052	-0.0298067	-0.0574681	-0.0512278	-0.00584031	-0.035831	-0.0236736	-0.0338124	-0.0402933	0.0618521	-0.0513716	-0.0451715	-0.00847304	0.148438	0.00326682	0.839568	-0.0579598
PDAC302_Sul_S	-0.0257784	0.0413541	0.000816463	0.00910505	0.0468654	-0.0523928	-0.0501258	-0.0281299	0.0054363	-0.068141	-0.0225411	0.0245398	-0.0176888	-0.000819676	-0.00831171	-0.0369694	-0.00174632	-0.0307245	0.00471221	-0.0459288	-0.0768882	-0.0224006	0.0326131	0.0831783	-0.0736536	0.058371	0.00182634	-0.0412544	0.0599627	0.0191832	-0.018422	-0.018404	-0.0595774	-0.0574459	0.023896	-0.0165868	0.0285346	-0.0253585	0.0017465	-0.00627172	-0.0298981	0.0167669	-0.0294888	0.0290407	-0.0195248	-0.0491712	-0.0489445	-0.0579598	1.01993
PDAC303_Sha_S	0.0751587	0.0992685	0.00369692	0.0304704	0.0148023	-0.0683492	0.0389373	-0.0370977	0.0796377	-0.00413936	-0.0251727	0.00132848	-0.0122841	0.0297924	-0.0394819	-0.0463149	0.097465	0.0104994	0.0622489	-0.0657831	-0.0546643	-0.0401858	-0.0274477	0.050849	-0.0392553	-0.0199687	-0.0198739	-0.0264313	0.0978983	-0.0279219	-0.0011263	-0.0311494	0.0762775	0.0886344	-0.00638984	0.0212544	-0.00358863	0.0533675	0.0500965	0.0904927	0.0551641	0.0400468	0.0703922	-0.0076586	-0.0422553	-0.060749	-0.0599642	-0.0555688	0.0345527
PDAC304_Sah_S	-0.0675606	-0.00838696	0.0207564	-0.0459506	0.0478826	-0.00862769	-0.0121646	0.0680419	-0.0283269	-0.019173	0.0888788	-0.0239306	-0.0364529	0.0409965	0.0697101	0.0259417	-0.0248118	-0.0176531	0.00748089	-0.0618167	0.00794205	0.105289	0.0971212	0.016223	0.00514948	0.044784	0.0561174	-0.0450194	-0.0436704	0.106589	-0.0476263	-0.0313642	-0.0388046	-0.0176731	-0.0114555	-0.0306803	0.00872302	-0.0239035	-0.0217311	-0.0453151	-0.0201836	-0.0283981	-0.0245652	0.0100277	0.00438175	-0.0488065	-0.0417199	-0.021089	0.00102558
PDAC305_Med_S	-0.0257256	-0.00553937	-0.0572126	0.00629881	-0.0510354	-0.0670902	0.001209	-0.0920917	0.02503	-0.0613743	-0.06406	-0.0185503	-0.0167774	-0.105082	-0.042902	-0.0675158	-0.0096181	-0.00871825	-0.0507412	-0.0515511	-0.108911	-0.0693113	-0.104352	0.0827674	-0.0514757	-0.0975258	-0.0124675	0.0279557	0.0610887	-0.0965156	0.0232367	0.010797	-0.0630962	-0.0530917	-0.0509953	-0.0524649	-0.0155171	-0.0486329	-0.0151488	-0.0265412	0.010387	-0.00277277	-0.0398418	-0.0533973	-0.0225714	-0.0604171	-0.046814	-0.0642347	0.0767567
PDAC306_Kha_S	-0.0403581	-0.0527287	0.083409	-0.0426935	0.0232706	0.00325796	-0.0358493	0.058764	-0.0247779	-0.0594108	0.013251	-0.0566302	0.0180605	0.02139	0.058217	-0.00139185	-0.0413103	0.00112686	0.0199933	-0.0328972	0.0109244	-0.00994424	0.0863235	0.0365483	-0.0211452	-0.0122215	0.0804609	-0.0175765	0.00825863	0.0773582	-0.0285287	-0.019118	-0.0176207	0.0199265	0.0749535	0.00189672	-0.017503	-0.0457422	-0.0155034	-0.0366147	-0.051003	-0.0469056	-0.00805185	0.14164	0.00837719	0.00511442	0.00345231	-0.00917761	0.0241327
PDAC307_Bar_S	-0.016108	-0.0215499	-0.0245683	-0.00543607	-0.0153432	-0.00554659	-0.0209832	-0.0203484	0.00185046	-0.0210372	-0.0383787	-0.0317104	-0.0120966	-0.040242	-0.0342116	0.02212	-0.028728	-0.00729134	-0.0309067	-0.0378639	-0.0553095	-0.0327434	-0.0289515	0.0462973	-0.0201707	-0.0207342	0.00968516	-0.0320133	0.0024934	1.44e-05	-0.00538609	0.126018	-0.0104903	-0.0166955	-0.0200767	-0.0077578	0.0166636	-0.0378992	-0.0191823	-0.0427663	-0.0255508	-0.0307259	-0.0151393	-0.0198429	0.00579723	-0.00703852	-0.00664867	0.00956058	0.0305161
PDAC308_Anb_S	-0.032475	0.00155127	0.0117461	-0.0376264	-0.0406565	-0.0659236	-0.03116	0.00559462	0.0158852	-0.00195413	0.0467022	-0.0442568	0.046429	0.0418511	0.00259221	0.00617363	-0.00556677	-0.000382683	0.0246139	-0.00254539	0.0267235	-0.00281663	0.0411904	0.0175498	0.000311824	0.01279	-0.0517565	0.0115475	-0.000291139	-0.00835934	0.00459622	0.00383298	-0.00795177	-0.0194972	0.0230891	0.00260228	-0.0169348	0.00488885	0.0259668	-0.00811747	-0.0385608	-0.0501151	-0.0314376	0.00543898	-0.0331157	-0.0616031	-0.0318761	-0.00702966	0.0187853
PDAC309_Neb_S	0.169345	0.0579216	-0.0136016	0.165704	-0.0572383	-0.0225261	0.0298638	-0.0156492	0.0611629	0.116679	-0.0183455	-0.0639638	0.0221716	0.0472056	-0.00554993	-0.00215739	0.101322	0.163789	0.033291	-0.045219	-0.0324946	-0.0313411	0.0147179	-0.019586	0.123745	-0.00917503	-0.0419632	-0.0161699	0.0570666	-0.000575122	-0.02671	0.00352952	0.211778	0.127615	0.00810425	-0.0229601	-0.035002	0.148472	0.0309435	0.047961	0.0124092	-0.0660873	0.111055	-0.0345902	-0.000141191	-0.0407858	0.00100398	-0.00690383	-0.0288937
PDAC310_Neb_S	0.0577358	0.0364362	-0.0219081	0.0114162	-0.0386976	-0.0327301	0.182306	0.0256779	0.0574239	0.131588	-0.0341731	-0.0551935	-0.00227595	0.0176496	-0.00842174	-0.0468499	0.0521044	0.0281918	0.0971726	-0.0551396	-0.0496186	-0.0182779	-0.0257247	-0.03586	0.0402451	-0.027046	-0.0595422	0.00430262	0.0600072	-0.00534436	0.158023	-0.00251898	0.132897	0.134694	-0.008496	-0.0229386	0.00159442	0.0810363	0.0200956	0.514406	0.158782	-0.056158	0.109197	-0.0581706	-0.00521952	-0.0400517	-0.0348453	-0.0134245	-0.0269661
PDAC311_Sag_S	-0.0333685	0.000880937	0.093	-0.0117671	0.00165288	-0.0610648	-0.0378145	-0.0549949	0.0108619	-0.0229037	0.00300925	-0.0220035	0.0058955	0.00425395	-0.00943692	-0.00163996	-0.0261987	-0.0182672	0.00274561	-0.0462298	-0.0108909	-0.0309954	0.107076	0.0526215	-0.0554783	-0.0315813	-0.00686282	-0.0251654	0.0810657	0.00359121	-0.0178988	-0.00618712	-0.0482019	-0.0162868	0.13459	0.0418466	0.0274866	-0.0432257	-0.00398061	-0.0445985	-0.0268593	-0.00343562	-0.0310777	0.357741	-0.0345416	-0.0482788	-0.0140529	-0.0401108	0.128853
PDAC312_Lul_S	-0.00446283	-0.0376106	0.00545008	0.0125109	-0.0282015	-0.0278748	-0.00333669	0.0253903	-0.0225298	-0.008482	-0.0335935	-0.0497887	-0.0112522	-0.0117089	-0.0223776	0.0781185	-0.0132279	0.00520378	-0.0385191	0.00148707	-0.0318763	0.0296	-0.01777	0.0139153	0.0150678	-0.0190569	0.0410773	-0.00747251	-0.0259221	-0.00951261	-0.00989913	0.0434443	-0.024937	-0.00882805	-0.0545192	-0.0163318	0.00145284	-0.0153417	-0.01875	-0.0374145	-0.0156056	-0.0418757	-0.0471178	-0.04837	0.0952369	0.00868479	0.2249	0.00503896	-0.0261118
PDAC313_jei_S	-0.0284424	-0.060268	-0.0339493	-0.053607	0.0735899	0.18814	-0.0198124	-0.0191862	-0.0466124	-0.00848189	-0.00039269	0.0895048	-0.0182923	-0.0447807	-0.0115768	-0.00679337	-0.027334	-0.037089	-0.0525737	-0.0111509	0.0303783	0.0146181	-0.0319019	-0.0263856	-0.0144066	-0.0178463	0.00658886	0.00524293	-0.0858154	-0.0182527	-0.0195579	0.0199799	-0.0171668	-0.0363879	-0.0631477	-0.0384569	-0.00526961	-0.0297998	-0.0403428	-0.0381613	-0.0293082	0.0648611	-0.022537	-0.0651634	0.00466704	0.165733	0.0193604	0.162955	-0.0586598
PDAC314_Mad_S	0.0200486	0.0108462	-0.00946372	-0.0150238	-0.0326924	-0.0445487	0.00760087	0.00164189	0.0206125	0.0463453	0.0389804	-0.0350048	0.0416091	0.0253376	-0.0097401	-0.0282152	-0.0030631	0.0535576	0.0334023	-0.00899654	0.025046	0.00311271	0.0287808	-0.0474039	0.00278115	-0.00926127	-0.0709916	0.0329138	0.0494937	-0.00986517	0.0116503	-0.0278857	0.0376346	0.0666392	0.00692763	-0.0112583	-0.0300742	0.0670627	0.0312007	0.0185376	0.00711143	-0.0463837	0.0282121	0.00611391	-0.0230824	-0.0426579	-0.0286941	-0.0357691	-0.0156207
PDAC315_Man_S	0.0151336	0.0856059	0.0507433	-0.0490785	-0.0365428	-0.037315	0.102039	-0.00735132	0.0403211	0.0379875	0.0103948	-0.0539058	0.125444	0.24413	0.024607	-0.00822329	-0.00563425	0.0066244	0.0375107	-0.0214669	-0.0184186	0.0288999	0.0508332	-0.0230075	-0.0084615	-0.00119482	-0.0511543	0.00499783	0.0134042	0.0273238	0.10602	0.00605786	0.0574978	0.0756844	0.033479	0.040054	0.0141893	-0.000321435	0.0777823	0.111593	0.07945	-0.0769526	0.046401	-0.00704334	0.0180044	-0.0488865	-0.0222418	-0.0129354	-0.0331823
PDAC316_Neb_S	0.107262	0.0387325	-0.0144004	0.056675	-0.0397153	-0.0380149	0.114621	0.0133614	0.0381789	0.0943134	-0.0268628	-0.0681195	0.000947599	0.0403282	0.0231087	-0.0157917	0.0928558	0.126604	0.0501615	-0.0641162	-0.020827	-0.00588493	0.0224533	-0.0386207	0.0493068	-0.0152797	-0.0428736	0.0066676	0.0768648	0.00548607	0.053162	-0.0106456	0.173837	0.18713	0.0121306	0.00829133	-0.00688425	0.15316	0.0379062	0.137466	0.0962133	-0.0603009	0.112051	-0.0157794	-0.0108478	-0.044332	-0.0363953	-0.026694	-0.0353761
PDAC317_Kro_S	-0.0346509	-0.00372403	0.0298667	-0.0363938	0.00236243	0.00310981	0.0145033	0.0411011	-0.0333314	-0.0325399	-0.054157	-0.0134552	-0.0331293	0.00417361	-0.0227048	0.0194777	-0.0285027	-0.0326169	-0.0276764	-0.00436068	-0.036668	0.0561802	-0.0411668	-0.00645935	-0.0178677	-0.00011795	0.0524266	-0.0235372	-0.0198444	-0.0207006	0.00272084	0.00805339	-0.0353437	-0.0536031	-0.0238265	0.00507981	-0.0285463	-0.0318013	-0.00506547	-0.0232405	0.0142715	0.00767973	-0.0422163	-0.0382828	0.00273423	0.00836619	0.0957715	-0.0100298	-0.0339428
PDAC318_Kha_S	-0.0179743	-0.0276833	-0.0148955	-0.0203611	0.0195542	0.0117932	-0.0198445	0.0144374	-0.0188012	0.00526596	-0.00246817	0.0171816	-0.0111897	-0.0196311	0.0172217	-0.0042326	-0.0191411	-0.0182584	-0.0188385	-0.00341298	0.0388202	0.0115381	0.0172102	-0.0177118	0.00669052	0.0264235	-0.00520557	0.00437803	-0.0324105	0.0222824	-0.0130735	-0.031214	0.000427375	-0.0385148	-0.0129281	0.0122607	0.000364815	-0.0172883	-0.0188765	-0.0158021	-0.0213814	0.00272051	-0.00592151	-0.00678741	0.00874746	0.0212479	0.0156107	0.0110942	-0.0172748
PDAC319_Sho_S	-0.0126399	-0.022761	0.00443348	-0.0164949	0.0913157	-0.00492033	-0.04899	0.0703927	-0.0172273	-0.0103572	0.0139245	-0.0217601	-0.0154283	0.0289921	0.0182633	0.0177494	-0.0258867	-0.0180153	-0.0030124	-0.0561518	-0.00718749	0.0265486	0.0403169	-0.00988759	-0.00468272	0.0106029	0.188489	-0.0283906	-0.0432771	0.0897425	-0.0387075	0.0135886	-0.020888	-0.0108578	0.00615197	0.0171401	0.0325122	-0.0448626	-0.00732606	-0.0139019	-0.0466806	-0.00712449	0.000683577	0.046721	-0.00343283	0.00140067	-0.0226099	0.0111227	-0.0245699
PDAC320_Jei_S	-0.0584283	-0.0448359	-0.00425645	-0.0346805	0.0690433	0.0340916	-0.0605647	0.00968242	-0.0438441	-0.0321316	-0.00428685	0.0500661	-0.0557477	-0.0594069	-0.00376871	-0.0337142	-0.061939	-0.0562055	-0.0241773	-0.0251675	-0.0699669	0.021104	-0.0411535	-0.0209042	-0.0276334	-0.0184264	0.0631204	-0.0208022	-0.0532635	0.0102554	-0.0405375	-0.0160332	-0.0631564	-0.0473222	-0.0465222	-0.0420163	-0.00596991	-0.0411206	-0.0494313	-0.0617423	-0.0506827	0.0521323	-0.0299598	-0.0299414	-0.0307364	0.157907	-0.0154164	0.0327658	-0.00974371
PDAC321_Zab_S	-0.0465885	-0.0527001	-0.0199507	-0.0543414	0.086936	0.132337	-0.0209589	-0.0118501	-0.0333865	-0.0150888	-0.00344519	0.0607984	-0.0093678	-0.0397713	-0.00266947	0.00299826	-0.0509577	-0.0146507	-0.0544242	0.00964753	0.0276349	0.000335613	-0.0263859	-0.0216509	-0.00252871	-0.0271834	0.0253353	-0.0127142	-0.0691724	0.00569666	-0.0349222	-0.00166052	-0.0191032	-0.0417928	-0.0376873	-0.0158212	-0.00941248	-0.0190552	-0.0312123	-0.054264	-0.0327299	0.0860373	-0.0212365	-0.033341	-0.026306	0.119014	0.00768787	0.10917	-0.051856
PDAC322_Khi_S	-0.0424895	-0.0504727	-0.000655127	-0.0240819	0.0724299	0.0351773	-0.0174008	0.0896358	-0.0390408	-0.0283758	-0.0475202	0.0168264	-0.0366064	-0.0297052	-0.00235672	-0.0263953	-0.0143363	-0.0603398	-0.00487281	0.0249594	-0.0380931	0.0388459	-0.0129715	0.00771565	-0.0153606	0.0199468	0.133518	-0.0527454	-0.0772135	0.014492	-0.0339054	-0.0328742	-0.035438	-0.047636	-0.0500555	-0.05872	0.0115401	-0.0446711	-0.0666759	-0.044756	-0.014456	0.00239967	-0.0211041	-0.0176342	-0.0023226	0.0162565	0.0119929	0.0127309	-0.0266535
PDAC323_Nen_S	0.072945	0.0167019	0.0083861	-0.0098807	-0.0639696	-0.0319447	0.0609695	-0.0124469	0.0490141	0.0159009	-0.0145594	-0.0600231	0.0117227	0.0152927	-0.00201275	-0.0010242	-0.00601628	0.0353563	0.0391807	-0.0462322	-0.00569894	-0.0163764	0.00833863	-0.0314772	-0.00513453	-0.016825	-0.0684071	0.00464156	0.0786765	-0.0068685	0.0421296	-0.00264366	0.11154	0.113217	0.031148	0.0494854	0.00741959	0.0486897	0.0352791	0.0244706	0.0530878	-0.0504186	0.0832892	0.0297075	0.00469242	-0.0556477	-0.0171376	-0.0605127	-0.011422
PDAC324_Usa_S	-0.0238341	-0.0114694	-0.0582059	-0.00145994	-0.0547503	-0.060322	0.0114715	-0.0831428	0.0119997	-0.0537733	-0.0650533	-0.023347	-0.0115976	-0.0984431	-0.0345197	-0.0596573	-0.0136163	-0.00905041	-0.0592383	-0.0432461	-0.103517	-0.0636421	-0.0980821	0.0606278	-0.0403117	-0.0929298	-0.0154011	0.0379349	0.0425893	-0.0913358	0.0325806	0.00889369	-0.0570321	-0.0472251	-0.0520057	-0.0519557	-0.019687	-0.0446379	-0.0160476	-0.0279723	0.0165112	-0.0121284	-0.0321121	-0.0583829	-0.0147129	-0.0546106	-0.044124	-0.0706798	0.0450783
PDAC325_Khe_S	-0.0438189	-0.0516476	0.0101899	-0.0382726	0.0387928	0.00195223	-0.0436457	0.0464429	-0.062856	-0.0270007	-0.0382292	0.0081048	-0.0552273	-0.032726	-0.00563507	-0.0290641	-0.0513047	-0.0533068	-0.0189519	0.0355125	-0.0466087	0.0173316	-0.00847123	-0.0312103	-0.0166986	0.0284737	0.16265	-0.0438407	-0.0529749	0.0423109	-0.0373383	-0.00514985	-0.0514575	-0.0675275	-0.0663926	-0.0439513	0.00228619	-0.0369512	-0.0469963	-0.0542074	-0.0419115	-0.016951	-0.0422835	-0.0336279	-0.0255368	0.00928633	-0.000575067	-0.0334327	-0.0260425
PDAC326_Dah_S	0.0703799	-0.00973135	-0.000223329	-0.0173139	-0.038391	-0.0356431	0.0763569	0.0248769	0.0389022	0.0639567	-0.0429072	-0.0649063	0.0162751	0.022498	0.0265451	-0.00536657	0.0357033	0.0394107	0.0405477	-0.0297372	-0.00350764	-0.00108342	0.0173899	-0.0273112	0.0178941	0.0167555	-0.0283875	0.0394497	0.0398113	-0.00213585	0.0125197	-0.0144985	0.112984	0.13221	0.0147428	0.0227002	0.0219914	0.0622055	0.0176376	0.110423	0.0588937	-0.0615437	0.0966247	-0.0124718	-0.00307562	-0.0308504	-0.0119413	-0.0326589	-0.057731
PDAC327_Bay_S	-0.0168359	0.0510521	0.0164643	0.00610489	-0.0535732	-0.0350192	-0.000324279	-0.0174532	-0.0129493	0.0250781	0.00586498	-0.0334943	0.109916	0.171181	0.0030519	0.0185931	0.0179282	0.0376048	-0.037241	-0.0171535	0.00223331	-0.00243421	-0.00829263	-0.0208834	0.00353609	0.0155335	-0.0624667	0.00306092	0.0281492	-0.0364813	0.0527491	0.0204594	-0.0253073	-0.00908677	0.0372601	0.0706052	0.0212073	0.0042925	0.0970433	0.00464544	0.00296397	-0.053373	-0.0260498	0.0255254	-0.0278309	-0.0410959	0.0438711	-0.0141769	0.0204985
PDAC328_Mis_S	0.0452513	-0.0480647	0.031339	0.0874926	-0.0789738	-0.0163239	-0.0128721	-0.000371965	0.0148639	0.0530803	-0.0250475	-0.066124	0.00807734	0.00897714	0.0265809	0.0182884	0.0421269	0.088771	0.0098642	-0.00704383	0.0637195	-0.0141836	0.0616847	-0.0388574	0.0635798	-0.0029213	-0.0564009	0.013308	0.036224	-0.0125315	-0.0351892	-0.0354716	0.0714401	0.0775381	0.0151908	0.0395124	-0.0310492	0.110218	0.0376437	-0.000759139	-0.0266006	-0.0613618	0.0267992	0.055322	0.0233525	-0.0352876	0.0337702	-0.0139235	-0.0457868
PDAC329_Kha_S	-0.0333581	-0.016692	-0.0355337	-0.0159464	-0.0504171	-0.0191907	-0.0424574	-0.0797196	-0.0356703	-0.0424857	-0.0394534	0.048332	-0.0113426	-0.0507609	-0.0620993	-0.0370538	-0.0497987	-0.0409743	-0.0096759	0.0319873	0.00383544	-0.0526979	-0.0602563	-0.0399555	-0.0503851	-0.0461062	-0.0640842	-0.000119153	0.00984117	-0.0681914	-0.0211766	-0.0299073	-0.0586401	-0.0641756	-0.024371	-0.0109618	-0.0218102	-0.0342261	-0.00719831	-0.0510187	-0.0306865	0.0160385	-0.0400993	-0.0183248	-0.0305817	-0.0373474	-0.0329051	-0.031798	0.00750506
PDAC330_Kha_S	-0.0737178	-0.00625045	0.0628677	-0.0566067	0.0318862	-0.0288654	-0.0321704	0.00433515	-0.0338059	-0.00902607	0.218675	-0.0486414	-0.0100705	0.0718863	0.0342587	0.044494	-0.0267964	-0.0177402	-0.00267724	-0.0456684	0.045065	0.225976	0.0889635	0.00118822	-0.0104605	0.0793485	-0.0252328	-0.0181133	-0.0488403	0.0901807	-0.0177667	-0.0123913	-0.0524915	-0.0459727	0.0164808	0.0194757	0.0199002	-0.037264	-0.00772067	-0.050734	-0.0419753	-0.0416899	-0.0423988	0.0211705	0.00919698	-0.0708987	-0.00914725	-0.00691543	0.000543473
PDAC331_Ske_S	0.126206	0.0327182	-0.0206206	0.133564	-0.0164267	-0.0429559	-0.00183891	0.0364954	0.108122	0.0540854	-0.0150875	-0.0356615	-0.023002	-0.00785864	-0.0150588	0.01282	0.111259	0.112897	0.0615418	-0.0207373	-0.0326194	0.010166	-0.0235615	-0.0477601	0.346091	-0.0265312	-0.0498751	0.0900127	0.0376156	0.0228591	-0.0410697	-0.0294267	0.206167	0.0825786	-0.0264146	0.01871	-0.00031192	0.118675	0.00646128	0.0548765	-0.00547927	-0.0712175	0.105204	-0.036226	-0.0186392	-0.0503719	-0.0429247	-0.0272478	-0.0399737
PDAC332_Aza_S	-0.0730899	-0.0698604	-0.0229275	-0.0722314	0.0384811	0.202424	-0.0229741	0.00329738	-0.0557926	-0.0327042	0.00632768	0.115783	-0.0170581	-0.041486	-0.00784421	-0.0185579	-0.0505175	-0.042689	-0.0430029	0.0543897	0.0447141	-0.0038346	-0.0299723	-0.038193	-0.0308933	-0.0112289	0.039255	-0.00918313	-0.0994516	-0.0141939	-0.0307386	-0.0422768	-0.0705545	-0.0554587	-0.0742254	-0.0352052	-0.0377599	-0.0408603	-0.0533952	-0.0512137	-0.0329593	0.113239	-0.0736752	-0.05488	0.00520575	0.122348	-0.000740819	0.134225	-0.0605594
PDAC333_Fan_S	0.111274	0.0200786	-0.0192656	0.170128	-0.0680365	-0.0387076	0.0272134	-0.00670046	0.0772549	0.126126	-0.0434131	-0.0548004	-0.0135078	0.00193604	-0.00261971	-0.007581	0.0761337	0.136103	0.0205868	-0.0109941	-0.0301482	-0.0234398	0.00434893	-0.0181841	0.152707	-0.0223601	-0.0258197	0.0299117	0.0468951	-0.00490835	-0.0289226	-0.0289818	0.132526	0.109948	0.00528209	-0.0155053	-0.0197943	0.119884	0.028645	0.0443318	0.0134591	-0.062041	0.0742169	-0.0265	0.0244592	-0.0295018	-0.00841195	-0.0465412	-0.0460023
PDAC334_Rab_S	0.0967896	-0.0136118	-0.0192317	0.0501266	-0.0488137	-0.00115435	0.0269297	0.0073281	0.0513259	0.10309	-0.0394297	-0.0460692	-0.0131905	-0.0216148	-0.00852701	-0.0153686	0.0445039	0.0773595	0.0538987	-0.0507117	0.0069156	-0.0341465	0.013415	-0.0464226	0.0261366	0.00287275	-0.0112846	-0.00476606	0.0642205	0.00844193	-0.052439	-0.00197174	0.134397	0.318819	-0.0042226	0.0131103	-0.0227224	0.121661	0.00786741	0.0923938	0.0141628	-0.0492488	0.0782603	-0.00208286	0.00877284	-0.0217236	0.00586559	-0.0166722	-0.06247
PDAC335_Ash_S	0.0823041	0.0187546	-0.0102354	0.115788	-0.0306222	-0.0307763	0.0307917	0.00749833	0.115519	0.0488792	-0.0204999	-0.0214814	-0.0220095	-0.00463383	-0.0413857	-0.00133252	0.0703881	0.101321	0.0164037	-0.023883	-0.0637715	-0.0180842	-0.0239855	-0.0405687	0.279686	-0.0299345	-0.0556738	0.0131078	0.0594454	0.016013	0.0216193	0.00863005	0.101539	0.0787889	0.0196698	0.00709886	-0.00822269	0.11456	0.0100724	0.0558518	0.0261898	-0.062661	0.0571983	-0.0026424	-0.0090095	-0.0424164	0.0491873	-0.0439159	-0.0452916
PDAC336_Umd_S	-0.0147082	0.00481693	0.041653	-0.0221176	-0.0151111	-0.0577985	-0.0330886	0.0443104	-0.0473278	-0.0447161	0.0287356	-0.0445026	0.00534979	0.0777937	0.0282836	0.0518953	-0.0260318	-0.0139792	0.0341728	-0.00341801	0.0280746	0.0469746	0.108728	-0.0415592	-0.033564	0.27238	-0.0325301	-0.0340392	0.0171923	0.0539584	-0.0174915	-0.0444839	-0.0293698	-0.0142053	0.0702618	0.0219832	-0.00404465	-0.0106137	0.00820618	-0.0354424	-0.0240995	-0.0459651	-0.00128171	0.0792271	0.0353837	-0.0360061	0.00974165	-0.0604722	0.0732128
PDAC337_Dib_S	-0.0125378	-0.0161081	0.0218442	-0.0331606	-0.0289444	0.00943388	-0.0295531	-0.00876785	-0.0450801	-0.0169004	-0.00582341	-0.0167471	0.0322382	0.00368068	0.00349502	-0.0203375	-0.0281543	-0.0237858	-0.0136081	0.0689486	0.0353362	-0.0229143	0.00796524	-0.0351046	-0.0444009	-0.00482643	-0.0452472	-0.0151955	-0.0283563	0.014952	-0.0174933	-0.0204974	-0.0355876	-0.0148682	0.0543937	0.0325846	-0.0112584	-0.0276494	0.00230604	-0.0299666	-0.0270204	0.0512569	-0.0318827	0.0233843	-0.0133245	0.00479101	-0.00682186	-0.00822176	-0.0190503
PDAC338_Ajw_S	-0.0148941	-0.015322	0.0156587	-0.0401445	-0.027978	0.0103315	-0.0251268	0.00413254	-0.0267622	-0.020991	-0.0236339	-0.0374337	0.00173819	-0.00665168	0.123973	-0.0118759	-0.0196326	0.00162384	-0.0190638	-0.00369838	0.0269614	-0.0116709	0.00867402	-0.0229769	-0.00742635	-0.0190567	-0.0201896	0.0627068	-0.0380619	-0.00247211	0.000112003	-0.0293015	-0.0201717	-0.0241274	-0.0132478	0.00917636	4.51e-05	-0.0281512	0.00486932	-0.0307603	-0.0295742	-0.010512	-0.0125088	0.0085874	-0.0211412	-0.0186259	-0.015128	-0.0179359	-0.0177748
PDAC339_Hbe_S	-0.0507289	-0.0348355	-0.0316294	-0.0408813	-0.00881324	0.054678	-0.0446832	-0.0292811	-0.0493923	-0.0512795	0.021305	0.0875062	-0.0254852	-0.0425724	-0.0107078	-0.0314581	-0.0491312	-0.0303474	-0.0312709	0.0836622	0.0503245	-0.0334511	-0.0191075	-0.0449717	-0.0248106	-0.0193555	-0.031375	0.0111946	-0.0628126	-0.0175898	-0.0506532	-0.0543184	-0.0702586	-0.0673373	-0.016543	-0.0354244	-0.0309217	-0.0565509	-0.0270676	-0.0646891	-0.0372739	0.0253947	-0.0447634	-0.0283979	0.000238655	-7.06e-05	-0.0253604	0.0384734	-0.0249594
PDAC340_Bat_S	-0.0325604	-0.000757826	-0.0445237	-0.00845198	-0.0463827	0.00104483	-0.046648	-0.0990811	-0.0195817	-0.0552705	-0.0287823	0.0523836	-0.0185897	-0.0710496	-0.0711322	-0.0719381	-0.0457385	-0.0306209	-0.0207865	0.0476209	-0.0279151	-0.0657747	-0.0862459	0.0252602	-0.0766838	-0.0673308	-0.0533616	-0.00764099	0.0315792	-0.0878705	-0.0295999	-0.0110713	-0.0751426	-0.0614376	-0.0330433	-0.0261334	-0.0232792	-0.0460236	0.000622384	-0.0378834	-0.0294854	0.047195	-0.0436717	-0.0325692	-0.0602888	-0.0448263	-0.0398431	0.0163666	0.065629
PDAC341_Ray_S	-0.0282932	-0.0673565	-0.0432186	-0.0609702	-0.0543329	0.0176066	-0.0223849	-0.0501428	-0.0161215	-0.0431303	-0.0332038	0.0176548	-0.014271	-0.0667824	-0.0108524	-0.0247427	-0.0571831	-0.0368625	-0.0592243	0.09012	0.0272048	-0.0475644	-0.0466144	-0.0149377	-0.0368291	-0.0387147	-0.0328589	0.0160727	-0.0671126	-0.0435342	-0.0338669	-0.0345529	-0.0318622	-0.0376038	-0.0555118	-0.0346589	-0.058008	-0.0395756	-0.0302085	-0.0528481	-0.031065	0.0372529	-0.0391641	-0.0720802	-0.0164676	0.00608668	-0.0264322	0.0308507	-0.0505775
PDAC342_Gha_S	-0.0380192	-0.0695873	-0.0522234	-0.0500048	0.0655929	0.00977807	-0.0377001	0.0562777	-0.0336862	-0.0138861	-0.0276044	0.0133464	-0.021696	-0.0529924	0.0234059	-0.0226291	-0.0313817	-0.0389215	-0.0132896	-0.00795227	-0.00905937	0.0151724	-0.00320391	0.00534312	-0.0280531	-0.0103205	0.116189	0.0154045	-0.0719191	0.0485484	-0.0158269	-0.0205825	-0.0333975	-0.0417234	-0.0485474	-0.0378941	-0.0332712	-0.0540152	-0.0470177	-0.0197146	-0.0433152	-0.014474	-0.00146305	-0.0382083	-0.00204217	0.0301709	-0.00657211	0.00615996	-0.0177016
PDAC343_Bar_S	-0.0175491	-0.022888	-0.00682913	-0.0491271	0.00669735	0.00141762	-0.029061	0.104179	-0.0377882	-0.013472	0.0252078	-0.0551908	-0.0169805	0.0242889	0.148312	0.0137159	0.026144	-0.00700675	-0.017134	-0.0122259	0.0229928	0.022661	0.0505699	-0.00915606	-0.0084329	0.0117122	0.000619978	0.0258724	-0.0504015	0.048971	-0.0105963	-0.00370117	0.0149673	0.0182922	0.0129364	-0.00271677	-0.00213771	0.0142255	-0.0257663	-0.0327714	-0.0418794	-0.030158	-0.0178854	0.0104828	-0.0217528	-0.00763826	-0.0267035	-0.0195864	-0.0407778
PDAC344_Sha_S	-0.0599104	-0.074041	-0.0177584	-0.0687622	-0.0733205	0.0294672	-0.037011	-0.0300057	-0.035195	-0.0420963	-0.0167757	0.0152289	-0.0176156	-0.0543552	-0.00179073	0.00861627	-0.0617555	-0.0280499	-0.0455694	0.109733	0.0480803	-0.0334545	-0.0191881	-0.0420302	-0.0381905	-0.0267082	-0.0265275	0.0105644	-0.0697618	-0.0481151	-0.0364474	-0.033785	-0.0483601	-0.0340026	-0.0422776	-0.022017	-0.0456495	-0.0370133	-0.0390995	-0.0722736	-0.0490224	-0.0237872	-0.0632173	-0.0415116	-0.0256333	-0.0266895	-0.0248315	0.0704343	-0.0654784
PDAC345_Abo_S	-0.0619179	-0.0908073	0.00285722	-0.0674729	-0.00912423	-0.00507996	-0.056147	-0.000315092	-0.0543138	-0.0497274	-0.0161389	0.00842192	-0.0203444	-0.0505074	-0.0144101	-0.0245486	-0.0649307	-0.0631379	-0.0496976	0.0503995	0.00575457	0.0124373	-0.0271627	-0.0230287	-0.0244605	-0.000726601	0.0586349	-0.00838259	-0.0945299	-0.00476475	-0.0596529	-0.0195313	-0.0476975	-0.0572597	-0.0639377	-0.0315714	-0.0276782	-0.0495984	-0.0551446	-0.0739807	-0.0652049	-0.0301648	-0.0588028	-0.0396384	-0.0351018	-0.00233917	-0.0242892	-0.00671478	-0.0510531
PDAC346_Nbt_S	-0.0409374	0.00771024	0.0224641	-0.0137295	0.0311483	-0.0385753	-0.0394764	0.0248896	-0.0196391	-0.0157997	0.0647523	-0.017312	-0.0117013	0.025842	-0.0163704	-0.00107817	-0.0175063	-0.0300602	0.00328164	0.0188788	-0.0287281	0.0660003	-0.00934166	0.00378152	-0.0185821	0.0374682	0.0212417	-0.0278833	-0.0203012	0.0179501	0.00950169	-0.0124939	-0.03028	-0.0650839	-0.0182734	-0.0124195	0.0151099	-0.0241447	-0.0140393	-0.043616	-0.0405668	-0.0158553	-0.0297947	-0.0287374	-0.00278814	-0.0549547	0.00132766	-0.0211929	0.027271
PDAC347_Nag_S	-0.036471	-0.0302965	-0.046803	-0.0416825	-0.0416561	0.0558343	-0.0479142	-0.0730621	-0.0459523	-0.0537378	-0.0170498	0.118643	-0.0141636	-0.0529552	-0.0425376	-0.049671	-0.0676704	-0.0322648	-0.0297626	0.151984	0.00435424	-0.0701832	-0.0751058	-0.0540323	-0.0555758	-0.0611704	-0.0756626	0.0145059	-0.0508986	-0.0471529	-0.0368074	-0.0305132	-0.0671534	-0.0643265	-0.0398644	-0.0278117	-0.036737	-0.0513679	-0.0138657	-0.0545866	-0.0402988	0.018781	-0.0505186	-0.0503971	-0.046015	-0.0374725	-0.0441314	0.0558221	-0.0345266
PDAC348_Jei_S	-0.0731095	-0.0775126	-0.00162038	-0.0629356	0.0488415	0.0488935	-0.0513263	0.0281075	-0.0501371	-0.0251083	-0.008339	0.0202742	-0.0474709	-0.0569168	0.00969385	-0.0240894	-0.0796853	-0.0543765	-0.0399917	-0.0163841	-0.0564357	0.0304111	-0.0302323	-0.0143617	-0.0189874	-0.00834655	0.0853833	-0.0124223	-0.0798186	0.0222669	-0.0388115	-0.0128648	-0.0525872	-0.0457594	-0.0650497	-0.0521986	-0.0137396	-0.0450954	-0.0524789	-0.0812916	-0.0598863	0.0269853	-0.0352827	-0.0496452	-0.0217298	0.164836	-0.0151757	0.050255	-0.0341953
PDAC351_Sal_S	0.00802802	0.0537651	-0.047267	0.109484	-0.0179515	-0.0944491	-0.0357659	-0.119485	0.1824	-0.0560477	-0.0467308	0.0216168	-0.0396805	-0.0970858	-0.086153	-0.0952783	0.0777013	0.0164154	0.00623657	-0.0888008	-0.115339	-0.0885311	-0.120593	0.301052	-0.0557393	-0.102888	0.0693056	-0.0427522	0.205992	-0.109957	-0.0105271	0.0270445	-0.0450801	-0.04203	-0.0211996	-0.0289368	0.0420273	-0.0201681	0.0304444	-0.0132815	-0.00721013	0.0425028	-0.0380354	0.000601221	-0.0592115	-0.0880509	-0.0500817	-0.0477039	0.272332
PDAC352_Lou_S	-0.0213833	0.0125828	0.0253019	-0.0474923	-0.0375838	-0.0330416	0.0254614	-0.0196567	0.00788239	-0.00112231	0.0145394	-0.0435194	-0.0133281	0.0612193	-0.00335862	0.0199784	0.00146389	-0.0108925	-0.00116119	-0.0337723	-0.00288936	-0.0295533	0.105848	0.0233012	-0.0125848	0.034047	-0.0205315	-0.0139271	-0.0137201	0.0190536	0.115067	-0.00624755	-0.0236473	-0.018176	0.087635	0.0158919	-0.0269724	-0.00764717	0.0340878	-0.00823007	0.0195544	-0.0353745	0.00625238	0.0441421	0.0205693	-0.0392041	-0.0357663	-0.0527148	5.05e-05
PDAC353_Nim_S	-0.040052	-0.0436909	-0.0283189	-0.0477362	-0.0450225	0.0412379	-0.0507483	-0.040343	-0.0407416	-0.0561855	0.0400095	0.0257289	-0.0309236	-0.0581675	-0.0266378	-0.0277871	-0.0474949	-0.0364211	-0.0308624	0.0896599	0.0576702	-0.0488659	-0.0584419	-0.060481	-0.0587447	-0.030426	-0.0419046	0.0168146	-0.0537927	-0.0501587	-0.0585642	-0.0392543	-0.0529622	-0.0480833	-0.0198951	-0.0241894	-0.0358363	-0.0397781	-0.0251395	-0.0379141	-0.0494777	0.0183509	-0.0423201	-0.0390219	-0.0222937	0.0475932	-0.0196117	0.00991391	-0.0498098
PDAC354_Hou_S	-0.0129767	0.00753574	0.0329873	-0.00488052	-0.00958479	-0.025133	-0.012898	-0.0233473	-0.0185086	-0.0127546	0.0084363	-0.0231444	-0.0171131	-0.00459692	0.0126463	0.0928545	-0.0189773	-0.00386818	-0.0118233	-0.017218	-0.0148136	-0.0248042	0.0346999	-0.0190161	-0.0364259	-0.012752	-0.0377015	-0.016098	0.00142626	0.0212957	0.0159553	0.0805202	-0.0186664	-0.0154359	0.0303185	0.00991752	-0.00426214	-0.025152	-0.0114063	-0.00711268	-0.0109491	0.000360166	-0.0047875	0.0471311	0.0631983	-0.0244527	0.0312973	-0.0373539	0.015669
PDAC356_Ma1_S	-0.050089	-0.0660226	0.0266975	-0.0590353	-0.0331403	-0.0110319	-0.045065	0.029724	-0.0382092	-0.0237665	0.0193092	-0.0476358	-0.0112886	-0.0215759	2.02e-05	0.0162655	-0.0532048	-0.0046031	-0.0292487	0.00403493	0.0281181	0.0143412	0.0174462	-0.0387167	-0.0511897	0.251002	-0.00122626	-0.0283806	-0.0605758	0.013967	-0.0217923	-0.0428091	-0.037371	-0.0282165	-0.0589687	-0.0104785	-0.0267874	-0.0329787	-0.0302826	-0.0407306	-0.0534618	-0.0270933	-0.027639	-0.0312523	0.0108894	-0.0222857	-0.00843355	0.00969888	0.0177502
PDAC357_Ma2_S	-0.0521593	-0.066702	0.0232964	-0.0665059	-0.0307375	-0.00319434	-0.0447742	0.040721	-0.0402795	-0.021192	0.018853	-0.0484698	-0.0136594	-0.0160994	0.0120218	0.0252191	-0.0475652	-0.011344	-0.0378956	0.00691856	0.039948	0.018195	0.0239787	-0.0319524	-0.0463829	0.278295	0.0148793	-0.0275146	-0.0720903	0.0191602	-0.0241974	-0.0538428	-0.0355864	-0.019383	-0.0607986	-0.0114327	-0.0386196	-0.0341389	-0.0388351	-0.0421741	-0.0566396	-0.0221147	-0.0254251	-0.0343185	0.0202466	-0.0176764	-0.00973113	0.014892	-0.00487412
PDAC359_Ma4_S	-0.049846	-0.0615469	0.0276273	-0.0582944	-0.0218133	-0.00604106	-0.0481275	0.0359082	-0.0448433	-0.0215231	0.0235616	-0.0389875	-0.0154415	-0.0153659	0.00653073	0.0226729	-0.0467372	-0.00956303	-0.0290916	0.00766923	0.0375992	0.0155543	0.0230724	-0.0505881	-0.0493498	0.272666	-0.00166156	-0.0297861	-0.0731855	0.018374	-0.0262457	-0.0539507	-0.0403906	-0.0219893	-0.0533511	-0.00740229	-0.0358942	-0.0312247	-0.0387369	-0.0361175	-0.0539829	-0.0162299	-0.0232149	-0.0273519	0.0149444	-0.0156292	-0.00998498	0.00995044	0.00299404
PDAC360_Ma5_S	-0.0392457	-0.0151702	0.0383392	-0.0228901	0.00280735	-0.0323161	-0.0137621	0.088913	-0.0371106	0.0352164	0.0334407	-0.0284044	-0.0319031	-0.00722965	0.0125034	0.00445125	-0.0198843	-0.0436596	-0.0225094	0.0554024	0.00469608	0.0813432	-0.0179442	-0.00415993	0.0119401	0.0262899	0.0171123	-0.0445478	-0.0413787	0.0334904	-0.00264672	0.0021707	-0.0274636	-0.0218893	-0.0320874	-0.0192878	-0.00707516	-0.031571	-0.0465528	-0.015223	-0.017351	-0.0294633	0.0014144	-0.033588	-0.00179193	-0.0341171	0.0189113	-0.0227552	-0.030347
PDAC362_Ma7_S	-0.0343097	-0.0355532	-0.00448667	-0.0466645	0.00837013	-0.0241433	0.0338274	0.0905436	-0.0273323	-0.00470749	-0.0256893	-0.0346726	-0.0239792	0.0177023	0.0256559	0.0136543	-0.0307029	-0.0628406	-0.0166117	0.00325254	-0.0304972	0.0347997	0.016329	0.0516203	0.00570623	0.0511361	0.0639291	-0.0155376	-0.0628607	0.0328973	0.0251014	-0.0107342	-0.0129717	-0.00237483	-0.0413177	-0.022345	-0.00543602	-0.0333833	-0.0221703	-0.027029	0.0182616	-0.047408	-0.0227806	-0.0405946	0.00283502	-0.0277816	-0.010727	-0.0185146	-0.0395343
PDAC364_Ma9_S	-0.0173423	0.00147017	-0.0568741	-0.0106027	-0.0245623	-0.0495117	0.0206763	-0.0861811	0.0458796	-0.0384383	-0.0677825	-0.0106392	-0.0157778	-0.0848167	-0.0439372	-0.0599225	0.00610587	-0.0223743	-0.0505315	-0.0836148	-0.123709	-0.0572362	-0.100657	0.0892361	-0.0516094	-0.0642528	0.00969571	0.0444181	0.0554774	-0.0770397	0.0375183	0.0193949	-0.0465738	-0.0321649	-0.0516269	-0.026215	-0.0230344	-0.0381891	-0.00166566	-0.00738293	0.0292705	0.000922717	-0.0104581	-0.0547674	-0.0144286	-0.0429846	-0.0623589	-0.0630033	0.0570477
PDAC368_M13_S	-0.0375186	-0.017092	0.00160268	-0.0129465	-0.0174705	-0.0214538	-0.0125329	0.0148805	-0.0446989	-0.00415588	0.0154982	-0.0355977	-0.0163874	0.0137121	-0.0302173	0.148348	-0.026365	-0.0142094	-0.0226711	-0.0159342	0.00522981	-0.0212624	0.0555846	-0.0412141	-0.0135578	0.00329903	-0.0189546	-0.0162996	-0.0187026	-0.0227527	-0.0157985	0.0798035	-0.0384003	-0.0254938	0.034178	0.0098619	-0.026048	0.00663649	0.0118396	-0.0411846	-0.0174182	-0.0239327	-0.0325919	0.0263755	0.0549005	0.0263272	0.0477863	-0.0229083	-0.0375918
PDAC369_M14_S	-0.0447576	-0.015359	-0.0501872	-0.0517292	-0.0582279	0.0329006	-0.0264087	-0.0533853	-0.025331	-0.0404315	0.0065678	0.0170825	0.026488	-0.0354076	-0.0565852	-0.0169183	-0.0684016	-0.0455139	-0.0319191	0.0570166	0.0381802	-0.0407016	-0.059387	-0.0453537	-0.0300521	-0.0533761	-0.0743848	0.0117484	-0.0572277	-0.0673564	-0.00984997	-0.0196539	-0.038496	-0.0478951	-0.0251931	0.00135222	-0.0341971	-0.055585	-0.0124505	-0.0281014	-0.0238588	0.0332463	-0.0342502	-0.0274577	-0.0397919	0.00877688	-0.00909492	-8.9e-05	-0.045449
PDAC371_M16_S	-0.0531539	-0.0284859	-0.048358	-0.0599452	-0.0605026	0.0335021	-0.0283657	-0.0542262	-0.0170883	-0.0388427	0.0105434	0.00949326	0.0266001	-0.0373904	-0.0531848	-0.0161365	-0.063722	-0.0465008	-0.0314121	0.0582277	0.0394599	-0.0424698	-0.0607602	-0.0385792	-0.0303178	-0.051212	-0.070701	0.012968	-0.0741495	-0.0682059	-0.0135756	-0.0229245	-0.0371819	-0.0424685	-0.0284723	-0.00524106	-0.040799	-0.0589243	-0.0202372	-0.0319559	-0.0285804	0.0272111	-0.0344472	-0.033699	-0.0391303	0.00784154	-0.0172422	0.00481387	-0.0435682
PDAC373_M18_S	-0.0524801	-0.0419441	-0.01147	-0.0314453	-0.0258897	-0.00687211	-0.0442965	-0.0366387	-0.0281168	-0.0495792	-0.0187381	0.0325498	-0.0188568	-0.0500587	-0.0391345	-0.0394768	-0.0502556	-0.0454664	-0.0219466	0.0465296	0.00858149	-0.0182542	-0.0371198	-0.0284783	-0.0388564	-0.0190633	0.00646221	-0.0279384	-0.031655	-0.0390278	-0.0386588	-0.0200786	-0.0598353	-0.0605028	-0.0293439	-0.0217214	-0.0261563	-0.0420923	-0.0378594	-0.0475776	-0.0386215	-0.000988599	-0.039895	-0.0270067	-0.0422514	-0.0103731	-0.0299448	-0.0286145	-0.00201822
PDAC374_M19_S	-0.0583338	-0.0556795	-0.055753	-0.0691088	-0.0609003	0.0607501	-0.0441489	-0.0321467	-0.046806	-0.0398672	0.00372366	0.0578276	-0.00505797	-0.0515166	-0.0100533	-0.0450815	-0.0460383	-0.0346898	-0.0110154	0.0980966	0.204241	-0.0409186	-0.0253987	-0.0508079	-0.0484792	-0.0275871	-0.0433586	0.0381384	-0.0674984	-0.0117066	-0.0386657	-0.0391456	-0.0452724	-0.0469358	-0.0558375	-0.0117775	-0.0399518	-0.0389054	-0.00245915	-0.0484431	-0.0503564	-0.00446409	-0.0528662	-0.0440818	-0.0170508	-0.0334496	-0.0330426	0.060197	-0.0559172
PDAC375_M20_S	-0.0501128	-0.00223795	0.0488074	-0.0506967	0.0433081	-0.0161127	0.00929262	0.044725	-0.0505706	0.00631089	0.0858155	-0.0358115	-0.0216495	0.0641451	0.0420918	0.0302448	-0.0223632	-0.0497874	-0.0121184	-0.0376379	-0.00605085	0.11792	0.0897049	0.0128248	0.00243811	0.0444938	0.0339854	-0.0187456	-0.0571997	0.0900377	-0.00898921	0.00439668	-0.0221897	-0.00754896	0.00326195	-0.00547976	0.0180144	-0.0384372	-0.000926422	-0.0422655	-0.00152534	-0.0371108	-0.0243574	0.0148631	0.010505	-0.0309467	-0.0325315	-0.00744473	-0.0178354
PDAC376_Kha_R	0.000413375	0.009112	-0.0150443	0.0486474	0.0207362	-0.0309919	-0.0305364	-0.0162161	-0.0126309	-0.0354843	-0.0191185	0.0170157	-0.0384691	-0.0313962	-0.0355999	0.00565526	0.00934326	-0.0228631	-0.00399669	0.00731628	-0.0356802	0.00714807	-0.0697823	-0.0287729	-0.0113335	-0.0324682	0.0338992	-0.0108557	0.0231616	-0.0214471	-0.0307541	0.00598474	-0.0514155	-0.038655	-0.0128106	-0.0196206	0.00763406	-0.0246747	-0.0174884	-0.0042915	-0.0100941	0.034373	-0.0389533	-0.0189646	-0.00282877	0.0190644	0.120524	-0.0447925	-0.00993686
PDAC377_Sha_R	-0.0280148	-0.0262792	-0.017664	-0.0325653	0.085196	0.153126	-0.0176935	-0.0211884	-0.0352123	-0.0262044	-0.0144233	0.0798271	-0.0202257	-0.033767	-0.0207994	-0.0300793	-0.0128174	-0.0330039	-0.0323476	-0.0088087	-0.0431852	0.00118849	-0.053299	0.00036558	-0.0390062	-0.0334996	0.00280948	-0.0109169	-0.0606869	-0.026943	-0.00772855	-0.0139694	-0.0439042	-0.0439106	-0.0360445	-0.0238802	-0.00205169	-0.0254057	-0.0302907	0.00480813	-0.0185006	0.0840655	-0.0260502	-0.0622718	-0.0199497	0.162203	-0.0150698	0.125777	-0.0433962
PDAC378_Saa_R	-0.0295663	-0.0407091	-0.000292725	0.0153967	-0.0493212	-0.0170645	-0.0138445	0.0197162	-0.0459075	0.01543	-0.00953552	-0.0616102	-0.0100406	0.00527449	0.00302828	0.158747	0.0101603	0.00499871	-0.0197757	0.00809042	0.0232874	0.028854	-0.0181812	-0.0334936	0.00466294	0.0134149	0.000957552	-0.0166066	-0.054786	0.00311785	-0.0147319	0.0408954	-0.0308944	0.00842148	-0.00940072	-0.0301108	-0.025694	-0.0346155	-0.0403677	-0.0303217	-0.0235979	-0.0596727	-0.0376039	-0.00161163	0.23521	0.00417832	0.232302	-0.012097	-0.0414276
PDAC379_Far_R	-0.0768863	-0.079349	-0.00595526	-0.0771096	-0.0582978	0.0323327	-0.0508275	0.00599174	-0.0373693	-0.0265756	0.0590763	-0.0457914	0.0375708	-0.010914	0.0205899	0.00656217	-0.0423197	-0.0120999	-0.00651545	0.0218915	0.629627	0.00447477	0.0271207	-0.0460161	-0.0434642	0.022846	-0.0086372	-0.00228181	-0.0575122	-0.0388104	-0.0688002	-0.0319412	-0.0447562	-0.0230066	-0.000304537	0.0119456	-0.0385255	-0.0568226	0.0158808	-0.0625053	-0.0608384	-0.00678976	-0.0546338	0.0207923	-0.00707325	-0.0176338	0.020593	0.165681	-0.0677471
PDAC380_Jei_R	-0.0291353	0.00314804	0.0306859	-0.0399533	-0.073325	0.0134591	-0.0115334	-0.00621939	-0.033843	-0.0338929	-0.00385019	-0.0207323	0.00365514	0.0210308	-0.00583905	-0.010517	-0.035445	-0.0224479	-0.013	0.166789	0.0427012	-0.00631115	0.0240189	-0.0575919	-0.0332925	0.0390018	-0.0295542	-0.00668	-0.0530157	-0.0308281	-0.0199846	-0.0476123	-0.0291585	-0.0397252	-0.00316591	-0.00152758	-0.0161794	-0.0226283	-0.0302178	-0.0288176	-0.0125637	0.00532223	-0.0454667	-0.00985221	0.00407715	-0.015919	0.0175084	0.000431094	-0.0442077
PDAC381_Uma_R	-0.0229217	-0.0117419	0.0291295	-0.00152638	-0.0431575	-0.0171597	-0.0339357	0.00749806	-0.0202286	-0.0480702	0.00924909	-0.058314	0.00900159	0.000500107	-0.00875199	0.121081	-0.0142838	-0.0215574	-0.0209355	-0.0127048	0.0209428	-0.0176895	0.00596949	-0.0445613	-0.0282809	0.00530074	-0.0180776	-0.0173028	-0.0322409	0.00752152	-0.025499	0.0311585	-0.0454221	0.000152744	0.0229149	0.0219517	-0.0365727	-0.04552	-0.0150322	-0.0480175	-0.0377134	-0.0380119	-0.0198238	0.00104915	0.0843591	-0.0131483	0.143741	-0.000919258	-0.0209602
PDAC382_Jei_R	-0.053965	-0.0753848	-0.0192567	-0.0450016	0.0215721	0.0137167	-0.0194063	0.0649385	-0.0509713	-0.0263976	0.00814401	-0.00328621	-0.0165382	-0.0310239	0.00709098	-0.0167416	-0.0516374	-0.0401429	-0.0173099	0.0476719	0.011398	0.00543406	-0.0151058	-0.0142429	-0.00872038	0.0172716	0.053469	-0.0253022	-0.0750378	-0.000357637	-0.0430284	-0.0363823	-0.0210192	-0.0499849	-0.035508	-0.0509293	0.0115179	-0.0420575	-0.0608256	-0.0562058	-0.0241027	-0.0333303	-0.0372073	-0.0373348	0.00794074	0.0910753	0.0210629	0.0294249	-0.0455041
PDAC383_Ibr_R	-0.0247268	-0.0209821	0.000399868	-0.0419411	-0.0168532	0.0315359	-0.002231	-0.0163807	-0.0399004	-0.0138585	-0.0203305	-0.0107087	0.0185897	-0.0172742	0.0261637	0.0140592	-0.0491693	-0.00198426	-0.0362973	0.0261088	0.0229498	-0.036228	0.0236968	-0.0342262	-0.0255871	0.0133777	-0.0333363	0.0119807	-0.0292723	-0.00981497	0.0177791	-0.00396743	-0.0514083	-0.0165827	0.0273344	0.0134928	-0.0347461	-0.0326952	-0.0134717	-0.0311145	-0.00606025	-0.0111581	-0.0286433	0.00386316	0.0318386	0.0146585	0.0169029	-0.00938678	-0.0266202
PDAC386_Bre_R	0.0114463	-0.000735405	-0.00308415	0.0139446	0.00114408	-0.0302446	-0.0168678	-0.0258918	-0.0166229	0.00833716	-0.0205777	-0.0222118	0.00379836	-0.001784	-0.0146249	0.0460854	0.00370282	-0.0327191	-0.0188753	-0.0120869	-0.0565859	-0.0243008	-0.0273946	0.000822096	-0.00575254	-0.0306906	0.00142008	-0.011173	-0.0349886	-0.00456739	0.0127754	0.334875	-0.0120844	-0.00638984	-0.03333	0.0124471	0.0122964	0.000842111	-0.0123624	-0.00684969	-0.0154083	-0.024155	-0.00974459	-0.0235405	0.0248431	-0.0337627	-0.00959065	-0.0307289	-0.0318471
PDAC387_Sul_R	-0.00662127	0.066401	0.0138005	0.0117519	0.104314	-0.0325489	-0.0484319	0.0126286	-0.0416105	-0.0570458	-0.00541885	0.0532355	-0.0100279	0.0504305	0.0273556	-0.00323388	0.0199349	-0.0451888	0.0157902	-0.0284888	-0.0540393	0.0043118	0.0968963	-0.014893	-0.0554324	0.123015	-0.0294486	-0.0350015	0.00960187	0.065179	-0.0200336	-0.046571	-0.0400168	-0.0394307	0.0659167	0.000698616	0.0221064	0.00256449	-0.00195139	0.0196251	-0.0249588	0.0457288	-0.00187489	0.0527139	0.00269738	-0.0254809	-0.0429921	-0.0689985	0.355319
PDAC388_Kha_R	-0.0202892	-0.0244176	0.00828028	-0.0222726	-0.0531115	-0.0152656	-0.059009	-0.0211212	-0.0300882	-0.0243427	-0.00893857	0.00671031	0.00159748	-0.0145023	-0.0263472	0.0160756	-0.0288826	-0.024042	-0.00860122	0.132123	0.0317059	0.00700808	-0.0430921	-0.0576834	-0.0152512	-0.0310885	-0.053986	0.021604	-0.0692912	-0.0397285	-0.0406645	-0.0129578	-0.0315338	-0.056284	-0.00468267	0.00686349	-0.0182285	-0.0238102	-0.0126487	-0.048038	-0.0539522	0.0169329	-0.0427336	-0.028317	-0.0370108	-0.0190155	-0.00384122	-0.00598807	-0.0485405
PDAC389_Zah_R	-0.0134874	0.0277508	0.0277545	-0.0310623	-0.0274213	-0.0370969	0.0220929	-0.0278503	-0.0232263	-0.00584731	0.0177819	-0.0303262	-0.0108326	0.0608988	-0.0121532	0.0156826	-0.0173502	-0.00448192	0.0119634	-0.032745	-0.0100441	-0.0303718	0.101896	-0.0181617	-0.0218516	0.0233379	-0.0508932	-0.0165916	0.00243521	0.017222	0.118258	0.00076402	-0.027943	-0.0289796	0.0985101	0.0238564	-0.0140368	-0.0016573	0.041915	0.000455702	0.0250635	-0.0270751	0.00825852	0.0592757	0.0106243	-0.0387434	-0.0324037	-0.0606423	0.0148664
PDAC390_Mal_R	-0.0108909	-0.0140833	-0.0481389	-0.00119772	-0.0424425	-0.0453697	0.0514681	-0.0759004	-0.00346701	-0.0168332	-0.0698652	-0.0292492	0.0119059	-0.0797475	-0.0287198	-0.0393819	-0.0203085	0.0087351	-0.0388084	-0.0575881	-0.103804	-0.0384987	-0.0720544	0.00200965	-0.0202424	-0.0627724	-0.0350232	0.0830228	0.0208895	-0.0598562	0.0725171	0.0178102	-0.0366623	-0.0325046	-0.0246128	-0.0164323	-0.0192531	-0.0112609	-0.0013615	0.00866729	0.0498368	-0.0289259	-4.87e-05	-0.0508658	0.016389	-0.0436764	-0.0403932	-0.0603982	0.0223568
PDAC391_Hal_R	-0.0194292	-0.0170153	0.00883983	-0.0134708	-0.0308732	-0.00984657	-0.0293699	-0.0521568	-0.0289963	-0.0407313	0.00672311	0.0175555	-0.016491	-0.0438294	-0.0574945	-0.0343807	-0.0344447	-0.0398982	-0.034494	0.0341195	0.00328032	0.00467426	-0.0558661	-0.0414036	-0.0472742	-0.0262876	-0.0374572	-0.0171158	-0.0300018	-0.0506394	-0.0275442	-0.0358199	-0.0458446	-0.052479	-0.00978106	-0.00578168	-0.0331746	-0.0315272	-0.0335275	-0.0220392	-0.019694	0.041206	-0.0191388	-0.017532	-0.0412678	-0.0250755	-0.00408014	-0.0247376	0.000725357
PDAC394_Kha_R	-0.0684183	0.00291262	0.0641835	-0.0560035	0.0444749	-0.0271718	-0.0328122	0.00948873	-0.0343875	-0.00579568	0.231427	-0.0423803	-0.0139662	0.0836422	0.0415329	0.0518884	-0.0161137	-0.0223314	0.000235483	-0.0436744	0.0522019	0.23671	0.098573	-0.00971336	-0.0049206	0.0911474	-0.0254538	-0.0170894	-0.0567541	0.0974807	-0.0188635	-0.0224772	-0.053013	-0.0396171	0.0273954	0.0260459	0.0157469	-0.0316297	-0.00975328	-0.0434512	-0.0373197	-0.034038	-0.035365	0.0313982	0.0143677	-0.0668527	-0.00856124	-0.0121762	-0.0189008
PDAC395_Kha_R	-0.0396753	-0.0594467	-0.0260534	-0.0467242	0.0242711	0.0416832	-0.0497191	0.0048936	-0.042228	-0.0277252	-0.00496315	0.0370608	-0.0103964	-0.0420276	-0.00556972	-0.00034845	-0.0503035	-0.0211483	-0.0460429	0.0380419	0.0213862	-0.0146532	-0.00406155	-0.0212199	-0.0573721	-0.0217728	0.0287455	-0.0259945	-0.0696258	-0.0150102	-0.0365432	-0.000671478	-0.0407287	-0.0413103	-0.036372	-0.0014729	-0.0174212	-0.0300603	-0.0267375	-0.0695018	-0.0525267	0.0387064	-0.0320098	-0.0249683	-0.0154005	0.0478755	0.00954407	0.0528668	-0.031618
PDAC396_Jah_R	-0.0102438	-0.007246	-0.0510891	0.00372503	-0.0514542	-0.0507154	0.00635371	-0.0676207	0.0195371	-0.0355381	-0.0276378	-0.0230043	0.103999	-0.0552581	-0.0212042	-0.0474493	0.000497701	0.0219773	-0.0404279	-0.0629853	0.00317609	-0.0378001	-0.0610015	0.0286541	-0.0263092	-0.0592491	-0.0364367	0.0735216	0.0302939	-0.070027	0.00480529	-0.00505015	-0.036599	-0.00170476	-0.00321425	-0.0070278	-0.0113254	-0.0372722	0.0282106	-0.0214222	0.0156948	-0.00860909	-0.0119881	-0.027939	-0.0186373	-0.0234455	-0.011963	-0.038038	0.0116794
PDAC397_Hay_R	-0.0193017	0.0080278	-0.00305254	-0.0199113	-0.0537037	-0.0694236	0.0104232	-0.0181847	0.0276161	0.034203	-0.00833736	-0.0447003	0.0696131	0.0246227	0.0262143	-0.022654	0.0174629	0.0411233	-0.0113742	-0.0565461	-0.0192239	-0.029661	0.0262629	0.0338226	-0.00858853	-0.0607001	-0.0133843	0.0757624	0.0239319	-0.0273822	0.0212897	0.000238546	-0.00324389	-0.00299266	0.0129525	0.00674351	-0.0400101	-0.00420039	0.0419476	0.0313365	0.00144261	-0.0492965	-0.0232955	-0.0245992	-0.016594	-0.0564831	-0.0362775	-0.0378062	-0.00649643
PDAC398_Anw_R	-0.0334199	-0.033367	0.00704931	-0.0530897	-0.0661563	0.0206535	-0.0106236	-0.0229617	0.00765966	-0.024904	-0.00796304	-0.0155125	-0.0203163	-0.0167292	-0.0214223	-0.0108951	-0.030002	-0.0291193	-0.0328331	0.149806	0.0191848	0.0138648	-0.0279417	0.0425936	0.00424356	-0.00761857	-0.0223082	0.0231118	-0.0507323	-0.064012	-0.0271368	-0.0216755	-0.0169929	-0.0493414	-0.0403764	-0.0241511	-0.013896	-0.0187737	-0.0407012	-0.050428	-0.0233304	0.0086102	-0.0211439	-0.0560605	-0.00119476	-0.0157734	-0.0160275	-0.00141515	-0.046509
PDAC399_Jei_R	-0.0547923	-0.0798696	-0.0278541	-0.0740929	0.0320863	0.01331	-0.0345632	0.0817717	-0.0539966	-0.0309511	0.0415304	0.00647249	-0.0355844	-0.0401708	0.0295822	-0.0134221	-0.0486099	-0.0404294	-0.035154	-0.0274728	0.0475146	0.0340468	-0.00243656	-0.00705132	-0.0373824	-0.0102056	0.145401	0.0020914	-0.075539	-0.00493695	-0.0284789	-0.0150759	-0.0639764	-0.0630211	-0.0458654	-0.0355642	-0.00710754	-0.065302	-0.0514275	-0.0421886	-0.0411055	0.00964627	-0.0471097	-0.00701348	-0.0106589	0.0804603	-0.0369191	0.0192649	-0.0642754
PDAC402_Ash_R	-0.0317386	-0.00847872	-0.0114027	-0.0113735	-0.0300123	-0.0266549	-0.0384941	-0.0270757	-0.0196184	-0.0470479	0.00892344	-0.000961366	-0.0100064	-0.0218735	-0.0216899	-0.0308153	-0.0339615	-0.0272405	-0.00816805	0.0178693	-0.0193233	-0.00884572	-0.0378338	-0.0188553	-0.0385316	-0.0395415	-0.039936	-0.0145634	-0.00377029	-0.0314309	-0.0129806	-0.0127908	-0.0478856	-0.0485873	0.00294526	-0.00140919	0.0097989	-0.0386251	-0.00562178	-0.0338935	-0.0270237	0.0117253	-0.0377844	-0.0119661	-0.0434891	-0.0361228	-0.0167587	-0.0401636	0.0346496
PDAC403_Kha_R	-0.0111351	-0.0266995	-0.00287924	-0.0193173	0.00105708	-0.0188783	-0.020535	0.0445265	-0.0372983	-0.0299388	0.0339399	-0.0291587	-0.0128761	0.0195502	0.0138096	0.119809	-0.0223214	-0.0305052	0.00324018	-0.0173854	0.0214908	0.00800582	0.055344	-0.045035	0.0112201	0.0263169	-0.0197618	-0.00695863	-0.00228706	0.0416308	-0.0119953	0.0349948	-0.038804	-0.015569	0.0555646	0.025934	0.00557269	-0.0307284	-0.00459358	-0.0206222	-0.0177533	-0.0481702	-0.0133259	0.043289	0.0633142	-0.0177688	0.0230594	-0.037693	-0.00350704
PDAC404_Jei_R	-0.00811009	0.0572538	-0.0556351	0.0443224	0.0376005	-0.00689847	-0.0601462	-0.0602326	-0.0094436	-0.0496056	-0.0120333	0.103552	-0.049096	-0.0681578	-0.0747741	-0.0523301	0.0242243	-0.0615479	-0.00407188	0.00382401	-0.0575285	-0.0456859	-0.0895272	0.0404294	-0.0562601	-0.0652031	-0.0113622	-0.0383448	0.0345654	-0.0797072	-0.0440082	-0.0139061	-0.0753159	-0.0681446	-0.0118556	-0.0113334	-0.0196748	-0.0392683	-0.0316956	0.00351492	-0.0237346	0.141816	-0.0354482	-0.0122915	-0.0454372	0.0188003	-0.0196942	-0.0205017	0.0592226
PDAC405_Jei_R	-0.025567	-0.0282529	-0.0154652	-0.0383167	-0.0252573	-0.0035352	-0.0275317	-0.0169891	-0.0462611	-0.0383435	-0.00622311	0.0167923	-0.0209202	-0.0233774	-0.00529285	-0.0119799	-0.0595911	-0.0461132	-0.00452063	0.021843	0.0132835	-0.0266882	-0.00425689	-0.064601	-0.0266076	-0.0406076	-0.0370871	0.0277022	-0.0236389	-0.0412458	-0.0187945	-0.0209486	-0.0322097	-0.0268414	0.028426	-0.00876856	-0.00586278	-0.04152	-0.0178578	-0.0312506	-0.0221657	0.0131147	-0.0440276	0.0096425	-0.0361241	0.0108821	-0.0185889	-0.00422561	-0.0341142
PDAC406_Jei_R	-0.0223859	-0.0363792	0.0222473	-0.0500918	-0.0283523	-0.0318033	-0.0481243	-0.0335378	-0.0164732	-0.0190987	-0.0107863	2.89e-05	0.0174534	-0.0328859	-0.016922	-0.0202005	-0.0460815	-0.0176646	-0.0328746	0.0274881	0.0292744	-0.035278	0.0212812	-0.0408659	-0.0252295	-0.020238	-0.0469991	0.00062747	-0.0409346	-0.0192879	-0.049355	0.0178886	-0.0331926	-0.0482839	-0.00197141	0.00424306	-0.00633062	-0.0396697	-0.0192701	-0.0289796	-0.0512667	0.00644804	-0.0347164	-0.00449367	-0.0203393	-0.0103459	0.000861907	-0.00872869	-0.014071
PDAC407_Hil_R	-0.0371537	-0.0449996	-0.0178481	-0.0517751	0.0663468	0.163949	-0.0107085	-0.0128812	-0.0366757	-0.0222931	-0.0177841	0.0601622	-0.0148034	-0.0328521	-0.0113161	-0.0244681	-0.0229523	-0.0321835	-0.0434183	-0.00397875	-0.0346892	0.00661943	-0.0469751	0.0156442	-0.0348202	-0.0282489	0.016019	-0.00477339	-0.0769347	-0.0213747	-0.00832473	-0.0118096	-0.0343779	-0.0417765	-0.0484803	-0.0309843	-0.00730129	-0.0297023	-0.0314536	-0.00732715	-0.0243512	0.0645208	-0.0298746	-0.0764676	-0.0125183	0.163023	-0.0144811	0.138248	-0.0560638
PDAC410_Zou_R	-0.0293189	-0.0130563	-0.0344051	-0.0173763	-0.049984	-0.0116572	-0.00184344	-0.0640126	-0.0111544	-0.0444994	-0.0344699	0.0067814	-0.0161981	-0.0413558	-0.0591592	-0.0293572	-0.032263	-0.0290536	-0.00749985	0.0182112	-0.029782	-0.0233827	-0.0641932	-0.0212006	-0.0184856	-0.0565597	-0.0432687	0.014901	-0.0121599	-0.0609498	-0.00304844	-0.00319352	-0.0285092	-0.0433172	-0.0366274	-0.0214925	-0.0331995	-0.0415372	-0.0127751	-0.0211797	-0.00115665	0.0149778	-0.0236882	-0.044447	-0.0228765	-0.0186697	-0.0306432	-0.0253377	0.00288987
PDAC411_Dib_R	-0.0722889	-0.0809419	-0.0176276	-0.0630766	0.0121085	0.00839999	-0.062019	0.0463312	-0.0165537	-0.0577803	0.0590032	-0.00665397	-0.0493633	-0.0557613	0.015125	-0.0194482	-0.0187051	-0.0389087	-0.0236397	-0.0165595	0.0374447	-0.0107692	-0.00154267	0.00117471	-0.0425843	0.00161777	0.130128	-0.0246948	-0.0639989	-0.00125273	-0.0776308	-0.0450388	-0.0569695	-0.0369198	-0.0483886	-0.0435049	-0.0146619	-0.0585184	-0.0663999	-0.0509965	-0.0627746	-0.00123933	-0.0571711	-0.00047882	-0.00116223	0.12296	-0.00852542	0.0214294	-0.0257679
PDAC412_Bar_R	-0.0179313	-0.0125554	-0.0442155	-0.0110371	-0.0217084	-0.00105094	-0.0169082	-0.00973119	0.0487763	-0.0226803	-0.0526341	-0.0374145	-0.0233384	-0.0419194	-0.0185976	0.0235248	0.00278662	-0.0240623	-0.0493604	-0.0419024	-0.0473109	-0.0379409	-0.0289891	0.132614	-0.0131852	-0.00388376	0.0752247	-0.0230874	0.0316298	-0.00674568	-0.00363784	0.101966	-0.013095	-0.00265263	-0.0263732	-0.0152735	-0.000528092	-0.04508	-0.0187477	-0.0458089	-0.0232874	-0.0237576	-0.0130991	-0.0277364	0.0225274	-0.00872454	-0.0115972	0.00400245	0.00769225
PDAC413_Tho_R	-0.0156781	-0.0036998	-0.0563003	-0.00807132	-0.0244349	-0.0607861	0.0219026	-0.0822417	0.0232894	-0.050245	-0.0584342	-0.0114477	0.0104499	-0.073485	-0.0563706	-0.0646889	-0.00689421	-0.01197	-0.0455446	-0.0741205	-0.116645	-0.0425047	-0.0933948	0.0508826	-0.0437463	-0.0665122	-0.0247513	0.0660525	0.0523851	-0.0797113	0.0549801	0.0347618	-0.0536069	-0.0470109	-0.037857	-0.0169782	-0.0149482	-0.0367911	0.0194536	0.0059148	0.0311837	-0.00322557	-0.0317605	-0.0483124	-0.0209122	-0.0438618	-0.0571746	-0.0649966	0.0428199
PDAC414_Mab_R	-0.0627995	-0.0829916	0.0127592	-0.0622072	0.022963	0.00812749	-0.0399861	0.0598472	-0.0529374	-0.0250753	-0.0368619	-0.013443	-0.0499449	-0.0318824	0.0063956	-0.0226913	-0.0518177	-0.0560606	-0.028952	0.0411383	-0.0394203	0.0232579	-0.000887923	-0.011547	-0.0103258	0.0406503	0.190762	-0.0383867	-0.0816487	0.0467948	-0.0433546	-0.0083501	-0.0458059	-0.059721	-0.081836	-0.0554453	-0.0109764	-0.0435171	-0.059117	-0.0679165	-0.0519459	-0.0356741	-0.0485488	-0.0513379	-0.0170949	0.00720221	-0.00820551	-0.0202602	-0.0359825
PDAC415_Msa_R	-0.0556649	-0.0712378	-0.0329336	-0.0442288	-0.0416697	-0.00352322	-0.0651677	-0.0121777	-0.0241325	-0.042985	0.147472	-0.0322713	-0.0299919	-0.0552096	0.0211887	-0.0116931	-0.0254683	-0.0369833	-0.017078	0.00661543	0.0822296	-0.0356396	-0.0134487	-0.0247603	-0.0527561	-0.00856256	-0.0216467	-0.0179786	-0.0351575	-0.035035	-0.0729064	-0.0456032	-0.051524	-0.024331	-0.00988835	-0.0279283	-0.0424256	-0.0427873	-0.0473032	-0.0395581	-0.0621714	-0.0124671	-0.0364688	-0.00905363	-0.0209499	0.187089	-0.00459955	0.00516189	-0.0417263
PDAC416_Khi_R	-0.019332	0.0350079	-0.0237828	0.0445022	0.111857	-0.00428029	-0.0383907	0.0277268	-0.0408245	-0.0567493	-0.0508236	0.0963143	-0.0550892	-0.053597	-0.0379765	-0.0588213	0.0123155	-0.0635231	0.0142752	-0.0118366	-0.073275	-0.00512775	-0.0555886	0.0538054	-0.0513839	-0.0243788	0.0911757	-0.0662658	0.0160715	-0.0249741	-0.0346589	-0.0304425	-0.0687053	-0.0686688	-0.0209997	-0.0438305	0.0226091	-0.0488674	-0.0508162	-0.019289	-0.0061688	0.106374	-0.032873	0.0162553	-0.034345	-0.0054288	-0.00642982	-0.0200042	0.0644594
PDAC417_Chi_R	-0.0456073	-0.0248802	0.00875348	-0.0545965	0.0396315	0.0182967	0.00775388	0.0375283	-0.020188	-0.00523871	-0.00965878	-0.0400804	0.00416557	0.041975	0.0832151	-0.000296225	-0.0222965	-0.0424572	0.0219904	0.00402634	-0.0150419	0.0213557	0.0275772	0.0575197	0.00441089	0.00711001	0.00449177	-0.0263287	-0.0424086	0.0496318	-0.020161	-0.000687938	0.0138509	0.00226252	-0.00478471	-0.0066665	0.498422	-0.0347388	-0.0407915	-0.000584145	-0.00599179	-0.0361425	-0.00849305	0.00716842	0.0100738	0.0171997	-0.0373586	0.0170739	-0.0206791
PDAC418_Day_R	-0.0213658	-0.0190119	-0.025456	-0.00463241	-0.0357375	-0.0272116	0.00404915	-0.0428633	-0.00346744	-0.0261061	-0.00668389	-0.0276356	0.0112616	-0.0273755	-0.0199972	0.0161066	-0.0581973	0.0100912	-0.0232431	-0.0243363	-0.0321317	-0.0210274	-0.0219319	-0.00589816	-0.00767342	-0.0394113	-0.0273395	-0.00710972	0.0045849	-0.0326745	0.000182602	0.0275631	-0.0348254	-0.0284269	-0.00923639	-0.0056062	0.00863262	-0.0346916	0.0110271	-0.0200693	0.000357268	-0.0252431	-0.0304938	-0.0268866	0.0639272	0.00456587	0.0854203	-0.0126624	0.000943771
PDAC419_Jei_R	-0.0406449	-0.0410127	-0.0506507	-0.0546224	0.0973441	0.105037	-0.0197632	0.00776181	-0.0172775	-0.0225732	-0.0194379	0.0731383	0.00491241	-0.0367897	0.00659673	-0.0264224	-0.0464051	-0.044638	-0.00291665	-0.0223231	-0.015789	-0.00845379	-0.0231125	0.00197049	-0.00607228	-0.0376642	0.0496264	0.000964989	-0.0657359	0.00610248	-0.0517735	-0.0145023	-0.02287	-0.0227304	-0.0482711	-0.0381244	-0.00181189	-0.0472997	-0.0278702	-0.0110673	-0.0304524	0.0580504	-0.0218095	-0.0420017	-0.00581832	0.0973379	-0.0212263	0.0874332	-0.0404691
PDAC422_Kha_R	-0.0578102	-0.0637673	-0.0291291	-0.0484691	-0.0749036	-0.0139022	-0.0374265	-0.0691596	-0.0175034	-0.0381073	-0.0353412	0.0140149	-0.00100572	-0.0497824	-0.0510241	-0.0276099	-0.0586336	-0.0356601	-0.0171113	0.0414828	0.0163874	-0.0479675	-0.0517139	-0.0262789	-0.0419371	-0.037332	-0.0519615	0.00646576	-0.0411406	-0.0610999	-0.0236066	-0.0272031	-0.0435039	-0.056964	-0.0439036	-0.0224582	-0.0301815	-0.0402363	-0.0179564	-0.0674175	-0.0448703	-0.0161321	-0.0434479	-0.043026	-0.0259457	-0.0419066	-0.0432081	-0.0113473	-0.00262627
PDAC423_Abo_R	-0.0706411	-0.0578471	0.0249823	-0.0516154	-0.0573499	0.00451862	-0.021092	-0.0425995	-0.0271662	-0.0231121	0.0304037	-0.000266913	-0.0263029	-0.0504646	-0.0306028	-0.00208012	-0.0543362	-0.0575231	-0.038545	0.0545805	0.0114467	-0.0092674	-0.0344521	-0.0384573	-0.032265	-0.0245691	-0.024251	-0.00478537	-0.05562	-0.0431685	-0.0310457	-0.0180634	-0.0525056	-0.0470944	-0.0317932	-0.0162891	-0.0556075	-0.0385231	-0.036677	-0.0579343	-0.0317554	0.00426341	-0.0408676	-0.028503	-0.0180079	0.0234691	-0.00537515	-0.00428521	-0.026919
PDAC424_Ain_R	-0.0241175	0.000541777	-0.0526597	-0.00257623	-0.0421468	-0.0166298	-0.0354062	-0.0757936	0.00111291	-0.0617924	-0.0311573	0.0575639	-0.0218147	-0.0745322	-0.0535543	-0.0580434	-0.030513	-0.0234315	-0.022698	0.0384547	-0.0214727	-0.0560955	-0.0902178	0.0320975	-0.0697005	-0.0849883	-0.0395269	-0.0116817	0.0396786	-0.0819518	-0.0244883	-0.00694698	-0.0615054	-0.060138	-0.0395652	-0.0218889	0.0107918	-0.0605301	-0.00863835	-0.0288568	-0.0184325	0.0206771	-0.0486482	-0.0362664	-0.0609725	-0.0418439	-0.0245232	-0.00223527	0.0588925
PDAC425_Khe_R	-0.056241	-0.0754629	0.0138744	-0.0539745	0.0280105	0.00428878	-0.0403819	0.0546692	-0.0609659	-0.0252651	-0.0358153	-0.00641226	-0.0500145	-0.0315313	0.000152908	-0.0244437	-0.0565922	-0.0521551	-0.0238788	0.03839	-0.0439287	0.0226903	-0.00367919	-0.0271308	-0.0141989	0.0338753	0.17225	-0.0415299	-0.073562	0.046107	-0.0398183	-0.00312238	-0.0476528	-0.0649334	-0.0760674	-0.0508958	-0.00143872	-0.041114	-0.0540696	-0.0628948	-0.046847	-0.0320519	-0.0470301	-0.0456723	-0.0214745	0.00785379	-0.00336414	-0.0265802	-0.0256463
PDAC426_Maz_R	-0.00899785	-0.0313878	-0.0374456	-0.0404643	-0.0548188	0.0215509	-0.0305378	-0.0657566	-0.0304904	-0.033365	-0.0380598	0.0317473	0.00444917	-0.0427049	-0.0356099	-0.0150976	-0.0541232	-0.0320855	-0.0315665	0.0518315	0.0228039	-0.0560264	-0.0638338	-0.0427689	-0.0337005	-0.0564063	-0.0634891	0.0150888	-0.0408629	-0.0476518	-0.0313736	-0.00926472	-0.0143613	-0.0338913	-0.0234925	-0.0102121	-0.0373646	-0.0266594	-0.00272246	-0.0507498	-0.0298253	-0.00786974	-0.0244191	-0.0253108	-0.0393363	-0.0288792	-0.0352291	0.0079992	-0.0519048
PDAC427_Zag_R	0.0103923	0.0809505	-0.0425417	0.0568406	0.00126636	-0.0593135	-0.0376601	-0.0899558	0.00447406	-0.0404701	-0.0345188	0.0678709	-0.00630486	-0.0514327	-0.057345	-0.0585286	0.000227718	-0.00975902	0.00811147	-0.0413962	-0.0594943	-0.0719319	-0.0741328	0.053042	-0.064751	-0.0926511	-0.0389647	-0.00425951	0.125136	-0.0740747	-0.00678916	0.0073351	-0.0575347	-0.0518831	0.0181258	0.00950431	0.00741324	-0.0226805	0.0296663	0.0108731	0.00167924	0.0495977	-0.034701	0.0223948	-0.0602385	-0.0527006	-0.030383	-0.0479325	0.0900453
PDAC431_Jei_R	-0.0114428	0.0205487	-0.0510003	0.00764303	-0.0135714	-0.0127124	-0.0564816	-0.0828573	-0.00716988	-0.064486	-0.0343059	0.0556259	-0.0379448	-0.0666053	-0.0499545	-0.0653989	-0.00897789	-0.0239958	-0.0152604	0.0346192	0.00575474	-0.0513367	-0.0719281	-0.0152929	-0.0828513	-0.0557518	-0.0485481	-0.00756679	0.0254803	-0.0707624	-0.0383088	-0.0246139	-0.0668691	-0.0568817	-0.0134368	-0.00365928	-0.0155637	-0.034539	-0.00926275	-0.00738173	-0.0296001	0.0975639	-0.0364199	-0.0277557	-0.0431549	-0.0107443	-0.0271051	-0.0335447	0.0309657
PDAC432_Abo_R	-0.0426649	-0.0447671	-0.00848042	-0.0280608	0.0317732	-0.0190105	-0.0679654	-0.021303	-0.0319786	-0.0611767	-0.0127607	0.0569262	-0.0342062	-0.0536801	-0.0316461	-0.0397927	-0.026214	-0.0710842	-0.0294229	0.0343483	-0.0154823	-0.00457548	-0.0451542	-0.0171264	-0.036734	-0.0123819	0.0409267	-0.0231717	-0.0626389	-0.0223527	-0.0642165	-0.0279928	-0.0646759	-0.059196	-0.0376874	-0.0216681	-0.0245405	-0.0477829	-0.0553724	-0.0481855	-0.0536017	0.024212	-0.0522222	-0.0154916	-0.0458642	0.000309199	-0.0285179	-0.0280204	-0.024322
PDAC433_Jei_R	-0.00104957	0.112651	-0.0764779	0.0806084	0.0362127	-0.0641959	-0.0522357	-0.117513	0.026645	-0.099837	-0.042741	0.124101	-0.0526645	-0.0942207	-0.0770376	-0.0951693	0.0059142	-0.0420726	0.00357245	-0.0542891	-0.0939886	-0.0949901	-0.115925	0.171278	-0.111428	-0.0961598	0.00826771	-0.047743	0.172377	-0.0985066	-0.0217769	0.00101027	-0.109913	-0.0807023	-0.00373901	-0.0189028	0.0369335	-0.0566768	0.00660811	-0.00584889	-0.00163203	0.120638	-0.0559047	0.0111504	-0.0678255	-0.0375355	-0.0436193	-0.0462555	0.223375
PDAC434_Gha_R	-0.0259991	-0.0442164	-0.0552109	-0.0283516	0.0765227	0.00102099	-0.0422245	0.0387118	-0.0449932	-0.0212781	-0.027338	0.0363046	-0.0254563	-0.0570617	0.00880198	-0.0333609	-0.0316819	-0.0402177	-0.0017846	-0.014065	-0.0206154	0.0064668	-0.0151806	-0.0115617	-0.0393944	-0.0250532	0.0863201	0.0049904	-0.0441442	0.0391645	-0.0156034	-0.0191999	-0.0423435	-0.0504804	-0.035952	-0.0316435	-0.0193107	-0.0514048	-0.0415999	-0.00893934	-0.0380176	0.00404548	-0.00128248	-0.023664	-0.0133578	0.0288919	-0.00590216	-0.00773133	0.0105197
[truncated: 108 more columns]
