# Supplementary material for: Genome-wide association mapping of date palm fruit traits
Source: Nat Commun. 2019 Oct 15;10:4680. doi: 10.1038/s41467-019-12604-9 (PMC6794320; doi:10.1038/s41467-019-12604-9)
Supplement: Supplementary file 8 — Supplementary Dataset 4 [file 41467_2019_12604_MOESM8_ESM.xlsx]

## Sheet: Sheet1
Supplementary Data 4. Significant SNPs associated with sex.
The first column provides the SNP name with chromosome and position of the SNP separated by colon. Each statistic was provided by Gapit software1.
SNP	Chromosome	Position	P.value	maf	nobs	Rsquare.of.Model.without.SNP	Rsquare.of.Model.with.SNP	FDR_Adjusted_P-values
001848F:19529	001848F	19529	5.92905e-17	0.0605096	157	0.351606	0.736175	2.32981e-11
chrLG12:11268395	chrLG12	11268395	2.72257e-15	0.0605096	157	0.351606	0.685574	5.34913e-10
000859F:110005	000859F	110005	1.81083e-14	0.0605096	157	0.351606	0.661479	2.37187e-09
chrLG12:10738176	chrLG12	10738176	1.08746e-13	0.0700637	157	0.351606	0.639252	1.06829e-08
chrLG12:11340339	chrLG12	11340339	1.46725e-13	0.0732484	157	0.351606	0.63559	1.1531e-08
chrLG12:11232303	chrLG12	11232303	1.85623e-13	0.0700637	157	0.351606	0.632727	1.21567e-08
chrLG12:10737981	chrLG12	10737981	4.22505e-13	0.0859873	157	0.351606	0.622783	2.12925e-08
chrLG12:11702873	chrLG12	11702873	4.67485e-13	0.0828025	157	0.351606	0.621568	2.12925e-08
chrLG12:10739087	chrLG12	10739087	4.87679e-13	0.0700637	157	0.351606	0.62106	2.12925e-08
001744F:46488	001744F	46488	6.32479e-13	0.0923567	157	0.351606	0.617947	2.48531e-08
chrLG12:11267469	chrLG12	11267469	1.24901e-12	0.0732484	157	0.351606	0.60985	4.46179e-08
000783F:47378	000783F	47378	1.80556e-12	0.066879	157	0.351606	0.605497	5.88321e-08
chrLG12:10738375	chrLG12	10738375	1.94636e-12	0.0764331	157	0.351606	0.604613	5.88321e-08
chrLG12:10904821	chrLG12	10904821	2.59712e-12	0.0732484	157	0.351606	0.601224	6.74714e-08
chrLG12:11253359	chrLG12	11253359	2.73799e-12	0.0700637	157	0.351606	0.600605	6.74714e-08
001022F:110151	001022F	110151	2.74729e-12	0.0732484	157	0.351606	0.600566	6.74714e-08
chrLG12:14619213	chrLG12	14619213	3.38233e-12	0.0541401	157	0.351606	0.598133	7.81811e-08
000494F:152941	000494F	152941	4.97637e-12	0.0796178	157	0.351606	0.593635	1.08636e-07
chrLG12:11391242	chrLG12	11391242	6.15775e-12	0.0955414	157	0.351606	0.591164	1.23049e-07
chrLG12:11675587	chrLG12	11675587	6.26288e-12	0.0955414	157	0.351606	0.590968	1.23049e-07
chrLG12:11677494	chrLG12	11677494	7.12413e-12	0.10828	157	0.351606	0.589477	1.33305e-07
chrLG12:11417910	chrLG12	11417910	9.79444e-12	0.0764331	157	0.351606	0.585805	1.74941e-07
000509F:108808	000509F	108808	1.15188e-11	0.0923567	157	0.351606	0.583941	1.94721e-07
000340F:214778	000340F	214778	1.22981e-11	0.0764331	157	0.351606	0.583189	1.94721e-07
chrLG12:11390248	chrLG12	11390248	1.23884e-11	0.101911	157	0.351606	0.583106	1.94721e-07
chrLG12:14592125	chrLG12	14592125	2.28017e-11	0.0541401	157	0.351606	0.576137	3.44611e-07
chrLG12:11415895	chrLG12	11415895	2.74379e-11	0.0796178	157	0.351606	0.574034	3.99321e-07
000340F:299349	000340F	299349	3.10697e-11	0.10828	157	0.351606	0.572625	4.36027e-07
chrLG12:11340242	chrLG12	11340242	3.3829e-11	0.0987261	157	0.351606	0.571662	4.5838e-07
000783F:50349	000783F	50349	3.69422e-11	0.089172	157	0.351606	0.570667	4.83879e-07
chrLG12:11681715	chrLG12	11681715	4.62589e-11	0.0955414	157	0.351606	0.56813	5.86366e-07
chrLG12:11240911	chrLG12	11240911	5.51812e-11	0.0764331	157	0.351606	0.566146	6.63805e-07
chrLG12:11418927	chrLG12	11418927	5.57467e-11	0.0923567	157	0.351606	0.566032	6.63805e-07
chrLG12:9433507	chrLG12	9433507	5.80225e-11	0.0828025	157	0.351606	0.565582	6.70583e-07
chrLG12:11248624	chrLG12	11248624	6.19021e-11	0.0955414	157	0.351606	0.564856	6.9498e-07
001163F:121739	001163F	121739	6.38333e-11	0.0732484	157	0.351606	0.564511	6.96754e-07
chrLG12:9459177	chrLG12	9459177	7.99791e-11	0.0828025	157	0.351606	0.561987	8.49396e-07
chrLG12:11417842	chrLG12	11417842	1.01303e-10	0.0828025	157	0.351606	0.55935	1.04755e-06
000783F:57441	000783F	57441	1.11901e-10	0.089172	157	0.351606	0.558243	1.12747e-06
chrLG12:11406504	chrLG12	11406504	1.44312e-10	0.089172	157	0.351606	0.555418	1.41768e-06
chrLG12:11495918	chrLG12	11495918	2.52384e-10	0.0828025	157	0.351606	0.549247	2.41887e-06
002601F:13026	002601F	13026	2.63351e-10	0.0828025	157	0.351606	0.54878	2.46389e-06
chrLG12:9969464	chrLG12	9969464	3.42765e-10	0.0732484	157	0.351606	0.545889	3.10537e-06
001589F:47420	001589F	47420	3.47721e-10	0.101911	157	0.351606	0.545731	3.10537e-06
chrLG12:9458486	chrLG12	9458486	3.85415e-10	0.11465	157	0.351606	0.544606	3.36551e-06
chrLG12:9876623	chrLG12	9876623	4.23945e-10	0.111465	157	0.351606	0.543565	3.62149e-06
chrLG12:11679947	chrLG12	11679947	4.45644e-10	0.0541401	157	0.351606	0.54302	3.67843e-06
chrLG12:11412649	chrLG12	11412649	4.55535e-10	0.0700637	157	0.351606	0.542781	3.67843e-06
chrLG12:11691196	chrLG12	11691196	4.58695e-10	0.10828	157	0.351606	0.542705	3.67843e-06
001367F:11636	001367F	11636	4.84143e-10	0.105096	157	0.351606	0.542117	3.80486e-06
001025F:20711	001025F	20711	5.5713e-10	0.0955414	157	0.351606	0.540588	4.24223e-06
chrLG12:11386671	chrLG12	11386671	5.61387e-10	0.0955414	157	0.351606	0.540506	4.24223e-06
chrLG12:9764391	chrLG12	9764391	6.00708e-10	0.089172	157	0.351606	0.53977	4.45372e-06
chrLG12:9765087	chrLG12	9765087	1.00063e-09	0.0859873	157	0.351606	0.534247	7.2814e-06
chrLG12:11765172	chrLG12	11765172	1.10337e-09	0.044586	157	0.351606	0.533194	7.78447e-06
chrLG12:11678394	chrLG12	11678394	1.10938e-09	0.127389	157	0.351606	0.533136	7.78447e-06
001097F:20792	001097F	20792	1.25265e-09	0.044586	157	0.351606	0.531829	8.63553e-06
002601F:12974	002601F	12974	1.31408e-09	0.0828025	157	0.351606	0.531315	8.90284e-06
chrLG12:11406543	chrLG12	11406543	1.51502e-09	0.0987261	157	0.351606	0.529788	1.00903e-05
001025F:1664	001025F	1664	1.59992e-09	0.0987261	157	0.351606	0.529204	1.04781e-05
chrLG12:10755727	chrLG12	10755727	1.73624e-09	0.0923567	157	0.351606	0.528328	1.11844e-05
chrLG12:12059178	chrLG12	12059178	1.7829e-09	0.0764331	157	0.351606	0.528045	1.12998e-05
chrLG12:11388275	chrLG12	11388275	1.8502e-09	0.0987261	157	0.351606	0.527648	1.15402e-05
000496F:77899	000496F	77899	2.19465e-09	0.0955414	157	0.351606	0.525826	1.34748e-05
chrLG12:9453068	chrLG12	9453068	2.61189e-09	0.0859873	157	0.351606	0.523972	1.57149e-05
001025F:28563	001025F	28563	2.63949e-09	0.0987261	157	0.351606	0.52386	1.57149e-05
chrLG12:14620765	chrLG12	14620765	3.22426e-09	0.0700637	157	0.351606	0.521735	1.89099e-05
chrLG12:10052527	chrLG12	10052527	3.55664e-09	0.0764331	157	0.351606	0.520696	2.05526e-05
chrLG12:13828371	chrLG12	13828371	4.05653e-09	0.0605096	157	0.351606	0.519304	2.31015e-05
chrLG12:10777802	chrLG12	10777802	4.13914e-09	0.0828025	157	0.351606	0.519091	2.32353e-05
chrLG12:11383456	chrLG12	11383456	4.33893e-09	0.0955414	157	0.351606	0.518594	2.40137e-05
chrLG12:11388338	chrLG12	11388338	4.7076e-09	0.111465	157	0.351606	0.517733	2.56922e-05
chrLG12:11701726	chrLG12	11701726	4.93022e-09	0.105096	157	0.351606	0.517246	2.65386e-05
chrLG12:11244250	chrLG12	11244250	5.27129e-09	0.101911	157	0.351606	0.516541	2.79911e-05
chrLG12:11277911	chrLG12	11277911	5.89968e-09	0.105096	157	0.351606	0.515356	3.08503e-05
chrLG12:11751684	chrLG12	11751684	5.96675e-09	0.066879	157	0.351606	0.515238	3.08503e-05
001589F:11817	001589F	11817	6.70788e-09	0.117834	157	0.351606	0.514008	3.42318e-05
chrLG12:11389761	chrLG12	11389761	7.62914e-09	0.127389	157	0.351606	0.512659	3.8434e-05
chrLG12:11229426	chrLG12	11229426	8.80866e-09	0.0859873	157	0.351606	0.511155	4.38145e-05
chrLG12:10136948	chrLG12	10136948	9.11254e-09	0.0732484	157	0.351606	0.510801	4.47594e-05
chrLG12:11277236	chrLG12	11277236	1.01613e-08	0.117834	157	0.351606	0.509664	4.89893e-05
chrLG12:10776357	chrLG12	10776357	1.02619e-08	0.0923567	157	0.351606	0.509561	4.89893e-05
chrLG12:10757311	chrLG12	10757311	1.03477e-08	0.089172	157	0.351606	0.509474	4.89893e-05
001025F:2326	001025F	2326	1.06577e-08	0.101911	157	0.351606	0.509167	4.96268e-05
chrLG12:10736677	chrLG12	10736677	1.0735e-08	0.0859873	157	0.351606	0.509091	4.96268e-05
chrLG12:14619667	chrLG12	14619667	1.12542e-08	0.044586	157	0.351606	0.508599	5.14223e-05
chrLG12:11650296	chrLG12	11650296	1.22128e-08	0.146497	157	0.351606	0.507749	5.5161e-05
chrLG12:11688406	chrLG12	11688406	1.25329e-08	0.127389	157	0.351606	0.507479	5.58975e-05
chrLG12:8141883	chrLG12	8141883	1.26604e-08	0.0796178	157	0.351606	0.507374	5.58975e-05
chrLG12:9613709	chrLG12	9613709	1.30087e-08	0.0636943	157	0.351606	0.507092	5.6797e-05
chrLG12:9526966	chrLG12	9526966	1.38555e-08	0.0828025	157	0.351606	0.506437	5.98294e-05
chrLG12:9860959	chrLG12	9860959	1.4046e-08	0.0636943	157	0.351606	0.506295	5.99927e-05
chrLG12:10136570	chrLG12	10136570	1.49223e-08	0.194268	157	0.351606	0.505668	6.2738e-05
chrLG12:11586523	chrLG12	11586523	1.5008e-08	0.0636943	157	0.351606	0.505608	6.2738e-05
chrLG12:11407363	chrLG12	11407363	1.53561e-08	0.133758	157	0.351606	0.50537	6.35174e-05
chrLG12:9629840	chrLG12	9629840	1.65565e-08	0.101911	157	0.351606	0.504591	6.77691e-05
chrLG12:10022639	chrLG12	10022639	1.67663e-08	0.210191	157	0.351606	0.50446	6.79204e-05
chrLG12:10025527	chrLG12	10025527	1.75981e-08	0.0796178	157	0.351606	0.503959	7.05627e-05
001025F:22582	001025F	22582	1.7832e-08	0.121019	157	0.351606	0.503823	7.07782e-05
chrLG12:9629296	chrLG12	9629296	1.87423e-08	0.127389	157	0.351606	0.503308	7.36473e-05
chrLG12:10075317	chrLG12	10075317	1.97511e-08	0.0636943	157	0.351606	0.502766	7.68432e-05
chrLG12:11417026	chrLG12	11417026	2.0167e-08	0.0732484	157	0.351606	0.502551	7.69954e-05
000509F:140730	000509F	140730	2.01821e-08	0.117834	157	0.351606	0.502543	7.69954e-05
chrLG12:10777551	chrLG12	10777551	2.1497e-08	0.0732484	157	0.351606	0.501892	8.1223e-05
chrLG12:11252628	chrLG12	11252628	2.26813e-08	0.101911	157	0.351606	0.501339	8.48818e-05
chrLG12:10071069	chrLG12	10071069	2.29007e-08	0.0732484	157	0.351606	0.50124	8.48941e-05
chrLG12:9985790	chrLG12	9985790	2.4713e-08	0.0541401	157	0.351606	0.500455	9.07565e-05
chrLG12:10118682	chrLG12	10118682	2.57763e-08	0.0764331	157	0.351606	0.500022	9.37847e-05
chrLG12:11652842	chrLG12	11652842	2.74569e-08	0.0477707	157	0.351606	0.499372	9.89827e-05
chrLG12:12061650	chrLG12	12061650	2.78384e-08	0.0541401	157	0.351606	0.49923	9.94457e-05
chrLG12:10138229	chrLG12	10138229	3.01307e-08	0.0732484	157	0.351606	0.498418	0.000106665
chrLG12:12055928	chrLG12	12055928	3.04899e-08	0.0828025	157	0.351606	0.498296	0.000106973
chrLG12:10499504	chrLG12	10499504	3.17969e-08	0.0605096	157	0.351606	0.497865	0.000110571
chrLG12:10183464	chrLG12	10183464	3.26548e-08	0.0605096	157	0.351606	0.497592	0.00011254
chrLG12:10116164	chrLG12	10116164	3.29359e-08	0.066879	157	0.351606	0.497505	0.00011254
chrLG12:11417321	chrLG12	11417321	3.3331e-08	0.0636943	157	0.351606	0.497382	0.000112908
chrLG12:11382892	chrLG12	11382892	3.9533e-08	0.149682	157	0.351606	0.495636	0.000132773
002601F:5321	002601F	5321	4.06939e-08	0.124204	157	0.351606	0.49534	0.000135513
001025F:2887	001025F	2887	4.48893e-08	0.127389	157	0.351606	0.494338	0.000148228
chrLG12:10138447	chrLG12	10138447	5.04484e-08	0.197452	157	0.351606	0.493148	0.000165197
chrLG12:11453648	chrLG12	11453648	5.4813e-08	0.0732484	157	0.351606	0.492303	0.000176898
001124F:122629	001124F	122629	5.49223e-08	0.171975	157	0.351606	0.492283	0.000176898
chrLG12:10135425	chrLG12	10135425	5.81492e-08	0.066879	157	0.351606	0.491702	0.000185769
chrLG12:9455792	chrLG12	9455792	5.96414e-08	0.0732484	157	0.351606	0.491445	0.000189
chrLG12:10225217	chrLG12	10225217	6.03159e-08	0.203822	157	0.351606	0.49133	0.000189608
chrLG12:9643600	chrLG12	9643600	6.16575e-08	0.417197	157	0.351606	0.491107	0.000191341
chrLG12:12050397	chrLG12	12050397	6.1841e-08	0.10828	157	0.351606	0.491077	0.000191341
chrLG12:12053417	chrLG12	12053417	6.55456e-08	0.0987261	157	0.351606	0.490486	0.000201219
chrLG12:9970634	chrLG12	9970634	6.79143e-08	0.0796178	157	0.351606	0.490126	0.000206874
000783F:58519	000783F	58519	6.99214e-08	0.0987261	157	0.351606	0.489831	0.00021135
001027F:58154	001027F	58154	8.20945e-08	0.0923567	157	0.351606	0.488206	0.000245487
001025F:22579	001025F	22579	8.30208e-08	0.130573	157	0.351606	0.488092	0.000245487
chrLG12:9452827	chrLG12	9452827	8.30892e-08	0.105096	157	0.351606	0.488084	0.000245487
chrLG12:10124989	chrLG12	10124989	8.50605e-08	0.066879	157	0.351606	0.487847	0.000249436
chrLG12:10063167	chrLG12	10063167	8.97377e-08	0.066879	157	0.351606	0.487306	0.000261202
chrLG12:12054526	chrLG12	12054526	9.35783e-08	0.203822	157	0.351606	0.486883	0.000270378
chrLG1:295189	chrLG1	295189	9.55697e-08	0.0573248	157	0.351606	0.486671	0.00027304
chrLG12:10027622	chrLG12	10027622	9.58893e-08	0.0732484	157	0.351606	0.486637	0.00027304
chrLG12:10067656	chrLG12	10067656	1.00186e-07	0.0859873	157	0.351606	0.486195	0.000283223
000509F:109011	000509F	109011	1.03924e-07	0.11465	157	0.351606	0.485826	0.000291692
chrLG12:11676807	chrLG12	11676807	1.08825e-07	0.111465	157	0.351606	0.485361	0.00030328
chrLG12:10105966	chrLG12	10105966	1.14507e-07	0.0732484	157	0.351606	0.484849	0.000316867
chrLG12:10135074	chrLG12	10135074	1.22577e-07	0.197452	157	0.351606	0.484164	0.000335597
chrLG12:12058074	chrLG12	12058074	1.22983e-07	0.175159	157	0.351606	0.484131	0.000335597
chrLG12:14620189	chrLG12	14620189	1.26026e-07	0.0764331	157	0.351606	0.483885	0.000341529
