# Supplementary material for: Genome-wide association mapping of date palm fruit traits
Source: Nat Commun. 2019 Oct 15;10:4680. doi: 10.1038/s41467-019-12604-9 (PMC6794320; doi:10.1038/s41467-019-12604-9)
Supplement: Supplementary file 9 — Supplementary Dataset 5 [file 41467_2019_12604_MOESM9_ESM.xlsx]

## Sheet: Sheet1
Supplementary Data 5. Summary of the genome-wide association study.
Each trait for which we found significant SNPs (using Bonferroni threshold of 5%) is listed along with the number of significant SNPs and their location.
For traits with significant SNPs using the downsampled SNP set, we ran a second GWAS using the full SNPs set on linkage groups where significant SNPs were found.
Details on the significant SNPs related to sex can be found in Supplementary Data 4.
Sample sizes for the traits were n = 157 palms for SEX (see footnote for abbreviations), n = 144 for R, G, B, L, a, b, a/b, ANT, FL, n = 125 for SUC, GLU, FRU, RSGFS, MO, OXA, CIT, TAR, MAL, SUI, FUM, and n = 86 for W.
	Linkage group	# total SNPs	Traitsa	# significant SNPs (localization)
Downsampled dataset			SEX	145 (112 on LG12 + 33 elsewhere)b
			R	3 (LG4)
			G	8 (LG4)
			B	0
			L	8 (LG4)
			a	8 (LG4)
			b	5 (LG4)
			a/b	7 (LG4)
			ANT	0
			SUC	1 (LG14)
			GLU	1 (LG14)
			FRU	1 (LG14)
			RSGFS	1 (LG14)
			FL	0
			W	0
			MO	0
			OXA	0
			CIT	0
			TAR	0
			MAL	0
			SUI	0
			FUM	0
Full SNP set	12	190722	SEX	1126
	14	386579	SUC	51
			GLU	14
			FRU	21
			RSGFS	43
	4	563280	R	12
			G	128
			L	99
			a	137
			b	47
			a/b	82
a Trait abbreviations are as follows. SEX = gender of the palm. R, G and B are color parameters of the RGB color model while L, a and b, are parameters value from the CIELAB color space used for the measurement of fruit color.
a/b = ratio of a to b, ANT = level of anthocyanin, SUC, GLU and FRU are the levels of sucrose, glucose and fructose, respectively. RSGFS is the ratio of sucrose over total sugar [sucrose/(sucrose+glucose+fructose)].
FL = Fruit length, W = Fruit weight, MO = Fruit moisture. OXA, CIT, TAR, MAL, SUI, FUM are level of oxalic, citric, tartaric, malic, succinic, fumaric acids, respectively.
b See Supplementary Data 4
