# Supplementary material for: Genome-wide association mapping of date palm fruit traits
Source: Nat Commun. 2019 Oct 15;10:4680. doi: 10.1038/s41467-019-12604-9 (PMC6794320; doi:10.1038/s41467-019-12604-9)
Supplement: Supplementary file 10 — Supplementary Dataset 6 [file 41467_2019_12604_MOESM10_ESM.xlsx]

## Sheet: Chr14_2.4_3.6_Inv_07.09.2019
Supplementary Data 6. Genes located in the 1.1 Mb interval on linkage group 14 associated with variation in fruit sugar composition.
Annotations are based on outputs of InterProScan 5 run on proteins encoded by the genes in this region.
Genes	Transcripts	Chromosome	Start	End	Orientation	Pfam	IRP	Description
Pdac_HC_chr14G0022300	Pdac_HC_chr14T0022300.1	chr14	2435010	2436581	-	PF04520	IPR007608	Senescence regulator S40
Pdac_HC_chr14G0022500	Pdac_HC_chr14T0022500.1	chr14	2441857	2443098	-	PF11955	IPR021099	Plant organelle RNA recognition domain
Pdac_HC_chr14G0022700	Pdac_HC_chr14T0022700.1	chr14	2450502	2455440	+	PF00411	IPR001971	Ribosomal protein S11	GO:0003735|GO:0005840|GO:0006412
Pdac_HC_chr14G0022800	Pdac_HC_chr14T0022800.1	chr14	2457316	2461952	+	PF01020	IPR001975	Ribosomal protein L40e	GO:0003735|GO:0005840|GO:0006412	Reactome: R-HSA-110312|Reactome: R-HSA-110314|Reactome: R-HSA-110320|Reactome: R-HSA-1169091|Reactome: R-HSA-1169408|Reactome: R-HSA-1234176|Reactome: R-HSA-1236382|Reactome: R-HSA-1236974|Reactome: R-HSA-1253288|Reactome: R-HSA-1295596|Reactome: R-HSA-1358803|Reactome: R-HSA-156827|Reactome: R-HSA-156902|Reactome: R-HSA-162588|Reactome: R-HSA-168638|Reactome: R-HSA-168928|Reactome: R-HSA-174048|…
Pdac_HC_chr14G0022800	Pdac_HC_chr14T0022800.1	chr14	2457316	2461952	+	PF00240	IPR000626	Ubiquitin domain	GO:0005515
Pdac_HC_chr14G0022900	Pdac_HC_chr14T0022900.1	chr14	2465992	2469558	-	PF00251	IPR013148	Glycosyl hydrolase family 32, N-terminal
Pdac_HC_chr14G0022900	Pdac_HC_chr14T0022900.1	chr14	2465992	2469558	-	PF08244	IPR013189	Glycosyl hydrolase family 32, C-terminal
Pdac_HC_chr14G0023100	Pdac_HC_chr14T0023100.1	chr14	2485187	2512996	-	PF08244	IPR013189	Glycosyl hydrolase family 32, C-terminal
Pdac_HC_chr14G0023100	Pdac_HC_chr14T0023100.1	chr14	2485187	2512996	-	PF00251	IPR013148	Glycosyl hydrolase family 32, N-terminal
Pdac_HC_chr14G0023200	Pdac_HC_chr14T0023200.1	chr14	2552946	2556607	-	PF01351	IPR024567	Ribonuclease HII/HIII domain
Pdac_HC_chr14G0023300	Pdac_HC_chr14T0023300.1	chr14	2562835	2568903	+	PF00620	IPR000198	Rho GTPase-activating protein domain	GO:0007165	Reactome: R-HSA-194840
Pdac_HC_chr14G0023400	Pdac_HC_chr14T0023400.1	chr14	2570383	2571066	+	PF11250	IPR021410	The fantastic four family
Pdac_HC_chr14G0023500	Pdac_HC_chr14T0023500.1	chr14	2577153	2585665	+	PF04568	IPR007648	Mitochondrial ATPase inhibitor	GO:0005739|GO:0032780|GO:0042030
Pdac_HC_chr14G0023500	Pdac_HC_chr14T0023500.1	chr14	2577153	2585665	+	PD012268	IPR004977	Ribosomal protein S25		Reactome: R-HSA-156827|Reactome: R-HSA-156902|Reactome: R-HSA-1799339|Reactome: R-HSA-192823|Reactome: R-HSA-2408557|Reactome: R-HSA-6791226|Reactome: R-HSA-72649|Reactome: R-HSA-72689|Reactome: R-HSA-72695|Reactome: R-HSA-72702|Reactome: R-HSA-72706|Reactome: R-HSA-72764|Reactome: R-HSA-975956|Reactome: R-HSA-975957
Pdac_HC_chr14G0023500	Pdac_HC_chr14T0023500.1	chr14	2577153	2585665	+	PF03297	IPR004977	Ribosomal protein S25		Reactome: R-HSA-156827|Reactome: R-HSA-156902|Reactome: R-HSA-1799339|Reactome: R-HSA-192823|Reactome: R-HSA-2408557|Reactome: R-HSA-6791226|Reactome: R-HSA-72649|Reactome: R-HSA-72689|Reactome: R-HSA-72695|Reactome: R-HSA-72702|Reactome: R-HSA-72706|Reactome: R-HSA-72764|Reactome: R-HSA-975956|Reactome: R-HSA-975957
Pdac_HC_chr14G0023600	Pdac_HC_chr14T0023600.1	chr14	2595291	2603263	+	PF00664	IPR011527	ABC transporter type 1, transmembrane domain	GO:0005524|GO:0006810|GO:0016021|GO:0042626|GO:0055085
Pdac_HC_chr14G0023600	Pdac_HC_chr14T0023600.1	chr14	2595291	2603263	+	PF00005	IPR003439	ABC transporter-like	GO:0005524|GO:0016887
Pdac_HC_chr14G0023700	Pdac_HC_chr14T0023700.1	chr14	2603360	2607897	+	PF00005	IPR003439	ABC transporter-like	GO:0005524|GO:0016887
Pdac_HC_chr14G0023700	Pdac_HC_chr14T0023700.2	chr14	2603360	2608244	+	PF00005	IPR003439	ABC transporter-like	GO:0005524|GO:0016887
Pdac_HC_chr14G0023800	Pdac_HC_chr14T0023800.1	chr14	2606657	2615899	-	PF04810	IPR006895	Zinc finger, Sec23/Sec24-type	GO:0006886|GO:0006888|GO:0008270|GO:0030127	Reactome: R-HSA-1655829|Reactome: R-HSA-204005|Reactome: R-HSA-2132295|Reactome: R-HSA-5694530|Reactome: R-HSA-983170
Pdac_HC_chr14G0023800	Pdac_HC_chr14T0023800.1	chr14	2606657	2615899	-	PF04815	IPR006900	Sec23/Sec24, helical domain	GO:0006886|GO:0006888|GO:0030127	Reactome: R-HSA-1655829|Reactome: R-HSA-204005|Reactome: R-HSA-2132295|Reactome: R-HSA-5694530|Reactome: R-HSA-983170
Pdac_HC_chr14G0023800	Pdac_HC_chr14T0023800.1	chr14	2606657	2615899	-	PF04811	IPR006896	Sec23/Sec24, trunk domain	GO:0006886|GO:0006888|GO:0030127	Reactome: R-HSA-1655829|Reactome: R-HSA-204005|Reactome: R-HSA-2132295|Reactome: R-HSA-5694530|Reactome: R-HSA-983170
Pdac_HC_chr14G0023800	Pdac_HC_chr14T0023800.2	chr14	2606657	2615899	-	PF04810	IPR006895	Zinc finger, Sec23/Sec24-type	GO:0006886|GO:0006888|GO:0008270|GO:0030127	Reactome: R-HSA-1655829|Reactome: R-HSA-204005|Reactome: R-HSA-2132295|Reactome: R-HSA-5694530|Reactome: R-HSA-983170
Pdac_HC_chr14G0023800	Pdac_HC_chr14T0023800.2	chr14	2606657	2615899	-	PF04815	IPR006900	Sec23/Sec24, helical domain	GO:0006886|GO:0006888|GO:0030127	Reactome: R-HSA-1655829|Reactome: R-HSA-204005|Reactome: R-HSA-2132295|Reactome: R-HSA-5694530|Reactome: R-HSA-983170
Pdac_HC_chr14G0023800	Pdac_HC_chr14T0023800.2	chr14	2606657	2615899	-	PF04811	IPR006896	Sec23/Sec24, trunk domain	GO:0006886|GO:0006888|GO:0030127	Reactome: R-HSA-1655829|Reactome: R-HSA-204005|Reactome: R-HSA-2132295|Reactome: R-HSA-5694530|Reactome: R-HSA-983170
Pdac_HC_chr14G0023800	Pdac_HC_chr14T0023800.3	chr14	2606657	2615899	-	PF04811	IPR006896	Sec23/Sec24, trunk domain	GO:0006886|GO:0006888|GO:0030127	Reactome: R-HSA-1655829|Reactome: R-HSA-204005|Reactome: R-HSA-2132295|Reactome: R-HSA-5694530|Reactome: R-HSA-983170
Pdac_HC_chr14G0023800	Pdac_HC_chr14T0023800.3	chr14	2606657	2615899	-	PF04815	IPR006900	Sec23/Sec24, helical domain	GO:0006886|GO:0006888|GO:0030127	Reactome: R-HSA-1655829|Reactome: R-HSA-204005|Reactome: R-HSA-2132295|Reactome: R-HSA-5694530|Reactome: R-HSA-983170
Pdac_HC_chr14G0023800	Pdac_HC_chr14T0023800.3	chr14	2606657	2615899	-	PF04810	IPR006895	Zinc finger, Sec23/Sec24-type	GO:0006886|GO:0006888|GO:0008270|GO:0030127	Reactome: R-HSA-1655829|Reactome: R-HSA-204005|Reactome: R-HSA-2132295|Reactome: R-HSA-5694530|Reactome: R-HSA-983170
Pdac_HC_chr14G0023800	Pdac_HC_chr14T0023800.4	chr14	2606657	2615899	-	PF04810	IPR006895	Zinc finger, Sec23/Sec24-type	GO:0006886|GO:0006888|GO:0008270|GO:0030127	Reactome: R-HSA-1655829|Reactome: R-HSA-204005|Reactome: R-HSA-2132295|Reactome: R-HSA-5694530|Reactome: R-HSA-983170
Pdac_HC_chr14G0023800	Pdac_HC_chr14T0023800.4	chr14	2606657	2615899	-	PF04815	IPR006900	Sec23/Sec24, helical domain	GO:0006886|GO:0006888|GO:0030127	Reactome: R-HSA-1655829|Reactome: R-HSA-204005|Reactome: R-HSA-2132295|Reactome: R-HSA-5694530|Reactome: R-HSA-983170
Pdac_HC_chr14G0023800	Pdac_HC_chr14T0023800.4	chr14	2606657	2615899	-	PF04811	IPR006896	Sec23/Sec24, trunk domain	GO:0006886|GO:0006888|GO:0030127	Reactome: R-HSA-1655829|Reactome: R-HSA-204005|Reactome: R-HSA-2132295|Reactome: R-HSA-5694530|Reactome: R-HSA-983170
Pdac_HC_chr14G0023900	Pdac_HC_chr14T0023900.1	chr14	2624981	2626210	-	PF00462	IPR002109	Glutaredoxin	GO:0009055|GO:0015035|GO:0045454
Pdac_HC_chr14G0024200	Pdac_HC_chr14T0024200.1	chr14	2635388	2640421	-	PF00194	IPR001148	Alpha carbonic anhydrase
Pdac_HC_chr14G0024200	Pdac_HC_chr14T0024200.2	chr14	2635388	2640421	-	PF00194	IPR001148	Alpha carbonic anhydrase
Pdac_HC_chr14G0024200	Pdac_HC_chr14T0024200.3	chr14	2635388	2639535	-	PF00194	IPR001148	Alpha carbonic anhydrase
Pdac_HC_chr14G0024300	Pdac_HC_chr14T0024300.1	chr14	2643007	2649650	-	PF13417	IPR004045	Glutathione S-transferase, N-terminal	GO:0005515
Pdac_HC_chr14G0024300	Pdac_HC_chr14T0024300.1	chr14	2643007	2649650	-	PF13417	IPR004045	Glutathione S-transferase, N-terminal	GO:0005515
Pdac_HC_chr14G0024300	Pdac_HC_chr14T0024300.2	chr14	2643007	2649650	-	PF13417	IPR004045	Glutathione S-transferase, N-terminal	GO:0005515
Pdac_HC_chr14G0024300	Pdac_HC_chr14T0024300.2	chr14	2643007	2649650	-	PF13417	IPR004045	Glutathione S-transferase, N-terminal	GO:0005515
Pdac_HC_chr14G0024300	Pdac_HC_chr14T0024300.3	chr14	2641071	2649650	-	PF13417	IPR004045	Glutathione S-transferase, N-terminal	GO:0005515
Pdac_HC_chr14G0024300	Pdac_HC_chr14T0024300.3	chr14	2641071	2649650	-	PF13417	IPR004045	Glutathione S-transferase, N-terminal	GO:0005515
Pdac_HC_chr14G0024300	Pdac_HC_chr14T0024300.4	chr14	2641071	2649650	-	PF13417	IPR004045	Glutathione S-transferase, N-terminal	GO:0005515
Pdac_HC_chr14G0024300	Pdac_HC_chr14T0024300.4	chr14	2641071	2649650	-	PF13417	IPR004045	Glutathione S-transferase, N-terminal	GO:0005515
Pdac_HC_chr14G0024400	Pdac_HC_chr14T0024400.1	chr14	2653242	2656914	+	PF14009	IPR025322	Protein of unknown function DUF4228, plant
Pdac_HC_chr14G0024800	Pdac_HC_chr14T0024800.1	chr14	2716067	2719735	-	PF00332	IPR000490	Glycoside hydrolase family 17	GO:0004553|GO:0005975	KEGG: 00500+3.2.1.39
Pdac_HC_chr14G0025100	Pdac_HC_chr14T0025100.1	chr14	2732526	2738986	-	PF12327	IPR024757	Cell division protein FtsZ, C-terminal
Pdac_HC_chr14G0025100	Pdac_HC_chr14T0025100.1	chr14	2732526	2738986	-	PF00091	IPR003008	Tubulin/FtsZ, GTPase domain	GO:0003924	Reactome: R-HSA-380320
Pdac_HC_chr14G0025200	Pdac_HC_chr14T0025200.1	chr14	2746939	2754532	+	PF14144	IPR025422	Transcription factor TGA like domain	GO:0006351|GO:0043565
Pdac_HC_chr14G0025200	Pdac_HC_chr14T0025200.1	chr14	2746939	2754532	+	PF00170	IPR004827	Basic-leucine zipper domain	GO:0003700|GO:0006355|GO:0043565
Pdac_HC_chr14G0025300	Pdac_HC_chr14T0025300.1	chr14	2757512	2763345	-	PF00782	IPR000340	Dual specificity phosphatase, catalytic domain	GO:0006470|GO:0008138
Pdac_HC_chr14G0025300	Pdac_HC_chr14T0025300.2	chr14	2757512	2763345	-	PF00782	IPR000340	Dual specificity phosphatase, catalytic domain	GO:0006470|GO:0008138
Pdac_HC_chr14G0025700	Pdac_HC_chr14T0025700.1	chr14	2792033	2799102	-	PF00170	IPR004827	Basic-leucine zipper domain	GO:0003700|GO:0006355|GO:0043565
Pdac_HC_chr14G0025800	Pdac_HC_chr14T0025800.1	chr14	2800641	2801309	+	PF00190	IPR006045	Cupin 1	GO:0045735
Pdac_HC_chr14G0025900	Pdac_HC_chr14T0025900.1	chr14	2802931	2804933	-	PF13839	IPR026057	PC-Esterase
Pdac_HC_chr14G0025900	Pdac_HC_chr14T0025900.1	chr14	2802931	2804933	-	PF14416	IPR025846	PMR5 N-terminal domain
Pdac_HC_chr14G0026000	Pdac_HC_chr14T0026000.1	chr14	2805513	2806939	+	PF12854	IPR002885	Pentatricopeptide repeat
Pdac_HC_chr14G0026100	Pdac_HC_chr14T0026100.1	chr14	2806656	2821994	-	PF00240	IPR000626	Ubiquitin domain	GO:0005515
Pdac_HC_chr14G0026100	Pdac_HC_chr14T0026100.2	chr14	2806656	2821994	-	PF00240	IPR000626	Ubiquitin domain	GO:0005515
Pdac_HC_chr14G0026100	Pdac_HC_chr14T0026100.3	chr14	2806656	2821994	-	PF00240	IPR000626	Ubiquitin domain	GO:0005515
Pdac_HC_chr14G0026100	Pdac_HC_chr14T0026100.4	chr14	2806656	2821994	-	PF00240	IPR000626	Ubiquitin domain	GO:0005515
Pdac_HC_chr14G0026200	Pdac_HC_chr14T0026200.1	chr14	2836124	2838332	-	PF12697	IPR000073	Alpha/beta hydrolase fold-1
Pdac_HC_chr14G0026300	Pdac_HC_chr14T0026300.1	chr14	2849260	2852726	+	PF03765	IPR011074	CRAL/TRIO, N-terminal domain
Pdac_HC_chr14G0026400	Pdac_HC_chr14T0026400.1	chr14	2864097	2875086	+	PF00288	IPR006204	GHMP kinase N-terminal domain	GO:0005524
Pdac_HC_chr14G0026500	Pdac_HC_chr14T0026500.1	chr14	2881958	2883522	+	PF01161	IPR008914	Phosphatidylethanolamine-binding protein
Pdac_HC_chr14G0026600	Pdac_HC_chr14T0026600.1	chr14	2901108	2905505	+	PF02877	IPR004102	Poly(ADP-ribose) polymerase, regulatory domain	GO:0003950|GO:0006471
Pdac_HC_chr14G0026600	Pdac_HC_chr14T0026600.1	chr14	2901108	2905505	+	PF00644	IPR012317	Poly(ADP-ribose) polymerase, catalytic domain	GO:0003950
Pdac_HC_chr14G0026600	Pdac_HC_chr14T0026600.1	chr14	2901108	2905505	+	PF08063	IPR012982	PADR1 domain		Reactome: R-HSA-110362|Reactome: R-HSA-2173795|Reactome: R-HSA-3108214|Reactome: R-HSA-5685939|Reactome: R-HSA-5696394|Reactome: R-HSA-5696395|Reactome: R-HSA-5696400
Pdac_HC_chr14G0026600	Pdac_HC_chr14T0026600.1	chr14	2901108	2905505	+	PF05406	IPR008893	WGR domain
Pdac_HC_chr14G0026700	Pdac_HC_chr14T0026700.1	chr14	2910718	2915645	+	PF02517	IPR003675	CAAX amino terminal protease	GO:0016020	Reactome: R-HSA-5689880
Pdac_HC_chr14G0026700	Pdac_HC_chr14T0026700.2	chr14	2910718	2915645	+	PF02517	IPR003675	CAAX amino terminal protease	GO:0016020	Reactome: R-HSA-5689880
Pdac_HC_chr14G0026700	Pdac_HC_chr14T0026700.3	chr14	2910718	2915645	+	PF02517	IPR003675	CAAX amino terminal protease	GO:0016020	Reactome: R-HSA-5689880
Pdac_HC_chr14G0026800	Pdac_HC_chr14T0026800.1	chr14	2917897	2931278	+	PF02127	IPR001948	Peptidase M18	GO:0004177|GO:0006508|GO:0008270
Pdac_HC_chr14G0027000	Pdac_HC_chr14T0027000.1	chr14	2962100	2965762	-	PF14008	IPR025733	Iron/zinc purple acid phosphatase-like C-terminal domain
Pdac_HC_chr14G0027000	Pdac_HC_chr14T0027000.1	chr14	2962100	2965762	-	PF00149	IPR004843	Calcineurin-like phosphoesterase domain, ApaH type	GO:0016787
Pdac_HC_chr14G0027000	Pdac_HC_chr14T0027000.1	chr14	2962100	2965762	-	PF16656	IPR015914	Purple acid phosphatase, N-terminal	GO:0003993|GO:0046872
Pdac_HC_chr14G0027000	Pdac_HC_chr14T0027000.2	chr14	2962100	2965782	-	PF14008	IPR025733	Iron/zinc purple acid phosphatase-like C-terminal domain
Pdac_HC_chr14G0027000	Pdac_HC_chr14T0027000.2	chr14	2962100	2965782	-	PF00149	IPR004843	Calcineurin-like phosphoesterase domain, ApaH type	GO:0016787
Pdac_HC_chr14G0027000	Pdac_HC_chr14T0027000.2	chr14	2962100	2965782	-	PF16656	IPR015914	Purple acid phosphatase, N-terminal	GO:0003993|GO:0046872
Pdac_HC_chr14G0027100	Pdac_HC_chr14T0027100.1	chr14	2969578	2973682	+	PF00149	IPR004843	Calcineurin-like phosphoesterase domain, ApaH type	GO:0016787
Pdac_HC_chr14G0027100	Pdac_HC_chr14T0027100.1	chr14	2969578	2973682	+	PF16656	IPR015914	Purple acid phosphatase, N-terminal	GO:0003993|GO:0046872
Pdac_HC_chr14G0027100	Pdac_HC_chr14T0027100.1	chr14	2969578	2973682	+	PF14008	IPR025733	Iron/zinc purple acid phosphatase-like C-terminal domain
Pdac_HC_chr14G0027100	Pdac_HC_chr14T0027100.2	chr14	2969605	2973682	+	PF00149	IPR004843	Calcineurin-like phosphoesterase domain, ApaH type	GO:0016787
Pdac_HC_chr14G0027100	Pdac_HC_chr14T0027100.2	chr14	2969605	2973682	+	PF14008	IPR025733	Iron/zinc purple acid phosphatase-like C-terminal domain
Pdac_HC_chr14G0027100	Pdac_HC_chr14T0027100.2	chr14	2969605	2973682	+	PF16656	IPR015914	Purple acid phosphatase, N-terminal	GO:0003993|GO:0046872
Pdac_HC_chr14G0027100	Pdac_HC_chr14T0027100.3	chr14	2971040	2973682	+	PF16656	IPR015914	Purple acid phosphatase, N-terminal	GO:0003993|GO:0046872
Pdac_HC_chr14G0027100	Pdac_HC_chr14T0027100.3	chr14	2971040	2973682	+	PF14008	IPR025733	Iron/zinc purple acid phosphatase-like C-terminal domain
Pdac_HC_chr14G0027100	Pdac_HC_chr14T0027100.3	chr14	2971040	2973682	+	PF00149	IPR004843	Calcineurin-like phosphoesterase domain, ApaH type	GO:0016787
Pdac_HC_chr14G0027200	Pdac_HC_chr14T0027200.1	chr14	2977413	2985748	+	PF07690	IPR011701	Major facilitator superfamily	GO:0016021|GO:0055085
Pdac_HC_chr14G0027200	Pdac_HC_chr14T0027200.2	chr14	2977413	2985748	+	PF07690	IPR011701	Major facilitator superfamily	GO:0016021|GO:0055085
Pdac_HC_chr14G0027300	Pdac_HC_chr14T0027300.1	chr14	2986471	2986965	-	PF01428	IPR000058	Zinc finger, AN1-type	GO:0008270
Pdac_HC_chr14G0027300	Pdac_HC_chr14T0027300.1	chr14	2986471	2986965	-	PF01754	IPR002653	Zinc finger, A20-type	GO:0003677|GO:0008270
Pdac_HC_chr14G0027500	Pdac_HC_chr14T0027500.1	chr14	3009572	3011134	+	PF00067	IPR001128	Cytochrome P450	GO:0005506|GO:0016705|GO:0020037|GO:0055114
Pdac_HC_chr14G0027600	Pdac_HC_chr14T0027600.1	chr14	3017471	3018652	-	PF06830	IPR009646	Root cap
Pdac_HC_chr14G0027800	Pdac_HC_chr14T0027800.1	chr14	3045774	3049370	+	PF00428
Pdac_HC_chr14G0027900	Pdac_HC_chr14T0027900.1	chr14	3052665	3053549	-	PF00069	IPR000719	Protein kinase domain	GO:0004672|GO:0005524|GO:0006468
Pdac_HC_chr14G0027900	Pdac_HC_chr14T0027900.1	chr14	3052665	3053549	-	PF00069	IPR000719	Protein kinase domain	GO:0004672|GO:0005524|GO:0006468
Pdac_HC_chr14G0028000	Pdac_HC_chr14T0028000.1	chr14	3054279	3055321	-	PF00069	IPR000719	Protein kinase domain	GO:0004672|GO:0005524|GO:0006468
Pdac_HC_chr14G0028100	Pdac_HC_chr14T0028100.1	chr14	3061151	3062515	+	PF05637	IPR008630	Glycosyltransferase 34	GO:0016021|GO:0016757
Pdac_HC_chr14G0028200	Pdac_HC_chr14T0028200.1	chr14	3079168	3087208	-	PF12899	IPR024746	Glycosyl hydrolase family 100	GO:0033926	KEGG: 00052+3.2.1.26|KEGG: 00500+3.2.1.26
Pdac_HC_chr14G0028200	Pdac_HC_chr14T0028200.2	chr14	3079168	3087208	-	PF12899	IPR024746	Glycosyl hydrolase family 100	GO:0033926	KEGG: 00052+3.2.1.26|KEGG: 00500+3.2.1.26
Pdac_HC_chr14G0028200	Pdac_HC_chr14T0028200.3	chr14	3079168	3087208	-	PF12899	IPR024746	Glycosyl hydrolase family 100	GO:0033926	KEGG: 00052+3.2.1.26|KEGG: 00500+3.2.1.26
Pdac_HC_chr14G0028200	Pdac_HC_chr14T0028200.4	chr14	3079168	3085091	-	PF12899	IPR024746	Glycosyl hydrolase family 100	GO:0033926	KEGG: 00052+3.2.1.26|KEGG: 00500+3.2.1.26
Pdac_HC_chr14G0028300	Pdac_HC_chr14T0028300.1	chr14	3096344	3103269	-	PF00850	IPR023801	Histone deacetylase domain		Reactome: R-HSA-2122947|Reactome: R-HSA-2644606|Reactome: R-HSA-2894862
Pdac_HC_chr14G0028300	Pdac_HC_chr14T0028300.2	chr14	3096344	3103269	-	PF00850	IPR023801	Histone deacetylase domain		Reactome: R-HSA-2122947|Reactome: R-HSA-2644606|Reactome: R-HSA-2894862
Pdac_HC_chr14G0028300	Pdac_HC_chr14T0028300.3	chr14	3096344	3103269	-	PF00850	IPR023801	Histone deacetylase domain		Reactome: R-HSA-2122947|Reactome: R-HSA-2644606|Reactome: R-HSA-2894862
Pdac_HC_chr14G0028300	Pdac_HC_chr14T0028300.3	chr14	3096344	3103269	-	PF00850	IPR023801	Histone deacetylase domain		Reactome: R-HSA-2122947|Reactome: R-HSA-2644606|Reactome: R-HSA-2894862
Pdac_HC_chr14G0028300	Pdac_HC_chr14T0028300.4	chr14	3096344	3103269	-	PF00850	IPR023801	Histone deacetylase domain		Reactome: R-HSA-2122947|Reactome: R-HSA-2644606|Reactome: R-HSA-2894862
Pdac_HC_chr14G0028500	Pdac_HC_chr14T0028500.1	chr14	3116928	3149336	+	PF02922	IPR004193	Glycoside hydrolase, family 13, N-terminal	GO:0004553|GO:0005975	Reactome: R-HSA-3322077
Pdac_HC_chr14G0028500	Pdac_HC_chr14T0028500.1	chr14	3116928	3149336	+	PF00128	IPR006047	Glycosyl hydrolase, family 13, catalytic domain	GO:0003824|GO:0005975
Pdac_HC_chr14G0028500	Pdac_HC_chr14T0028500.1	chr14	3116928	3149336	+	PF02806	IPR006048	Alpha-amylase/branching enzyme, C-terminal all beta	GO:0003824|GO:0005975|GO:0043169	KEGG: 00500+2.4.1.18|MetaCyc: PWY-5067|MetaCyc: PWY-622
Pdac_HC_chr14G0028500	Pdac_HC_chr14T0028500.2	chr14	3116928	3149336	+	PF02922	IPR004193	Glycoside hydrolase, family 13, N-terminal	GO:0004553|GO:0005975	Reactome: R-HSA-3322077
Pdac_HC_chr14G0028500	Pdac_HC_chr14T0028500.2	chr14	3116928	3149336	+	PF00128	IPR006047	Glycosyl hydrolase, family 13, catalytic domain	GO:0003824|GO:0005975
Pdac_HC_chr14G0028500	Pdac_HC_chr14T0028500.2	chr14	3116928	3149336	+	PF02806	IPR006048	Alpha-amylase/branching enzyme, C-terminal all beta	GO:0003824|GO:0005975|GO:0043169	KEGG: 00500+2.4.1.18|MetaCyc: PWY-5067|MetaCyc: PWY-622
Pdac_HC_chr14G0028600	Pdac_HC_chr14T0028600.1	chr14	3150018	3159150	-	PF03468	IPR005380	XS domain	GO:0031047
Pdac_HC_chr14G0028700	Pdac_HC_chr14T0028700.1	chr14	3163246	3173789	+	PF04949	IPR007033	RAB6-interacting golgin
Pdac_HC_chr14G0028700	Pdac_HC_chr14T0028700.2	chr14	3163246	3173789	+	PF01715	IPR018022	tRNA dimethylallyltransferase	GO:0008033	KEGG: 00908+2.5.1.75|MetaCyc: PWY-2781|Reactome: R-HSA-6782315|Reactome: R-HSA-6787450
Pdac_HC_chr14G0028700	Pdac_HC_chr14T0028700.3	chr14	3163246	3173789	+	PF01715	IPR018022	tRNA dimethylallyltransferase	GO:0008033	KEGG: 00908+2.5.1.75|MetaCyc: PWY-2781|Reactome: R-HSA-6782315|Reactome: R-HSA-6787450
Pdac_HC_chr14G0028700	Pdac_HC_chr14T0028700.4	chr14	3163246	3173789	+	PF01715	IPR018022	tRNA dimethylallyltransferase	GO:0008033	KEGG: 00908+2.5.1.75|MetaCyc: PWY-2781|Reactome: R-HSA-6782315|Reactome: R-HSA-6787450
Pdac_HC_chr14G0028700	Pdac_HC_chr14T0028700.5	chr14	3165349	3173789	+	PF01715	IPR018022	tRNA dimethylallyltransferase	GO:0008033	KEGG: 00908+2.5.1.75|MetaCyc: PWY-2781|Reactome: R-HSA-6782315|Reactome: R-HSA-6787450
Pdac_HC_chr14G0028700	Pdac_HC_chr14T0028700.6	chr14	3167915	3173789	+	PF01715	IPR018022	tRNA dimethylallyltransferase	GO:0008033	KEGG: 00908+2.5.1.75|MetaCyc: PWY-2781|Reactome: R-HSA-6782315|Reactome: R-HSA-6787450
Pdac_HC_chr14G0028800	Pdac_HC_chr14T0028800.1	chr14	3177549	3178172	+	PF00847	IPR001471	AP2/ERF domain	GO:0003700|GO:0006355
Pdac_HC_chr14G0029100	Pdac_HC_chr14T0029100.1	chr14	3196503	3197126	+	PF00847	IPR001471	AP2/ERF domain	GO:0003700|GO:0006355
Pdac_HC_chr14G0029400	Pdac_HC_chr14T0029400.1	chr14	3224620	3233474	+	PF13639	IPR001841	Zinc finger, RING-type	GO:0005515|GO:0008270
Pdac_HC_chr14G0029500	Pdac_HC_chr14T0029500.1	chr14	3239742	3241316	-	PF00067	IPR001128	Cytochrome P450	GO:0005506|GO:0016705|GO:0020037|GO:0055114
Pdac_HC_chr14G0029600	Pdac_HC_chr14T0029600.1	chr14	3247664	3248740	-	PF00274	IPR000741	Fructose-bisphosphate aldolase, class-I	GO:0004332|GO:0006096	KEGG: 00010+4.1.2.13|KEGG: 00030+4.1.2.13|KEGG: 00051+4.1.2.13|KEGG: 00680+4.1.2.13|KEGG: 00710+4.1.2.13|MetaCyc: PWY-1042|MetaCyc: PWY-1861|MetaCyc: PWY-5484|MetaCyc: PWY-6142|MetaCyc: PWY-7385|Reactome: R-HSA-70171|Reactome: R-HSA-70263
Pdac_HC_chr14G0029700	Pdac_HC_chr14T0029700.1	chr14	3255774	3264631	-	PF01453	IPR001480	Bulb-type lectin domain
Pdac_HC_chr14G0030000	Pdac_HC_chr14T0030000.1	chr14	3290352	3296603	+	PF00447	IPR000232	Heat shock factor (HSF)-type, DNA-binding	GO:0003700|GO:0005634|GO:0006355|GO:0043565
Pdac_HC_chr14G0030300	Pdac_HC_chr14T0030300.1	chr14	3309126	3310483	-	PF06404	IPR009438	Phytosulfokine	GO:0005576|GO:0008083|GO:0008283
Pdac_HC_chr14G0030400	Pdac_HC_chr14T0030400.1	chr14	3321143	3335596	-	PF15628	IPR028925	Demeter, RRM-fold domain
Pdac_HC_chr14G0030400	Pdac_HC_chr14T0030400.1	chr14	3321143	3335596	-	PF15629	IPR028924	Permuted single zf-CXXC unit
Pdac_HC_chr14G0030400	Pdac_HC_chr14T0030400.2	chr14	3321142	3335596	-	PF15628	IPR028925	Demeter, RRM-fold domain
Pdac_HC_chr14G0030400	Pdac_HC_chr14T0030400.2	chr14	3321142	3335596	-	PF15629	IPR028924	Permuted single zf-CXXC unit
Pdac_HC_chr14G0030600	Pdac_HC_chr14T0030600.1	chr14	3357153	3365998	-	PF02493	IPR003409	MORN motif
Pdac_HC_chr14G0030600	Pdac_HC_chr14T0030600.1	chr14	3357153	3365998	-	PF02493	IPR003409	MORN motif
Pdac_HC_chr14G0030600	Pdac_HC_chr14T0030600.1	chr14	3357153	3365998	-	PF02493	IPR003409	MORN motif
Pdac_HC_chr14G0030600	Pdac_HC_chr14T0030600.2	chr14	3357001	3365998	-	PF02493	IPR003409	MORN motif
Pdac_HC_chr14G0030600	Pdac_HC_chr14T0030600.2	chr14	3357001	3365998	-	PF02493	IPR003409	MORN motif
Pdac_HC_chr14G0030600	Pdac_HC_chr14T0030600.5	chr14	3357001	3365998	-	PF02493	IPR003409	MORN motif
Pdac_HC_chr14G0030600	Pdac_HC_chr14T0030600.5	chr14	3357001	3365998	-	PF02493	IPR003409	MORN motif
Pdac_HC_chr14G0030600	Pdac_HC_chr14T0030600.5	chr14	3357001	3365998	-	PF02493	IPR003409	MORN motif
Pdac_HC_chr14G0030600	Pdac_HC_chr14T0030600.6	chr14	3357003	3365998	-	PF02493	IPR003409	MORN motif
Pdac_HC_chr14G0030600	Pdac_HC_chr14T0030600.6	chr14	3357003	3365998	-	PF02493	IPR003409	MORN motif
Pdac_HC_chr14G0030900	Pdac_HC_chr14T0030900.1	chr14	3378659	3384888	-	PF00642	IPR000571	Zinc finger, CCCH-type	GO:0046872
Pdac_HC_chr14G0030900	Pdac_HC_chr14T0030900.1	chr14	3378659	3384888	-	PF00076	IPR000504	RNA recognition motif domain	GO:0003676
Pdac_HC_chr14G0030900	Pdac_HC_chr14T0030900.1	chr14	3378659	3384888	-	PF00642	IPR000571	Zinc finger, CCCH-type	GO:0046872
Pdac_HC_chr14G0030900	Pdac_HC_chr14T0030900.2	chr14	3378656	3384888	-	PF00076	IPR000504	RNA recognition motif domain	GO:0003676
Pdac_HC_chr14G0030900	Pdac_HC_chr14T0030900.2	chr14	3378656	3384888	-	PF00642	IPR000571	Zinc finger, CCCH-type	GO:0046872
Pdac_HC_chr14G0030900	Pdac_HC_chr14T0030900.2	chr14	3378656	3384888	-	PF00642	IPR000571	Zinc finger, CCCH-type	GO:0046872
Pdac_HC_chr14G0031000	Pdac_HC_chr14T0031000.1	chr14	3402800	3410835	+	PF13641
Pdac_HC_chr14G0031200	Pdac_HC_chr14T0031200.1	chr14	3419174	3428249	+	PF00160	IPR002130	Cyclophilin-type peptidyl-prolyl cis-trans isomerase domain	GO:0000413|GO:0003755|GO:0006457
Pdac_HC_chr14G0031600	Pdac_HC_chr14T0031600.1	chr14	3456977	3468913	+	PF00628	IPR019787	Zinc finger, PHD-finger	GO:0005515
Pdac_HC_chr14G0031600	Pdac_HC_chr14T0031600.1	chr14	3456977	3468913	+	PF02791	IPR018501	DDT domain
Pdac_HC_chr14G0031600	Pdac_HC_chr14T0031600.1	chr14	3456977	3468913	+	PF15612	IPR028942	WHIM1 domain
Pdac_HC_chr14G0031600	Pdac_HC_chr14T0031600.2	chr14	3456977	3468913	+	PF02791	IPR018501	DDT domain
Pdac_HC_chr14G0031600	Pdac_HC_chr14T0031600.2	chr14	3456977	3468913	+	PF00628	IPR019787	Zinc finger, PHD-finger	GO:0005515
Pdac_HC_chr14G0031600	Pdac_HC_chr14T0031600.2	chr14	3456977	3468913	+	PF15612	IPR028942	WHIM1 domain
Pdac_HC_chr14G0031800	Pdac_HC_chr14T0031800.1	chr14	3496875	3520547	-	PF00696	IPR001048	Aspartate/glutamate/uridylate kinase
Pdac_HC_chr14G0031800	Pdac_HC_chr14T0031800.1	chr14	3496875	3520547	-	PF13837
Pdac_HC_chr14G0031900	Pdac_HC_chr14T0031900.1	chr14	3531709	3540762	+	PF02887	IPR015795	Pyruvate kinase, C-terminal		KEGG: 00010+2.7.1.40|KEGG: 00230+2.7.1.40|KEGG: 00620+2.7.1.40|MetaCyc: PWY-1042|MetaCyc: PWY-2221|MetaCyc: PWY-5484|MetaCyc: PWY-5723|MetaCyc: PWY-6142|MetaCyc: PWY-6886|MetaCyc: PWY-6901|MetaCyc: PWY-7003|MetaCyc: PWY-7218|MetaCyc: PWY-7383|Reactome: R-HSA-70171
Pdac_HC_chr14G0031900	Pdac_HC_chr14T0031900.1	chr14	3531709	3540762	+	PF00224	IPR015793	Pyruvate kinase, barrel	GO:0000287|GO:0004743|GO:0006096|GO:0030955	KEGG: 00010+2.7.1.40|KEGG: 00230+2.7.1.40|KEGG: 00620+2.7.1.40|MetaCyc: PWY-1042|MetaCyc: PWY-2221|MetaCyc: PWY-5484|MetaCyc: PWY-5723|MetaCyc: PWY-6142|MetaCyc: PWY-6886|MetaCyc: PWY-6901|MetaCyc: PWY-7003|MetaCyc: PWY-7218|MetaCyc: PWY-7383|Reactome: R-HSA-70171
Pdac_HC_chr14G0032100	Pdac_HC_chr14T0032100.1	chr14	3543639	3545273	-	PF13837
Pdac_HC_chr14G0032400	Pdac_HC_chr14T0032400.1	chr14	3569117	3569820	-	PF16363	IPR016040	NAD(P)-binding domain
