# Supplementary material for: Genome-wide association mapping of date palm fruit traits
Source: Nat Commun. 2019 Oct 15;10:4680. doi: 10.1038/s41467-019-12604-9 (PMC6794320; doi:10.1038/s41467-019-12604-9)
Supplement: Supplementary file 11 — Source Data file [file 41467_2019_12604_MOESM11_ESM.zip]

Archive with 186 entries (165 files):
- ._SuppFig7
- ._SuppFig8
- ._SuppFig9
- ._SuppFig10
- ._SuppFig11
- ._SuppFig12
- ._SuppFig13
- ._SuppTable12
- ._SuppTable13
- ._SuppTable14
- README.txt
- Fig1/._Fig1b_Fig1c.tsv
- Fig1/._Fig1d_haplotig_lengths.tsv
- Fig1/._Fig1d_primary_contig_lengths.tsv
- Fig1/._Fig1e_barplot.tsv
- Fig1/._Fig1e_pie_all_genes.tsv
- Fig1/._Fig1e_pie_final_genes.tsv
- Fig1/._Fig1f.tsv
- Fig1/._Fig1g_inner.tsv
- Fig1/._Fig1g_outter.tsv
- Fig1/._README_Fig1.txt
- Fig1/Fig1b_Fig1c.tsv
- Fig1/Fig1d_haplotig_lengths.tsv
- Fig1/Fig1d_primary_contig_lengths.tsv
- Fig1/Fig1e_barplot.tsv
- Fig1/Fig1e_pie_all_genes.tsv
- Fig1/Fig1e_pie_final_genes.tsv
- Fig1/Fig1f.tsv
- Fig1/Fig1g_inner.tsv
- Fig1/Fig1g_outter.tsv
- Fig1/README_Fig1.txt
- Fig1/
- Fig2/.DS_Store
- Fig2/._.DS_Store
- Fig2/._Fig2b.rds
- Fig2/._Fig2c_down.csv.gz
- Fig2/._Fig2c_up_SuppFig4a.csv.gz
- Fig2/._README_Fig2.txt
- Fig2/Fig2b.rds
- Fig2/Fig2c_down.csv.gz
- Fig2/Fig2c_up_SuppFig4a.csv.gz
- Fig2/README_Fig2.txt
- Fig2/
- Fig3/.DS_Store
- Fig3/._.DS_Store
- Fig3/._Fig3beg_SuppFigs9-10.txt
- Fig3/._Fig3c_down.csv.gz
- Fig3/._Fig3c_up_SuppFig4b.csv.gz
- Fig3/._Fig3f_Fig5b_SupplementaryTable12.tsv.gz
- Fig3/._README_Fig3.txt
- Fig3/Fig3beg_SuppFigs9-10.txt
- Fig3/Fig3c_down.csv.gz
- Fig3/Fig3c_up_SuppFig4b.csv.gz
- Fig3/Fig3f_Fig5b_SupplementaryTable12.tsv.gz
- Fig3/README_Fig3.txt
- Fig3/
- Fig4/.DS_Store
- Fig4/._.DS_Store
- Fig4/._README_Fig4.txt
- Fig4/README_Fig4.txt
- Fig4/
- Fig5/._Fig5a_coverage_SuppFig12_SuppFig13.tsv.gz
- Fig5/._Fig5a_down.csv.gz
- Fig5/._Fig5a_up_SuppFig4c.csv.gz
- Fig5/._Fig5c_Fig5d_Fig5e_SupplementaryTable14.tsv
- Fig5/._README_Fig5.txt
- Fig5/Fig5a_coverage_SuppFig12_SuppFig13.tsv.gz
- Fig5/Fig5a_down.csv.gz
- Fig5/Fig5a_up_SuppFig4c.csv.gz
- Fig5/Fig5c_Fig5d_Fig5e_SupplementaryTable14.tsv
- Fig5/README_Fig5.txt
- Fig5/
- SuppFig1/._README_SuppFig1.txt
- SuppFig1/._SupplementaryFigure1.csv
- SuppFig1/README_SuppFig1.txt
- SuppFig1/SupplementaryFigure1.csv
- SuppFig1/
- SuppFig2/._README_SuppFig2.txt
- SuppFig2/._SupplementaryFigure2.csv.gz
- SuppFig2/README_SuppFig2.txt
- SuppFig2/SupplementaryFigure2.csv.gz
- SuppFig2/
- SuppFig3/.DS_Store
- SuppFig3/._.DS_Store
- SuppFig3/._README_SuppFig3.txt
- SuppFig3/._SuppFig3.csv
- SuppFig3/README_SuppFig3.txt
- SuppFig3/SuppFig3.csv
- SuppFig3/
- SuppFig4/.DS_Store
- SuppFig4/._.DS_Store
- SuppFig4/._README_SuppFig4.txt
- SuppFig4/README_SuppFig4.txt
- SuppFig4/
- SuppFig5/._README_SuppFig5.txt
- SuppFig5/README_SuppFig5.txt
- SuppFig5/
- SuppFig6/._README_SuppFig6.txt
- SuppFig6/._SuppelmentaryFigure6a.csv.gz
- SuppFig6/._SuppelmentaryFigure6b.csv.gz
- SuppFig6/._SuppelmentaryFigure6c.csv.gz
- SuppFig6/._SuppelmentaryFigure6d.csv.gz
- SuppFig6/._SuppelmentaryFigure6e.csv.gz
- SuppFig6/._SuppelmentaryFigure6f.csv.gz
- SuppFig6/._SuppelmentaryFigure6g.csv.gz
- SuppFig6/._SuppelmentaryFigure6h.csv.gz
- SuppFig6/._SuppelmentaryFigure6i.csv.gz
- SuppFig6/._SuppelmentaryFigure6j.csv.gz
- SuppFig6/._SuppelmentaryFigure6k.csv.gz
- SuppFig6/README_SuppFig6.txt
- SuppFig6/SuppelmentaryFigure6a.csv.gz
- SuppFig6/SuppelmentaryFigure6b.csv.gz
- SuppFig6/SuppelmentaryFigure6c.csv.gz
- SuppFig6/SuppelmentaryFigure6d.csv.gz
- SuppFig6/SuppelmentaryFigure6e.csv.gz
- SuppFig6/SuppelmentaryFigure6f.csv.gz
- SuppFig6/SuppelmentaryFigure6g.csv.gz
- SuppFig6/SuppelmentaryFigure6h.csv.gz
- SuppFig6/SuppelmentaryFigure6i.csv.gz
- SuppFig6/SuppelmentaryFigure6j.csv.gz
- SuppFig6/SuppelmentaryFigure6k.csv.gz
- SuppFig6/
- SuppFig7/.DS_Store
- SuppFig7/._.DS_Store
- SuppFig7/._README_SuppFig7.txt
- SuppFig7/README_SuppFig7.txt
- SuppFig7/
- SuppFig8/._README_SuppFig8.txt
- SuppFig8/._SupplementaryFigure8a.csv.gz
- SuppFig8/._SupplementaryFigure8b.csv.gz
- SuppFig8/._SupplementaryFigure8c.csv.gz
- SuppFig8/._SupplementaryFigure8d.csv.gz
- SuppFig8/._SupplementaryFigure8e.csv.gz
- SuppFig8/README_SuppFig8.txt
- SuppFig8/SupplementaryFigure8a.csv.gz
- SuppFig8/SupplementaryFigure8b.csv.gz
- SuppFig8/SupplementaryFigure8c.csv.gz
- SuppFig8/SupplementaryFigure8d.csv.gz
- SuppFig8/SupplementaryFigure8e.csv.gz
- SuppFig8/
- SuppFig9/.DS_Store
- SuppFig9/._.DS_Store
- SuppFig9/._README_SuppFig9.txt
- SuppFig9/README_SuppFig9.txt
- SuppFig9/
- SuppFig10/.DS_Store
- SuppFig10/._.DS_Store
- SuppFig10/._README_SuppFig10.txt
- SuppFig10/README_SuppFig10.txt
- SuppFig10/
- SuppFig11/._README_SuppFig11.txt
- SuppFig11/._SupplementaryFigure11a.csv.gz
- SuppFig11/._SupplementaryFigure11b.csv.gz
- SuppFig11/._SupplementaryFigure11c.csv.gz
- SuppFig11/README_SuppFig11.txt
- SuppFig11/SupplementaryFigure11a.csv.gz
- SuppFig11/SupplementaryFigure11b.csv.gz
- SuppFig11/SupplementaryFigure11c.csv.gz
- SuppFig11/
- SuppFig12/._README_SuppFig12.txt
- SuppFig12/README_SuppFig12.txt
- SuppFig12/
- SuppFig13/._README_SuppFig13.txt
- SuppFig13/README_SuppFig13.txt
- SuppFig13/
- SuppTable12/._README_SuppTable12.txt
- SuppTable12/README_SuppTable12.txt
- SuppTable12/
- SuppTable13/._README_SuppTable13.txt
- SuppTable13/README_SuppTable13.txt
- SuppTable13/
- SuppTable14/._README_SuppTable14.txt
- SuppTable14/README_SuppTable14.txt
- SuppTable14/
- ._Fig1
- ._Fig2
- ._Fig3
- ._Fig4
- ._Fig5
- ._README.txt
- ._SuppFig1
- ._SuppFig2
- ._SuppFig3
- ._SuppFig4
- ._SuppFig5
- ._SuppFig6
