# Supplementary material for: Genome-wide association mapping of date palm fruit traits
Source: Nat Commun. 2019 Oct 15;10:4680. doi: 10.1038/s41467-019-12604-9 (PMC6794320; doi:10.1038/s41467-019-12604-9)
Supplement: Supplementary file 11 — Source Data file [file 41467_2019_12604_MOESM11_ESM.zip › README.txt]

Item	File	Directory	Note
Fig1b	Fig1b_Fig1c.tsv	Fig1
Fig1c	Fig1b_Fig1c.tsv	Fig1
Fig1d	Fig1d_primary_contig_lengths.tsv	Fig1
Fig1d	Fig1d_haplotig_lengths.tsv	Fig1
Fig1e	Fig1e_pie_all_genes.tsv	Fig1
Fig1e	Fig1e_pie_final_genes.tsv	Fig1
Fig1e	Fig1e_barplot.tsv	Fig1
Fig1f	Fig1f.tsv	Fig1
Fig1g	Fig1g_inner.tsv	Fig1
Fig1g	Fig1g_outter.tsv	Fig1
Fig2a	NA	NA	Data are available in Supplementary Data 2
Fig2b	Fig2b.rds	Fig2	Can be extracted with R readRDS function to obtain equation for the line in Fig2b
Fig2c	Fig2c_down.csv.gz	Fig2
Fig2c	Fig2c_up_SuppFig4a.csv.gz	Fig2
Fig3b	Fig3beg_SuppFigs9-10.txt	Fig3
Fig3c	Fig3c_down.csv.gz	Fig3
Fig3c	Fig3c_up_SuppFig4b.csv.gz	Fig3
Fig3e	Fig3beg_SuppFigs9-10.txt	Fig3
Fig3f	Fig3f_Fig5b_SupplementaryTable12.tsv.gz	Fig3	Contains normalized counts for each library in the fruit developmental time series experiment
Fig3g	Fig3beg_SuppFigs9-10.txt	Fig3
Fig4a	NA	NA	Data are available in Supplementary Data 1
Fig4b	NA	NA	Data are available in Supplementary Data 1
Fig4c	NA	NA	Data are available in Supplementary Data 1
Fig5a	Fig5a_up_SuppFig4c.csv.gz	Fig5
Fig5a	Fig5a_down.csv.gz	Fig5
Fig5a	Fig5a_coverage_SuppFig12_SuppFig13.tsv.gz	Fig5	Contains the raw depth of coverage per 500 bp bin on linkage group 14. The normalized depths that were plotted for each sample can be obtained by dividing the depth of each interval by the median depth across all linkage group 14 intervals for that individual.
Fig5b	Fig3f_Fig5b_SupplementaryTable12.tsv.gz	Fig3	Contains normalized counts for each library in the fruit developmental time series experiment
Fig5c	Fig5c_Fig5d_Fig5e_SupplementaryTable14.tsv	Fig5	Contains normalized counts for each variety in the khalal stage
Fig5d	Fig5c_Fig5d_Fig5e_SupplementaryTable14.tsv	Fig5	Contains normalized counts for each variety in the khalal stage
Fig5e	Fig5c_Fig5d_Fig5e_SupplementaryTable14.tsv	Fig5	Contains normalized counts for each variety in the khalal stage
Fig5f	NA	NA	Data are available in Supplementary Table 15
SuppFig1	SupplementaryFigure1.csv	SuppFig1
SuppFig2	SupplementaryFigure2.csv.gz	SuppFig2
SuppFig3	SuppFig3.csv	SuppFig3	Contains the kinship matrix produced by the VanRaden method by GAPIT.
SuppFig4a	Fig2c_up_SuppFig4a.csv.gz	Fig2
SuppFig4b	Fig3c_up_SuppFig4b.csv.gz	Fig3
SuppFig4c	Fig5a_up_SuppFig4c.csv.gz	Fig5
SuppFig5	NA	NA	Data are available in Supplementary Data 1
SuppFig6a	SuppelmentaryFigure6a.csv.gz	SuppFig6
SuppFig6b	SuppelmentaryFigure6b.csv.gz	SuppFig6
SuppFig6c	SuppelmentaryFigure6c.csv.gz	SuppFig6
SuppFig6d	SuppelmentaryFigure6d.csv.gz	SuppFig6
SuppFig6e	SuppelmentaryFigure6e.csv.gz	SuppFig6
SuppFig6f	SuppelmentaryFigure6f.csv.gz	SuppFig6
SuppFig6g	SuppelmentaryFigure6g.csv.gz	SuppFig6
SuppFig6h	SuppelmentaryFigure6h.csv.gz	SuppFig6
SuppFig6i	SuppelmentaryFigure6i.csv.gz	SuppFig6
SuppFig6j	SuppelmentaryFigure6j.csv.gz	SuppFig6
SuppFig6k       SuppelmentaryFigure6k.csv.gz    SuppFig6
SuppFig7	NA	NA	Data are available in Supplementary Data 2
SuppFig8a	SuppelmentaryFigure8a.csv.gz	SuppFig8
SuppFig8b	SuppelmentaryFigure8b.csv.gz	SuppFig8
SuppFig8c	SuppelmentaryFigure8c.csv.gz	SuppFig8
SuppFig8d	SuppelmentaryFigure8d.csv.gz	SuppFig8
SuppFig8e	SuppelmentaryFigure8e.csv.gz	SuppFig8
SuppFig9	Fig3beg_SuppFigs9-10.txt	Fig3
SuppFig10	Fig3beg_SuppFigs9-10.txt	Fig3
SuppFig11a	SupplementaryFigure11a.csv.gz	SuppFig11
SuppFig11b	SupplementaryFigure11b.csv.gz	SuppFig11
SuppFig11c	SupplementaryFigure11c.csv.gz	SuppFig11
SuppFig12	Fig5a_coverage_SuppFig12_SuppFig13.tsv.gz	Fig5	Contains the raw depth of coverage per 500 bp bin on linkage group 14. The normalized depths that were plotted for each sample can be obtained by dividing the depth of each interval by the median depth across all linkage group 14 intervals for that individual.
SuppFig13	Fig5a_coverage_SuppFig12_SuppFig13.tsv.gz	Fig5	Contains the raw depth of coverage per 500 bp bin on linkage group 14. The normalized depths that were plotted for each sample can be obtained by dividing the depth of each interval by the median depth across all linkage group 14 intervals for that individual.
SuppTable12	Fig3f_Fig5b_SupplementaryTable12.tsv.gz	Fig3	Contains normalized counts for each library in the fruit developmental time series experiment
SuppTable13	NA	NA	Data are available in Supplementary Data 1
SuppTable14	Fig5c_Fig5d_Fig5e_SupplementaryTable14.tsv	Fig5	Contains normalized counts for each variety in the khalal stage
