# Supplementary material for: Genome-wide association mapping of date palm fruit traits
Source: Nat Commun. 2019 Oct 15;10:4680. doi: 10.1038/s41467-019-12604-9 (PMC6794320; doi:10.1038/s41467-019-12604-9)
Supplement: Supplementary file 11 — Source Data file [file 41467_2019_12604_MOESM11_ESM.zip › Fig1/Fig1b_Fig1c.tsv]

Type	Count	Length
Total	2706	772.3
Anchored	335	385.6
Unplaced	2371	386.7
Haplotigs	9753	547.4
