# Supplementary material for: Genome-wide association mapping of date palm fruit traits
Source: Nat Commun. 2019 Oct 15;10:4680. doi: 10.1038/s41467-019-12604-9 (PMC6794320; doi:10.1038/s41467-019-12604-9)
Supplement: Supplementary file 11 — Source Data file [file 41467_2019_12604_MOESM11_ESM.zip › Fig1/Fig1d_haplotig_lengths.tsv]

000148F_005	36321
000104F_003	25821
000174F_011	66219
000109F_007	51229
000052F_011	27592
000148F_007	635920
000106F_003	33463
000271F_006	203425
000199F_004	55677
000160F_004	29377
000462F_004	53578
000182F_007	19843
000172F_017	163458
000141F_016	72790
000186F_003	86804
000135F_012	142658
000068F_007	16686
000547F_001	31576
000114F_020	24541
000270F_010	27523
000071F_013	19308
000019F_025	24941
000220F_027	27708
000229F_006	41841
000144F_010	137024
001445F_001	24220
000852F_001	54051
001480F_003	45225
001494F_001	45350
000052F_005	81099
000193F_002	23802
000305F_002	22669
000042F_006	41819
000162F_006	78281
000499F_003	25017
000386F_006	23091
000420F_005	116332
000173F_003	31184
000399F_003	85943
000009F_035	30359
000395F_010	40075
000228F_014	31460
000216F_005	14466
000010F_037	7355
000325F_011	30896
000062F_012	10493
000065F_001	10809
001046F_001	47763
000045F_013	38012
000878F_004	10458
000496F_007	65414
000712F_001	20767
000401F_009	74349
000006F_055	29854
000146F_014	45366
000203F_006	26456
000987F_001	23449
000044F_010	19168
000159F_011	105051
000154F_001	39664
000335F_006	122548
000004F_003	16755
001453F_001	24839
000045F_007	19002
000312F_009	30024
001411F_001	31228
000935F_004	17732
000141F_011	21077
000785F_003	80767
000033F_029	6156
000264F_009	25611
000028F_023	30885
000000F_059	30850
000274F_001	271393
000061F_011	53050
001838F_001	22953
000846F_003	45792
000011F_023	40216
002712F_001	29304
000247F_013	10987
000223F_005	65061
000661F_005	181308
000077F_012	69465
000035F_009	57840
000019F_008	89075
000020F_005	932456
000092F_013	31302
000376F_001	111154
001731F_001	47607
000394F_002	23602
001301F_003	37642
001121F_001	46561
000463F_002	18187
001164F_001	37781
000033F_009	52685
000178F_013	23007
000062F_007	29973
001148F_002	22811
000019F_050	93455
000007F_031	26742
000829F_004	11161
000694F_001	35230
000339F_006	78914
000084F_009	41556
000031F_024	12502
000014F_010	54092
000619F_001	39869
001450F_001	26477
000566F_002	84922
000207F_007	97980
000004F_015	21595
001401F_003	9031
000111F_002	46794
000069F_017	1412370
002212F_001	17685
000168F_013	21935
001631F_002	48879
000069F_010	9607
001118F_002	31956
000017F_014	63868
000636F_003	30550
000154F_002	37732
000244F_004	23370
000169F_001	278423
000123F_012	54809
000805F_004	27598
000060F_001	34623
000248F_014	24348
000710F_004	58826
000424F_002	13844
000871F_001	51495
000213F_012	37988
000088F_025	21583
000019F_020	32760
002506F_001	24149
000096F_026	21410
001158F_001	76579
000542F_007	100548
000123F_022	20266
000301F_004	28763
000686F_006	44037
000046F_013	30197
000539F_004	31034
000951F_001	31570
000011F_032	15433
000886F_007	134626
000519F_002	29106
001516F_002	58640
000215F_008	59487
000186F_014	68527
000020F_018	37126
000222F_011	32117
000290F_003	17288
000156F_027	26362
000998F_001	70906
000077F_009	46647
000237F_006	65121
000081F_014	48464
000926F_004	98478
000434F_009	86108
000089F_019	28671
000190F_011	99356
000015F_027	37460
000087F_006	16106
000181F_004	26956
000061F_002	24857
000779F_001	19910
000014F_024	45773
000068F_016	37844
000979F_001	24788
001026F_003	26959
000583F_004	60634
000010F_015	21166
000334F_008	29852
000188F_007	25088
000991F_001	15174
000970F_002	60519
000010F_025	41802
000002F_019	23001
000585F_006	18065
000113F_014	19288
000497F_006	12503
000606F_005	55143
000281F_001	24705
000640F_001	19493
000114F_018	37770
000112F_015	68973
000359F_007	10864
000295F_002	17092
000126F_010	26230
000009F_009	46926
000416F_007	35668
000360F_004	117526
000020F_030	8023
000961F_002	68673
000178F_002	57942
000247F_014	10404
002032F_001	26159
000561F_002	110938
000451F_004	31072
000682F_003	49052
000499F_004	77269
000590F_003	8245
000534F_001	31176
000077F_001	37962
001129F_001	59525
000264F_010	25549
000273F_014	65176
000015F_013	34554
000321F_006	43467
000039F_013	189428
000075F_003	148074
001075F_003	19441
000342F_001	15275
000006F_024	43171
000083F_002	45874
001115F_001	103557
000219F_008	107055
001021F_001	61018
000099F_003	33347
000555F_001	62455
000501F_006	54187
001108F_003	22122
000028F_036	432584
000002F_047	18248
000088F_010	28502
000276F_006	43426
000062F_020	33278
000732F_002	38148
000467F_006	37863
000711F_003	70282
000302F_005	10630
000088F_020	22535
000197F_004	58367
000100F_014	37157
000029F_033	15719
000198F_010	21467
000196F_011	67340
000306F_001	40725
000166F_003	20952
000047F_008	63328
000039F_010	79788
000316F_003	109154
000412F_003	128057
000070F_018	57032
000511F_003	41026
000117F_016	40714
001157F_002	35062
001111F_002	84569
000139F_005	36667
000017F_003	26426
000635F_006	6317
000963F_001	42459
000008F_044	25926
000000F_106	23154
000161F_012	10952
000001F_058	25398
000399F_001	62723
000169F_008	60601
000103F_021	745652
000002F_012	40812
000125F_007	30001
000384F_001	26996
000415F_004	40244
000016F_025	32379
000099F_012	31555
000172F_006	42736
001308F_001	20585
000143F_011	18984
000118F_017	22683
000161F_005	81037
000158F_001	41266
000329F_008	59483
000021F_041	35634
000021F_019	38080
000060F_010	15672
000196F_001	17320
000204F_001	35755
000056F_003	42994
000302F_001	540475
000009F_030	264658
000644F_001	19226
002384F_001	7868
000535F_006	77931
000088F_003	50184
000140F_007	231776
000024F_044	139108
002489F_001	41970
000228F_018	65740
000021F_010	32077
000139F_010	26188
001951F_001	62500
000298F_003	554555
000019F_033	20610
000025F_004	30457
000390F_003	41170
000003F_034	14167
000491F_001	28526
000288F_001	73006
002590F_001	17004
000421F_002	50507
000233F_002	31033
000068F_029	56192
000311F_005	37386
000113F_026	30753
000049F_028	26025
000134F_017	29810
000270F_007	24519
001092F_002	39126
000336F_008	18633
000041F_031	29752
000695F_001	22180
001373F_002	17323
001127F_002	81584
000600F_001	61085
000016F_016	43530
001100F_001	33052
000322F_006	50176
000212F_002	104744
000157F_020	131680
000794F_003	27407
001025F_002	22480
000006F_031	16279
000802F_001	66584
000012F_010	27086
001686F_003	56021
001242F_001	59016
000254F_007	9574
001596F_002	31043
001165F_002	55341
000049F_008	1223685
001995F_001	45659
000375F_010	30551
000105F_002	45739
000666F_002	105729
000709F_003	17020
000305F_010	32357
000910F_002	33126
000000F_080	39136
000107F_017	42762
000204F_010	31733
000019F_013	28848
000155F_017	348323
001592F_001	46695
000117F_006	42406
000021F_023	36600
000453F_003	26011
001846F_001	25067
000043F_006	33616
000019F_042	48927
000015F_020	5824
000729F_002	17382
000098F_019	20638
001267F_004	39031
000176F_007	43924
000116F_007	27754
000031F_015	15544
000741F_006	88654
000020F_048	1104988
000699F_001	19785
000002F_036	36655
000415F_003	19039
001400F_001	40003
001484F_001	34271
000563F_002	34650
000313F_005	145449
000090F_022	34600
001017F_002	17298
000738F_003	27732
000259F_006	24911
000072F_016	15910
000030F_028	58054
000357F_001	128661
000001F_040	34366
001251F_001	47162
000053F_013	19913
000174F_006	48970
000191F_006	78412
000908F_001	113986
000643F_004	108880
000376F_011	133704
000059F_017	13942
002170F_001	67096
000307F_003	241457
000037F_011	54088
000369F_003	87891
000026F_019	35391
000176F_018	28525
000738F_001	35828
000160F_021	22076
000172F_011	77213
000069F_006	9237
001110F_001	68832
000051F_022	47426
000320F_006	49441
000188F_010	49091
000483F_006	46664
000317F_005	81068
000186F_019	17988
000032F_012	23071
000350F_001	68268
000435F_003	31576
000098F_010	28468
000050F_021	729084
002208F_001	23324
000000F_084	32252
000891F_003	44105
000597F_010	30165
000002F_024	54038
000130F_007	83376
000008F_003	51234
000002F_003	38619
000203F_001	30948
000584F_003	15709
000060F_008	36934
000538F_009	11785
000032F_026	32268
000231F_008	29511
000051F_006	71558
000030F_003	27854
000046F_016	47612
000009F_027	14488
001353F_001	15480
001488F_002	24167
000281F_012	31352
000064F_005	56928
000792F_004	51083
001354F_002	30130
000234F_005	21624
000026F_022	28294
000557F_001	28642
000350F_016	29260
000414F_008	8703
000272F_003	37731
000004F_021	31935
000046F_004	221087
000028F_006	36468
002151F_001	36827
000350F_011	34045
000044F_007	933233
000645F_002	36502
000268F_001	65102
000526F_006	33825
000076F_003	23519
000507F_004	10745
000191F_011	386549
000324F_007	25615
000121F_001	114493
000179F_006	34774
000162F_015	26101
000337F_005	16772
000170F_002	43294
000189F_016	22872
000028F_004	24705
000493F_007	39714
000283F_006	38333
001312F_001	30202
000376F_009	262460
000025F_027	10703
000716F_013	13519
000434F_007	40059
000267F_001	88911
000474F_002	63411
000164F_004	13664
002012F_002	43039
000092F_022	29415
000292F_006	28918
000034F_014	22902
000602F_005	11284
002117F_001	51693
000921F_003	17241
001170F_001	15309
000061F_024	26277
000037F_037	42248
001021F_002	19957
000142F_011	89475
000157F_014	20834
000138F_008	44629
000265F_013	39242
000025F_013	11253
000621F_006	27253
000576F_004	15939
001056F_001	14504
000217F_001	45619
000072F_009	6850
000241F_004	10385
000056F_011	48238
001523F_001	76749
000159F_027	52846
000090F_009	28152
000003F_041	28740
001925F_001	57378
000067F_010	33305
000277F_006	41327
000983F_001	57911
000612F_004	44943
000002F_059	6979
000769F_002	70318
000955F_002	29592
000020F_012	11530
000240F_007	9252
000216F_012	18928
000012F_021	31144
000093F_002	26026
000048F_008	29460
000400F_004	23697
000818F_005	16556
000268F_008	33159
000121F_013	29390
000687F_001	69647
000052F_015	32298
000190F_008	891784
000075F_025	14204
000440F_002	94221
000075F_023	89054
000220F_007	32578
001946F_001	31070
000791F_001	45663
000119F_013	9008
001461F_001	71988
000174F_005	105491
000144F_002	24263
000258F_009	41223
000398F_003	54245
000106F_024	5126
000681F_001	35769
000080F_024	15135
001626F_001	18650
000007F_037	288620
000080F_013	12590
000013F_011	36079
001732F_001	69548
000195F_010	21808
000104F_014	14954
000084F_015	38691
000132F_005	34705
001317F_002	67480
000039F_023	24363
000225F_001	26850
000782F_001	30719
000220F_020	38852
000943F_001	39561
001748F_001	21002
000153F_009	9888
000115F_007	68320
000033F_024	44603
001407F_002	22849
000373F_005	86786
001022F_001	31894
000585F_001	11675
000078F_003	31577
000231F_001	59416
002026F_001	22803
000552F_003	29126
000033F_002	35843
000009F_005	30988
002916F_001	14897
000384F_003	47940
000113F_001	10314
002409F_002	19340
000329F_012	17593
000142F_008	32829
000018F_036	25772
000309F_010	56124
000086F_012	88870
000003F_028	15846
000990F_001	47711
000067F_022	7390
000327F_001	11589
000153F_004	19747
000027F_028	25512
000289F_007	48708
000216F_019	60398
000795F_002	71169
000550F_009	19405
000129F_008	17887
000094F_013	22118
000002F_060	199666
000399F_008	22216
000233F_009	30115
000847F_001	52074
000008F_020	54280
000455F_003	17573
000072F_018	37614
000793F_002	87424
001079F_002	14359
000437F_003	52630
000350F_008	25102
000029F_022	33578
000039F_035	32513
000112F_004	30581
000062F_022	52519
000001F_049	27168
000412F_005	17803
000050F_009	14102
000031F_031	35151
000153F_014	6285
001178F_002	19974
000138F_003	37825
000012F_031	37664
001001F_003	45122
001093F_001	27490
000004F_034	33700
000031F_029	30822
000628F_001	85692
001257F_001	50445
000055F_014	19743
000304F_007	60719
000050F_015	26125
000256F_009	83361
000234F_007	40538
000515F_006	85547
000031F_022	68849
000028F_047	46649
000369F_001	32249
000053F_030	58578
000372F_004	129576
000450F_005	12562
000314F_007	8333
000006F_054	27619
000140F_010	23195
000029F_027	49823
000059F_024	52786
000562F_001	36063
000119F_015	20788
000027F_018	10800
000159F_024	23443
001206F_001	75250
000049F_001	18404
000069F_012	39027
000428F_004	40225
000017F_027	48953
000069F_019	29539
000441F_006	26182
000510F_007	10054
000027F_002	38061
000485F_025	56118
000004F_042	33854
001123F_004	52311
000101F_013	31204
000508F_002	160538
000297F_014	80269
000032F_010	19918
000803F_001	34271
000693F_005	19043
000287F_011	27188
000085F_012	36755
000043F_002	63163
000044F_030	98533
000157F_027	40972
000142F_020	21498
000839F_005	16767
000206F_001	58710
000106F_006	158569
000557F_006	17987
000011F_016	13526
000097F_014	24350
000045F_016	5062
000743F_003	74202
000293F_008	7282
000239F_016	101453
000108F_011	25224
000886F_008	171927
000157F_012	36100
001313F_002	17930
000170F_020	16150
000545F_003	43014
000081F_020	19768
000170F_026	34680
000502F_001	28112
000430F_007	271757
000192F_012	39836
000572F_001	27692
000348F_005	20776
000155F_002	11102
000135F_016	62195
000023F_026	23783
000004F_011	35867
000532F_004	6493
000023F_011	40460
001728F_001	46088
000596F_001	62045
001663F_001	40721
001203F_001	25201
000179F_009	58644
000671F_003	53996
000987F_003	33888
000832F_001	16893
000082F_025	25388
000006F_017	504426
000228F_003	55966
000016F_045	23608
000004F_008	30318
000241F_002	379429
000520F_002	9933
001427F_001	33077
000879F_003	31941
001650F_001	25873
000377F_005	32456
000523F_002	34458
000364F_003	37041
000005F_040	1033207
000284F_006	55459
000275F_002	21765
000680F_001	25107
000849F_001	35131
000136F_007	77245
001378F_002	23285
000278F_002	21671
000009F_036	35792
000018F_023	55698
000489F_001	15521
000012F_006	31034
000106F_022	16186
000014F_017	33373
000088F_012	9063
000016F_035	42237
000368F_001	23743
000634F_001	47560
000020F_050	16608
000353F_008	27889
000075F_030	24358
000018F_007	14090
001566F_001	42541
000105F_005	23781
000031F_006	27732
000193F_004	28835
000249F_008	12239
000047F_020	24362
001327F_002	58619
000282F_015	59486
000003F_003	17742
000159F_016	10962
000111F_009	37508
000425F_003	82098
000205F_008	26443
000061F_038	25926
000455F_005	41664
000119F_001	40793
000112F_009	53895
000253F_008	449730
000120F_013	18703
000093F_010	23877
000001F_026	36073
001559F_001	59174
001804F_001	12247
001498F_002	24389
001568F_001	21623
000014F_041	57099
001081F_002	20835
000242F_013	149468
000142F_006	20594
000068F_002	35316
000195F_017	69922
001060F_002	28018
000578F_005	28598
000480F_006	223137
000012F_019	22298
000281F_007	63297
000766F_004	45608
000001F_052	72624
000140F_017	171748
000035F_023	43421
001392F_001	8728
000019F_035	79885
000098F_012	65434
000443F_002	43880
000629F_003	64722
000399F_013	5246
000830F_002	25946
000115F_001	19338
000141F_002	59092
000115F_011	24972
000032F_024	60921
000571F_002	71863
000624F_003	15698
000592F_008	8055
000620F_008	18804
000044F_023	19999
000969F_003	79671
000315F_001	20502
000608F_003	41793
000460F_007	22989
000921F_005	9518
000100F_019	117557
000183F_004	33591
000051F_014	24742
000000F_045	26972
000126F_015	83316
000696F_002	187486
000029F_021	24955
000420F_006	39191
000207F_010	37115
000082F_020	68337
000766F_001	20747
000127F_011	19625
000028F_026	20035
001988F_001	28215
000038F_003	29471
000787F_002	32307
000472F_001	26255
000367F_004	18507
000076F_014	14477
000170F_018	37263
000008F_013	17936
000379F_003	35263
000054F_028	31845
000160F_006	17790
000413F_013	81766
000667F_003	25329
000408F_007	45877
000091F_017	42101
001792F_001	30897
000507F_002	318245
000333F_004	135057
000018F_013	41367
000066F_012	73059
000134F_012	44507
001245F_001	36835
000699F_003	30358
000414F_002	40501
000001F_021	21426
000016F_015	28919
000362F_005	67706
000038F_039	37483
001162F_003	30005
000158F_002	39252
002451F_001	18981
001228F_001	30659
000026F_028	47532
000934F_003	26272
000643F_002	27585
000253F_001	16302
000115F_013	30177
000028F_031	40552
000005F_013	109054
000708F_006	48178
000354F_004	9460
000240F_002	24375
000697F_007	25924
000137F_003	23149
000037F_016	31493
002226F_001	23878
000282F_003	64991
000218F_014	75459
000145F_003	41760
000349F_009	21739
000129F_016	53605
001816F_001	49245
000257F_007	15832
001204F_002	22591
000305F_004	20901
000872F_002	37173
001176F_002	42806
000485F_011	35033
000134F_001	51306
001007F_002	43738
001629F_001	53089
000091F_004	29309
000013F_009	33985
000076F_005	66271
001605F_001	8902
000844F_001	57577
000380F_001	44158
000312F_007	57406
000032F_034	22799
000003F_058	39599
000096F_015	29892
000543F_001	57373
002913F_001	12018
000855F_002	54703
000232F_006	475634
000603F_004	59641
000009F_019	23066
000598F_002	47134
000182F_017	79229
000226F_002	136717
001322F_002	31949
001044F_001	14007
000378F_007	22078
000060F_017	38257
000730F_003	43715
000067F_017	18695
000343F_004	47865
000494F_004	78311
000245F_005	69132
000038F_030	20116
000210F_009	52564
001776F_001	26675
000647F_002	96193
000073F_007	28696
000034F_023	28229
001500F_001	16189
001155F_002	7518
001052F_006	59257
000232F_010	19438
000207F_003	40355
000100F_006	32152
000364F_008	36668
000054F_013	52129
002714F_001	33299
000013F_005	9896
001453F_003	46474
000278F_010	16761
001386F_001	48794
000008F_035	49910
000009F_040	31953
000893F_001	17269
000141F_031	40739
000245F_011	22916
000024F_034	19676
000867F_001	25743
000865F_001	33950
000075F_014	12061
000000F_052	42189
001401F_002	107799
000176F_016	15408
001149F_002	34196
000359F_001	33796
000035F_020	32735
000340F_002	31433
000824F_001	21594
000015F_032	2193318
000495F_003	31317
001396F_001	45042
000048F_022	33450
000541F_001	52149
000344F_008	14531
000774F_003	26535
000009F_025	24137
000424F_004	162760
000000F_019	54394
000209F_005	110895
000274F_009	64690
000094F_001	25070
000043F_012	38398
000083F_004	31131
000059F_002	15184
000958F_001	42530
000375F_003	72904
000285F_004	12719
000012F_028	28552
000018F_002	44051
000049F_020	29486
000016F_028	14366
000313F_003	28693
000985F_001	38001
000065F_008	17382
000194F_012	28634
000403F_007	97285
000753F_002	10843
000037F_009	33009
000142F_018	12620
000075F_012	64353
000168F_015	17524
000001F_033	624064
000003F_012	36687
000393F_004	28854
000064F_018	36248
000586F_001	31487
000006F_001	21401
000011F_002	137035
000182F_002	39228
000113F_021	18842
000365F_007	28007
000007F_003	30600
001065F_001	40150
000460F_002	11703
000086F_006	24455
000094F_008	41071
002039F_001	18112
000014F_034	25576
000226F_004	44879
000026F_012	12410
000035F_007	28192
000297F_009	51009
001167F_002	40487
001604F_001	31619
000072F_007	23155
000157F_004	35641
000228F_009	14400
000707F_004	99443
000043F_018	50487
000273F_003	29933
000010F_004	19673
000175F_009	11244
000267F_007	17265
000289F_011	30387
000156F_008	49011
000028F_018	19894
000939F_001	27396
000046F_001	13495
000866F_001	35628
000525F_003	18779
000796F_001	31321
000606F_003	17846
000101F_005	33241
000510F_004	18335
000365F_005	53849
001934F_001	18529
000390F_008	25503
000215F_010	11386
000026F_006	35211
001591F_001	67673
000202F_015	43104
000476F_003	33125
000011F_013	144009
000469F_006	136676
000032F_033	16731
000826F_001	7450
000909F_001	35980
000131F_008	23496
000053F_016	13112
000037F_023	25637
001079F_004	56859
002141F_001	46281
000238F_003	35738
001772F_001	24860
000746F_003	23326
001474F_002	13957
000689F_001	64542
000197F_013	28743
000063F_009	59120
000030F_026	36158
002775F_001	36875
000423F_003	52287
000168F_005	208165
000047F_031	87286
001074F_002	53260
000361F_007	15161
000064F_021	29314
000000F_091	25481
000066F_006	5193
000338F_003	6193
001768F_001	47649
000946F_006	24133
000205F_006	75776
000130F_012	15248
000098F_009	152638
000300F_011	37526
000090F_014	44818
000047F_014	101254
000130F_015	23742
000007F_007	38686
000059F_009	25332
000020F_022	20441
000119F_002	12351
000141F_009	27089
001210F_002	101754
000082F_012	24397
000368F_004	28073
000225F_012	106446
000186F_001	10251
000089F_003	38491
000490F_002	32435
000886F_012	23611
000392F_003	26023
000265F_009	35273
000260F_001	10947
000268F_016	46952
000000F_092	52148
000225F_020	40971
001117F_001	23195
000019F_027	24780
000029F_016	43546
000028F_044	30320
000125F_030	62027
000024F_023	41040
000113F_019	67574
000138F_010	38461
000038F_012	33705
000479F_001	24149
000630F_003	35237
000651F_006	63375
000202F_005	45703
000821F_002	27826
000065F_025	33059
000055F_022	590827
000175F_002	18608
000119F_008	27351
000475F_007	220761
000130F_005	20924
000000F_063	29158
000082F_002	60379
000002F_057	40008
000500F_003	7475
001560F_004	57234
000736F_004	43738
000511F_004	19600
000026F_039	13550
000104F_015	12245
000321F_007	9874
000047F_027	55220
000082F_005	15987
000008F_025	14727
000103F_019	37692
000063F_014	36036
000520F_007	23177
001597F_001	47842
001244F_001	58773
001130F_001	28275
000342F_004	52335
000156F_021	69049
000404F_006	106281
000650F_005	25863
000642F_001	32102
000854F_001	75624
000332F_006	18431
000219F_009	167493
000004F_017	15566
001661F_001	29316
000002F_029	32228
000088F_034	28095
000026F_030	17432
000653F_012	40739
000180F_005	15291
000195F_009	213778
000123F_005	143043
001378F_003	38541
000618F_004	23628
000126F_024	40729
000043F_020	56771
000045F_027	11295
000003F_036	23106
000097F_022	25395
000013F_024	23948
000134F_010	10500
001293F_001	60217
000061F_040	10765
001309F_002	36711
000580F_004	42205
000126F_007	153303
000487F_001	106825
000125F_002	79505
000095F_001	61973
000172F_014	22983
000025F_019	29544
000225F_019	37091
000003F_040	350747
000482F_001	6053
000212F_001	540339
000177F_001	333772
000548F_003	108299
000011F_034	36583
000430F_005	54168
000200F_002	30529
000339F_013	20979
000214F_008	47521
000154F_013	33942
000006F_004	27185
000006F_064	425706
000351F_002	81692
000208F_002	35929
000291F_007	16585
000475F_003	32399
001147F_001	36248
000721F_007	10231
000446F_002	14681
000080F_003	55749
001508F_001	68372
000243F_002	22348
000287F_001	22880
000404F_002	17867
000218F_001	50336
000237F_008	52644
000672F_004	16186
001377F_001	27662
000000F_009	454653
000611F_001	81551
002373F_001	20518
000344F_001	37278
000118F_001	33959
000500F_001	30160
000073F_014	33693
000068F_023	20165
000892F_001	41514
000356F_008	29627
000020F_003	62280
000716F_009	25623
000439F_005	101537
000038F_021	52094
000432F_001	48031
000417F_001	18252
000198F_003	16967
000189F_003	15869
001482F_002	46512
000041F_026	23308
000071F_009	35326
001169F_004	43073
000021F_005	25562
000409F_004	39144
000618F_001	23598
001281F_002	35079
000780F_002	20877
000605F_001	14609
000473F_006	15010
000938F_003	22464
000635F_001	54005
000251F_001	30245
002071F_001	21500
000998F_003	13756
000087F_004	26282
000732F_004	37141
000041F_012	49886
000781F_003	71876
000226F_013	49384
002303F_001	28728
000263F_003	20633
000701F_003	29488
000821F_003	37381
002087F_001	37512
000188F_009	93748
001587F_001	28663
000113F_031	27882
001659F_003	72881
000524F_003	42258
000001F_050	31275
000220F_014	39033
000670F_003	70574
000351F_013	80357
000024F_009	104861
000416F_005	89678
000551F_005	262033
000092F_020	62826
000028F_021	27202
000188F_004	24900
001511F_001	35160
000276F_011	102932
000038F_014	36511
001524F_001	29064
000690F_003	41141
000268F_012	10457
001108F_001	23180
001639F_002	41404
000011F_037	868625
000039F_019	9687
001239F_001	19359
000075F_001	5385
001666F_006	72377
000158F_011	24839
000422F_002	72381
000411F_004	48571
000197F_017	25752
001802F_001	34819
000368F_002	33654
000298F_005	39065
000296F_006	19132
000077F_003	29967
000682F_004	36361
000687F_003	25557
000302F_007	46889
001598F_001	30379
000354F_006	44115
000306F_011	24240
000395F_009	76284
000078F_010	19225
000114F_012	21611
000125F_009	341542
000029F_014	59565
001718F_001	40394
001388F_002	35022
000158F_008	78257
000086F_024	17070
000028F_034	31235
001287F_002	23939
000590F_001	52675
000587F_002	25354
000837F_001	76540
000546F_001	31790
000103F_004	30976
000996F_002	116092
000010F_023	19375
000015F_015	17199
001052F_001	72213
001550F_001	26497
000086F_022	58323
000360F_002	118211
001682F_003	32627
000422F_004	36621
000117F_018	8116
000123F_001	30154
000049F_016	20854
000172F_004	23000
002185F_002	28806
000267F_012	57328
000065F_021	77348
000345F_001	208111
002176F_001	22776
000512F_006	38125
000307F_005	138809
000085F_010	22384
000008F_005	14677
001043F_001	104498
000460F_006	26899
000127F_013	30302
002545F_001	22204
000246F_003	104545
000112F_017	6726
001008F_001	53248
001005F_001	34159
000309F_005	68715
000155F_019	14309
000025F_024	19793
000700F_001	34974
000653F_001	68500
000014F_031	27044
000220F_003	154477
000161F_014	5791
000170F_001	45784
000395F_004	18580
000264F_007	35089
000001F_056	21764
000302F_003	34885
000168F_002	23297
000196F_013	30279
000086F_004	39878
000373F_007	65337
000277F_009	35529
000201F_005	77759
000195F_004	22880
000306F_008	75929
000053F_015	363467
001392F_003	28235
001406F_002	28535
001402F_001	67749
000635F_004	34182
001296F_002	38494
000555F_003	38522
000533F_001	30831
000146F_009	9645
000517F_006	18539
000271F_001	24435
000555F_005	149191
000117F_003	83962
000473F_002	75122
000360F_009	15464
000721F_001	38529
000057F_001	16755
000311F_003	25317
000270F_009	38694
000567F_004	49319
000218F_018	35596
000102F_006	56449
000055F_018	29835
000095F_005	30375
000336F_010	57296
000000F_028	64607
000012F_033	6040
000016F_023	38184
000024F_042	92677
001697F_002	12410
001258F_001	48674
000159F_013	40654
000103F_023	24390
000916F_001	29760
001717F_001	39327
000729F_005	29081
000204F_003	27135
000008F_032	39329
000103F_016	35458
000169F_011	118281
000329F_001	112217
000899F_001	31400
000390F_001	10000
000359F_005	40336
000053F_009	10432
000020F_021	9833
000329F_003	87888
000000F_050	13218
000228F_016	12302
000019F_049	70043
000051F_034	50711
000088F_001	33122
000084F_002	55334
001174F_002	98461
000052F_007	33272
000045F_020	38941
000489F_010	362896
000414F_010	29953
000745F_001	28148
000067F_024	36249
000037F_028	64136
001527F_001	28041
000167F_001	92448
000149F_012	34041
000129F_006	26743
000080F_016	31677
000017F_016	36317
000148F_009	207916
000258F_006	28845
000140F_027	99064
001343F_001	13744
000523F_001	65975
001106F_001	45815
000375F_005	21601
000184F_004	53815
000064F_008	32409
000233F_007	37106
000153F_016	19797
000162F_004	101308
001480F_001	54526
000256F_015	75392
000104F_001	27382
000796F_003	91046
000076F_018	32842
000762F_003	26712
000924F_001	32421
000216F_003	8245
000176F_011	41633
000386F_004	74851
000085F_019	33938
000349F_002	6560
000019F_040	31461
000008F_049	29583
001658F_001	44393
000262F_003	36569
000077F_010	223582
000011F_030	34881
000050F_007	33815
000413F_008	65258
000078F_007	5110
000685F_003	24407
000029F_031	93527
000027F_016	59538
000445F_002	85024
000055F_004	6358
000002F_044	876381
001782F_001	21927
000109F_005	39507
000118F_003	24001
001637F_001	17428
000352F_001	310732
000462F_002	9093
000006F_057	29420
000577F_002	54875
000032F_006	71452
000339F_004	32219
000001F_023	40872
000035F_018	44191
000033F_027	30719
000071F_011	11203
000132F_003	66907
000229F_008	30207
001088F_002	27964
000679F_001	172807
001101F_001	29945
000092F_011	38962
000684F_005	24209
000001F_012	403864
000181F_002	31355
000059F_019	15879
000621F_001	43781
000007F_023	30527
001140F_002	49213
000123F_020	46531
000004F_001	19113
000146F_006	29167
000509F_006	37348
000007F_042	27913
000088F_022	62127
000178F_011	33001
000088F_027	32370
000711F_001	35873
000192F_004	27063
000099F_008	20511
000021F_035	17449
000113F_024	28434
000031F_026	13538
001170F_002	38403
000033F_007	41385
000636F_001	43336
000062F_005	41198
000583F_006	11571
000100F_022	119141
000505F_001	32140
000256F_003	108874
000596F_003	17597
000156F_015	10426
000600F_005	43605
001291F_001	28633
000411F_006	30809
000265F_007	80611
000191F_013	7433
001368F_001	48235
000400F_002	58386
000207F_005	30885
000148F_013	68141
001011F_002	24028
000394F_004	29956
000019F_031	38377
000046F_011	33415
000637F_002	53892
000409F_001	32901
000002F_034	32423
001206F_004	18900
000581F_001	40345
000178F_009	33189
000002F_015	35501
000096F_003	30533
000574F_005	41764
000028F_040	22887
000006F_062	5080
000052F_013	13732
000037F_021	36199
000527F_004	56747
000045F_001	11692
000222F_013	40989
000071F_006	21149
000377F_006	32864
000042F_003	60294
000041F_023	72073
000061F_004	39256
000018F_009	38278
001014F_002	37046
000155F_009	17730
000338F_005	551603
001061F_001	6471
000661F_003	36888
001401F_005	12531
000248F_002	37444
000000F_057	15387
000020F_016	20462
000044F_019	43222
000055F_011	11655
000004F_036	59945
000011F_026	1385854
000261F_001	42191
000125F_011	26024
000038F_028	23620
000135F_004	21678
000054F_002	30553
000506F_004	203516
000216F_010	13551
000025F_029	20165
000080F_011	13849
000458F_003	74238
000017F_008	32314
000126F_001	32794
000045F_003	34715
001360F_001	28712
000319F_006	500751
000222F_007	42037
000006F_038	17588
000704F_002	33583
000434F_005	150018
000539F_006	31322
000190F_006	24990
000054F_005	85055
000138F_006	27806
001209F_001	61347
000282F_011	99289
000521F_004	14678
000113F_012	8253
000068F_019	410516
000248F_005	15578
000403F_001	50413
000024F_037	65666
000039F_025	37459
001316F_001	38453
000075F_027	46031
000956F_003	76411
000260F_004	30666
000835F_002	90838
000024F_005	27887
000079F_007	5708
000320F_001	9373
000035F_014	78677
000013F_014	28640
000059F_012	1795892
001001F_001	17392
000659F_002	30462
000025F_015	6800
000197F_006	14238
000023F_005	24261
000020F_028	39058
000431F_009	23387
000348F_002	87005
000061F_022	39077
000231F_003	61701
000944F_002	17970
000076F_020	42088
000075F_020	46841
000576F_002	27899
000379F_005	105953
000305F_006	32150
000006F_022	24920
002664F_001	34483
000043F_004	38256
000225F_008	37730
000585F_003	34269
000161F_007	24183
000485F_008	17084
001109F_002	21194
000762F_004	53932
000216F_017	45250
000067F_012	28234
000001F_043	79894
000000F_002	12724
000365F_010	25579
000068F_005	45809
000510F_002	94603
000159F_007	167371
000113F_003	25714
000031F_010	85239
000284F_011	47714
000277F_004	33012
000087F_011	18168
000078F_001	26972
000776F_002	35004
000380F_003	31226
000322F_001	22934
000026F_035	35271
000062F_024	32629
000005F_041	27301
001273F_002	23003
000491F_003	59221
000353F_011	24619
000951F_002	71420
000314F_005	72091
000202F_006	14244
000346F_004	41247
001452F_001	73654
000461F_003	38280
000018F_031	41797
000009F_007	43925
000182F_015	46634
000044F_012	345422
000018F_038	36116
000170F_008	44830
000113F_004	25488
000336F_002	77724
000103F_005	16445
000794F_001	21640
000547F_003	6179
000709F_001	44463
000338F_011	37639
000286F_004	24380
000033F_018	42686
000844F_003	31508
000153F_007	37081
000032F_003	60157
001249F_001	51633
000003F_013	25129
000552F_005	60330
000242F_008	10098
000008F_054	885194
001246F_001	37552
000535F_004	11360
000144F_012	38818
000083F_010	631535
000094F_015	38147
000292F_004	15986
000006F_008	94275
001671F_001	46144
000619F_003	12395
000564F_003	12974
000019F_022	71683
000453F_001	147130
000214F_005	37827
000550F_007	37549
000054F_023	60030
000597F_001	46923
000005F_038	28339
002954F_001	46022
000195F_012	15107
000267F_003	14502
001405F_001	34407
000347F_002	114233
000034F_016	51109
000360F_010	27299
001499F_001	29896
000772F_006	31388
000327F_008	146869
000240F_009	16784
000220F_024	26426
000104F_012	22855
000620F_005	52078
000083F_017	40065
000018F_015	38485
000176F_005	27243
000039F_033	34749
000666F_004	59262
000164F_005	13395
000417F_003	41177
000031F_017	35345
000272F_001	137669
000014F_008	41371
001158F_003	57183
001389F_001	93110
000160F_013	58829
000194F_008	16949
000216F_020	44048
000144F_009	33483
000010F_002	17632
000447F_003	21099
000072F_022	1794200
000055F_012	28449
000079F_012	444202
000313F_007	37921
000379F_006	44482
001580F_001	28621
000028F_045	105966
001319F_001	23753
000056F_005	31810
000645F_004	41191
000827F_002	88757
000005F_050	371377
001097F_004	35662
000003F_026	35752
000007F_028	24670
000025F_034	18006
001837F_001	38327
001726F_001	23033
000948F_002	26348
000729F_004	13762
000724F_003	103178
000043F_029	32228
000950F_003	43638
001536F_002	91932
001213F_003	48934
000512F_004	335906
000078F_019	275687
001259F_002	31266
000186F_017	12663
000538F_007	11844
000048F_017	25300
000046F_028	49138
000116F_002	54080
000584F_004	32341
000259F_007	46875
000065F_015	36592
000191F_008	13737
000037F_018	21671
000009F_033	16518
000403F_008	69578
000010F_009	230537
000089F_016	48911
002411F_002	42260
000877F_001	17246
000019F_011	20504
000070F_007	41736
000897F_003	30432
000888F_001	36836
000749F_004	40394
000741F_001	46627
001544F_001	58111
000048F_023	45366
000358F_004	125144
000270F_002	55098
000004F_023	21534
000186F_012	72831
000011F_005	27466
000174F_003	56904
000031F_033	48334
001017F_001	23263
000053F_025	29030
000526F_004	83475
001493F_002	26794
000049F_024	21321
000090F_020	46487
001690F_001	28531
000136F_009	37819
000034F_009	1069831
000121F_003	17747
000673F_001	57693
000320F_008	117468
000121F_012	44909
000048F_001	31762
000080F_015	20216
000285F_008	51853
000485F_006	74083
000146F_010	37678
000276F_004	19777
000088F_017	10519
000401F_007	6499
000982F_001	79632
000043F_008	56546
000000F_082	31356
001139F_001	53100
000174F_001	20703
000044F_009	33205
000026F_024	29726
000041F_005	33266
000747F_001	53094
000686F_004	23765
000007F_039	13248
000435F_005	61812
000290F_001	19194
000130F_009	44442
000107F_015	25065
000308F_004	19906
000617F_005	29774
001852F_001	22210
000732F_007	71436
000039F_006	35530
000559F_003	34185
000324F_005	28226
000086F_019	29735
000030F_009	38459
000281F_010	21407
000891F_001	55897
000127F_009	43039
000450F_007	94071
000629F_001	40285
000322F_008	11901
000112F_010	20230
000431F_006	34419
000155F_010	43288
000863F_001	38994
000124F_013	11685
000052F_017	22531
000427F_005	131825
000350F_018	24284
000124F_015	31417
002800F_001	16231
000209F_011	29161
000079F_031	13938
000183F_001	189088
000005F_023	48163
000383F_002	43140
000126F_013	17594
000029F_044	47949
000295F_011	159609
001416F_001	44274
000000F_043	36110
000105F_008	9158
000017F_001	27469
000474F_004	33730
000030F_024	70792
000223F_007	46072
000245F_007	96910
000353F_001	52473
000065F_013	15873
000573F_002	23085
000373F_002	42227
001297F_001	30344
000508F_003	26694
000014F_002	433819
000008F_051	34449
000258F_007	67056
000073F_005	68189
000067F_003	19902
000098F_014	29858
000163F_008	12763
001014F_004	44979
000333F_006	66455
000089F_013	54071
000044F_021	9115
000516F_002	46261
000018F_046	55729
001490F_001	27223
000120F_002	75356
000140F_005	64248
000007F_014	52471
000249F_006	12342
000076F_016	19482
000000F_004	43175
000140F_019	118534
000038F_037	38564
001107F_003	136311
000414F_009	35824
002164F_001	37273
000149F_004	45387
000004F_049	72839
000047F_029	35791
001443F_002	49875
000414F_004	389844
000005F_011	43793
000013F_022	29886
000101F_021	105418
000111F_013	63282
000603F_002	13949
000509F_001	39103
000251F_008	27686
000048F_025	24902
000100F_017	65160
000202F_021	7450
000019F_047	48980
000030F_019	23798
000032F_009	29871
000035F_025	37629
000054F_021	45777
000117F_011	35488
000167F_011	7621
000653F_004	28088
000836F_001	91043
000213F_001	26613
000399F_011	11411
000199F_003	196656
000066F_002	37423
001364F_001	31716
000542F_002	45504
000000F_010	18119
000550F_004	34156
000084F_017	34565
001670F_001	58737
000013F_007	32901
000632F_004	9732
001758F_001	30508
000463F_006	110102
000571F_008	28681
000023F_034	20526
000186F_023	29348
000073F_012	57481
000415F_001	94549
000282F_005	70612
001044F_003	24798
002338F_001	21615
000697F_001	13708
000091F_006	28570
000672F_002	131846
000062F_010	113977
000029F_049	23125
000356F_006	15363
001613F_001	35959
000239F_011	30082
000278F_012	13623
000016F_026	42407
000032F_029	15681
000598F_004	64338
000607F_002	49684
000107F_005	22489
000647F_004	46814
001242F_003	13789
000034F_006	34419
001003F_005	49477
000125F_028	21566
000365F_009	20665
000227F_005	278242
000528F_001	217805
000073F_010	42675
000610F_006	59457
000088F_019	108303
000068F_027	54517
001496F_001	35570
000028F_011	183991
000446F_001	88248
000219F_002	96340
000096F_023	94535
000054F_015	59376
000130F_017	59957
000478F_003	164784
000385F_001	34462
000560F_001	44295
000504F_005	15721
000061F_031	16440
000096F_013	7728
000027F_004	46312
000205F_001	13523
000067F_019	60377
000064F_011	26338
000005F_002	53602
000021F_017	64384
001052F_004	23612
000620F_006	36769
000557F_004	132625
000772F_004	172292
000927F_002	61808
000454F_003	18118
000009F_042	32970
000146F_017	35454
000744F_002	57645
000099F_010	23835
000207F_001	84084
000240F_011	36359
000156F_014	29151
000409F_002	33167
000017F_022	41142
000048F_010	34020
000140F_012	12972
000718F_006	164453
000051F_036	56241
000001F_028	14283
000748F_004	30451
000009F_010	471774
000297F_003	9453
001898F_001	53895
000613F_001	38554
000293F_006	371626
000011F_018	31427
000220F_022	46813
000260F_010	151677
000121F_017	51749
000000F_031	62159
000234F_009	14746
000041F_007	41448
000049F_003	20942
000814F_002	60596
000014F_015	13796
001437F_001	28519
000344F_012	41394
000120F_015	32471
000023F_013	177056
000428F_002	31728
000519F_006	86742
000208F_013	7054
000208F_009	39608
001549F_001	19960
000545F_005	42811
000887F_002	36033
[truncated: 7,753 more rows]
