# Supplementary material for: Genome-wide association mapping of date palm fruit traits
Source: Nat Commun. 2019 Oct 15;10:4680. doi: 10.1038/s41467-019-12604-9 (PMC6794320; doi:10.1038/s41467-019-12604-9)
Supplement: Supplementary file 11 — Source Data file [file 41467_2019_12604_MOESM11_ESM.zip › Fig1/Fig1d_primary_contig_lengths.tsv]

001729F	76014
002085F	50022
001098F	141410
000453F	320076
000561F	332497
000488F	390218
002911F	21668
002356F	36558
000943F	187099
001415F	103422
000814F	212256
002237F	41393
002799F	25213
001274F	120024
001774F	72319
002186F	44077
001895F	61887
002813F	24802
001734F	74673
002584F	30253
000100F	1513787
001183F	132390
000696F	261477
000784F	221012
001234F	124537
000106F	1569145
001229F	125412
001770F	71994
000042F	1131940
001149F	155501
001304F	116796
000375F	483452
002921F	21714
002333F	37444
000781F	268123
001884F	64186
002779F	25544
002582F	30203
000329F	588824
002483F	32512
002265F	39916
002126F	47279
001129F	140969
001844F	67087
002490F	32222
002178F	44549
002204F	42991
001366F	108857
002276F	39364
000912F	182384
001950F	58800
001307F	148051
000623F	32929
002005F	55026
001663F	80070
000483F	339839
002886F	22526
002768F	25640
000908F	180225
000889F	191909
000356F	513151
001064F	146028
002805F	25149
000249F	729623
001270F	79546
000830F	196625
001549F	91321
002709F	27197
001458F	99965
000904F	180975
002360F	36248
000577F	315751
001535F	92940
001554F	90509
000970F	176001
000971F	176508
000002F	6535345
001873F	64424
000608F	292141
001407F	100885
000373F	499956
000015F	4026083
002940F	20698
001785F	70721
000219F	869867
001829F	67978
001905F	62068
001278F	117979
000583F	318876
002548F	31038
001076F	154036
000364F	498571
001309F	116350
000411F	427823
001541F	91847
002167F	45117
000851F	202017
000335F	560888
000097F	1584166
000069F	2040033
000499F	366294
000619F	303010
001702F	78126
002466F	32778
001728F	46924
001575F	82039
002935F	21083
002229F	41556
002324F	37636
002808F	24976
000747F	236596
000760F	232225
001830F	68111
000475F	391731
001716F	77138
001184F	132144
002559F	30533
001682F	86577
001285F	119360
000018F	3825574
002018F	54226
001425F	102129
002191F	43728
002063F	51060
000327F	552614
002809F	24914
000939F	174138
002651F	28641
000474F	399661
002246F	41043
001420F	55160
000006F	4987555
001172F	134687
002684F	27785
002433F	34328
001902F	62852
001498F	95967
001648F	81346
001474F	97991
001435F	100756
001256F	122155
000213F	901602
002738F	26719
001094F	149909
000581F	320452
002105F	48659
001087F	145077
002931F	21082
001504F	94830
001346F	111918
000148F	1093155
002225F	42178
002705F	27429
000719F	249925
000404F	445272
001993F	56049
000061F	2085727
001938F	59848
001170F	134970
002675F	28106
000596F	310036
002409F	34626
000227F	825826
002274F	39694
002458F	33271
002749F	26428
000779F	218920
002962F	20141
000890F	192855
001443F	100416
002625F	29174
001137F	139901
002654F	28864
000170F	1027982
002542F	31191
000175F	1037422
002578F	30212
000504F	378790
000112F	1463971
000917F	194403
000008F	4748587
001016F	165889
002635F	28964
000708F	244876
000020F	3474155
000910F	177658
001967F	57454
001997F	57970
002787F	25411
000444F	364529
002062F	51312
000914F	187436
001026F	157181
000863F	199123
000809F	212883
001212F	130438
000892F	189120
000674F	269880
000116F	1466351
000371F	494775
000188F	989611
000218F	905613
001171F	134438
000651F	272894
002556F	30730
001215F	127034
000000F	12135052
001195F	130342
001642F	81591
001249F	123299
002529F	31357
000913F	187769
000717F	241096
001426F	99257
000644F	276627
001053F	158226
002260F	22341
002860F	23419
000152F	315262
002438F	33594
001705F	67791
001260F	122341
000834F	211445
002257F	40219
000551F	343170
002747F	26341
002650F	28527
001115F	143318
000986F	172947
000088F	1594100
002332F	37285
001237F	124285
000738F	244176
001328F	114080
001136F	141373
000749F	237251
001167F	135145
001218F	126937
001907F	62206
000707F	249484
000832F	207224
001694F	78239
001209F	128131
001162F	120700
002378F	35489
000958F	183135
002111F	48483
002862F	23496
002243F	41078
000365F	489597
000141F	1242223
000697F	280600
000806F	214197
000786F	213998
000056F	2201419
001031F	162835
001621F	84241
001423F	99792
002537F	31372
002095F	49697
001577F	88437
000232F	854397
001626F	83150
001165F	135575
000550F	342406
000718F	257548
000796F	192825
002414F	34619
002220F	45143
001749F	74150
000349F	536185
001658F	80820
001547F	96411
002531F	31384
000585F	318334
002406F	34891
000237F	811559
001937F	59934
000215F	853687
000664F	265833
002551F	30820
001188F	132062
002065F	51050
001203F	129634
000847F	202137
001015F	166045
000442F	410585
001636F	82033
002392F	35289
001981F	56528
000846F	211420
000423F	439101
002189F	43814
000848F	198441
002043F	52271
000261F	744562
001537F	92411
001709F	77384
000557F	382868
000168F	1043679
001692F	72469
000662F	258856
000493F	378055
000302F	649451
001771F	72189
000398F	467477
002832F	24296
000850F	265769
000099F	1514557
002190F	70321
001124F	139066
002347F	36536
000105F	1496184
000996F	171204
002203F	43580
000552F	336426
002518F	31792
002623F	29354
001555F	90724
001557F	90370
000164F	1012805
001127F	141615
000123F	1345097
002269F	39924
001289F	118619
001906F	62400
002213F	42605
000445F	418316
001609F	84796
002668F	28204
000977F	174884
000205F	444814
002691F	27521
001488F	93131
000414F	410393
002262F	40112
000446F	446541
000198F	1039798
002175F	44708
001567F	85633
000562F	329621
002722F	26979
000094F	1611364
002897F	21994
001451F	99192
001908F	64425
002345F	36878
001117F	133761
000331F	567205
000607F	291779
001216F	127191
002614F	29684
001866F	65770
000576F	323275
002290F	38900
001062F	155940
000443F	425897
001945F	59191
000441F	425720
001147F	138213
001353F	58613
000519F	363227
000304F	605156
001245F	123590
001496F	97582
001748F	73734
000578F	313203
002624F	29260
000226F	799709
001896F	63290
002730F	26637
001878F	56380
001956F	58488
001662F	77793
002933F	21090
002135F	46914
001520F	93065
000933F	186178
000731F	235896
002076F	50105
001990F	56151
001401F	105519
000878F	194291
000128F	75870
000754F	25702
001649F	81449
001536F	84255
001387F	105514
002517F	31622
000073F	1885917
000297F	622755
002570F	30493
000625F	303256
000153F	1142135
002046F	52267
000898F	190979
002820F	24772
000466F	405809
000884F	186046
001516F	99011
000360F	502347
001841F	67152
001548F	91425
001046F	151985
002538F	31302
001003F	160043
002844F	23859
001930F	60035
000348F	548906
001523F	81657
002252F	40444
000093F	1528272
000333F	533181
000250F	25665
001119F	143802
001512F	94232
002797F	25171
000739F	221880
002182F	44416
001035F	162271
002032F	53021
001765F	72221
000999F	165663
000463F	433911
001874F	63029
000154F	1125086
000031F	1691730
002892F	22344
002134F	46750
001054F	157726
002852F	23931
001511F	94313
001745F	74321
000783F	218458
002816F	24440
000546F	327653
000875F	193393
001370F	108640
001191F	124444
000589F	315464
001933F	8352
001135F	139779
001553F	90663
002513F	31660
001921F	61008
001696F	78187
002394F	35460
002244F	37656
000994F	171620
000127F	1343967
000906F	188323
000930F	179588
001720F	76728
000730F	242703
002952F	16737
001047F	154650
002597F	29912
002776F	25742
001871F	65007
001919F	61127
000640F	284293
002152F	41780
001182F	125969
001344F	105384
000695F	122470
001782F	70760
001017F	166320
000253F	763454
002888F	22409
000103F	1505650
002128F	46953
002038F	45917
000212F	856508
001920F	61065
002763F	26132
000601F	320401
000790F	212670
002338F	38184
002325F	37531
001870F	65265
001175F	124541
000633F	289657
000048F	2456082
002536F	31400
000034F	2962850
002148F	46265
000712F	242313
000021F	3633765
000351F	531693
000383F	483260
002137F	46577
002778F	25718
000382F	485663
000471F	396850
001295F	116778
000869F	21352
002313F	38130
002070F	50768
002674F	27973
002565F	30502
002316F	37727
002527F	31531
001148F	138483
001225F	107903
000314F	592721
000047F	2527826
001936F	59784
001329F	114086
001831F	67897
001817F	68638
001024F	164664
000669F	271746
002096F	49432
000554F	345904
000990F	172847
001085F	138922
002400F	34278
002348F	36594
002323F	37468
000678F	267500
001222F	120100
002687F	27673
000050F	2451367
002734F	26730
002725F	26833
000852F	210429
000087F	1659902
002577F	30255
002866F	23301
001857F	66074
000083F	1679265
000450F	395418
002773F	25734
001766F	72367
002632F	28955
001798F	57102
000347F	551424
002850F	23727
002202F	43409
001102F	147862
000922F	177141
001139F	141799
000732F	239627
001352F	111713
000679F	268362
001253F	115364
001365F	109206
000687F	260544
001036F	161588
001045F	159630
000929F	170937
000089F	1606172
001867F	65470
001597F	87261
000039F	2833032
001109F	133024
002081F	50281
000722F	248069
002887F	22484
002100F	49125
001534F	92566
002391F	35295
002077F	50300
000092F	1504607
001394F	106287
002387F	35403
000857F	185411
001280F	119857
001126F	143005
001028F	163354
000392F	456262
000464F	385132
002661F	28393
001670F	80250
002023F	53861
000040F	55196
001587F	87787
001529F	92852
002702F	27358
002211F	42736
001986F	56097
001099F	148424
002602F	29737
000520F	364659
001932F	60003
000792F	218573
000372F	492970
002755F	18851
002488F	32136
000240F	788601
002328F	37504
002801F	24074
002522F	31656
001740F	75041
001113F	130589
000512F	385189
002945F	20538
001444F	100486
000762F	231868
002432F	33916
001778F	70673
000320F	600149
001106F	146889
001236F	124592
000803F	220796
001610F	78191
001027F	164243
001713F	76962
002461F	32811
000777F	224116
002057F	51928
000276F	738935
000628F	294154
002386F	35356
001723F	76625
001756F	72863
002384F	35324
001861F	65843
000291F	659318
002544F	31239
000144F	1207833
001143F	138897
002710F	27228
000715F	246156
002806F	25167
001130F	137341
001140F	139821
001667F	79662
000915F	180971
000242F	790821
002073F	50470
001061F	160489
000923F	186481
001982F	56447
000903F	195116
002653F	24249
002728F	26867
001639F	81750
000393F	449046
001189F	131802
000294F	651063
002666F	28287
002793F	25221
001787F	70535
002123F	47477
000145F	1233635
000120F	1320110
001659F	66731
001348F	110800
001283F	119298
000991F	171855
001848F	66365
000279F	105229
001571F	88782
000104F	1506671
000009F	4642362
002157F	46932
000209F	916331
002899F	21974
000587F	316625
001899F	62854
002950F	20476
000133F	65925
001559F	89982
000501F	381283
001169F	143998
001065F	158394
000129F	1324480
001869F	87251
001904F	62289
001464F	98668
000926F	198745
001736F	75119
001492F	96625
001927F	36497
001714F	76873
000337F	508446
000413F	413641
002079F	50182
002446F	33589
000384F	457744
001503F	94761
000121F	1392297
000885F	163094
001251F	74637
000684F	258495
000723F	250956
002686F	27636
000005Fb	3599228
002210F	42907
000169F	1031786
000505F	356463
000579F	321676
002707F	27279
002368F	36107
002099F	49278
000494F	391155
000228F	853391
002819F	24771
001268F	126974
000686F	268112
002362F	35952
001205F	128592
001581F	88111
000072F	1875315
000186F	979873
001599F	100809
000440F	424828
001056F	153620
002404F	34799
001934F	48351
000311F	632676
001294F	118083
000641F	272263
001007F	166722
002179F	44594
001524F	93259
000181F	1005369
002506F	31872
000536F	334228
000993F	171515
001790F	70227
001397F	105391
000556F	30905
001419F	102967
000841F	204087
001814F	53086
001161F	106840
000815F	211123
000525F	365325
002649F	28739
002396F	35102
002327F	37676
002319F	37808
002164F	45374
001487F	96880
001448F	93362
001078F	154273
000862F	198976
001738F	76214
001227F	125200
000864F	187396
001263F	121854
000176F	1022278
000694F	261091
001006F	167260
002627F	29150
001573F	88454
000710F	275972
002712F	27106
001883F	64146
000284F	626222
000400F	444410
002397F	35163
001293F	98720
000406F	454924
001615F	84454
000748F	242289
000945F	174406
002662F	28441
000162F	1090901
000134F	1301189
000964F	176699
002352F	35332
000534F	338340
000173F	1018575
000656F	267561
000438F	423937
000028F	3261382
002782F	25480
000586F	318420
002165F	45261
002177F	44622
001903F	62702
000726F	246023
000936F	50272
000594F	303998
000600F	298725
002197F	43721
000095F	1610299
000836F	205944
002615F	29471
001913F	61719
000290F	667838
001123F	141559
002196F	43678
000621F	290087
000886F	180482
000750F	227827
000675F	268456
000956F	57303
002008F	54928
000692F	262557
001374F	107586
000248F	779980
002075F	50446
000135F	1307154
002553F	30979
001075F	137350
000078F	1829507
000791F	219837
001923F	60726
002240F	41013
001331F	113688
002198F	43467
000388F	473442
000757F	58725
002230F	41609
001641F	81649
001708F	77613
001377F	106335
001860F	60766
001008F	165557
002523F	35210
002678F	27876
001450F	59863
000432F	430464
001606F	86140
002275F	39479
000616F	302137
002002F	55681
001677F	79570
001545F	91754
000661F	273871
002720F	26949
002412F	34414
001826F	68094
001851F	66225
000174F	1011857
001780F	47611
002855F	23667
000590F	313970
001961F	57749
002880F	22416
000639F	291925
000041F	2657689
001882F	64028
001688F	78905
001070F	155168
000752F	24892
002227F	41985
002914F	21665
002785F	25492
002479F	32754
002223F	42107
002184F	44364
001153F	137895
000506F	374642
000207F	942207
001750F	73935
001595F	96059
001068F	141991
000778F	100256
002670F	27974
000653F	274343
001942F	59301
001223F	125869
002337F	36891
000685F	259681
002980F	24373
000980F	173696
001252F	122906
000514F	369448
001390F	106601
000004F	5902537
001966F	57436
001120F	143524
002694F	27561
000136F	1270006
001594F	85376
002149F	41347
002042F	52434
000770F	225656
001480F	96231
000027F	3303984
000559F	338212
001835F	67660
000451F	411502
001600F	19097
000566F	330136
000699F	278730
000395F	483892
000612F	307987
001558F	90230
001288F	117888
001833F	67791
000527F	355709
000916F	179416
002590F	29873
000681F	267616
002896F	22056
000682F	252921
001009F	167291
001985F	56155
000584F	320547
001618F	84447
001389F	109161
001412F	103448
001333F	112454
000523F	369377
000001F	7496001
001330F	108441
002207F	42923
000049F	2284267
002170F	44853
001616F	84265
001539F	92364
000545F	326172
001022F	165212
001367F	109063
000535F	341470
001598F	86597
000435F	415170
001247F	120830
001185F	120027
000632F	292301
001116F	122340
001355F	116855
002605F	29644
002083F	50064
002824F	24529
002423F	34623
002928F	21143
002555F	30774
000868F	31778
002628F	29131
002657F	28535
002534F	31546
002957F	20398
002115F	48310
003137F	23460
002926F	21408
002619F	29344
000537F	341509
000605F	301455
001886F	63615
000804F	214028
000942F	182469
000379F	454680
001862F	65794
002263F	40004
001258F	122372
000925F	180403
002303F	38422
002431F	33822
001269F	120123
000477F	395060
000733F	238843
002131F	37888
001823F	55987
000399F	452549
000163F	1082137
000192F	969311
000035F	2980447
001411F	107833
000177F	991542
001525F	67385
001111F	145322
000151F	254919
002606F	29793
002174F	44671
002498F	32038
002451F	33485
000624F	291869
002201F	43843
001052F	170217
000026F	3354821
001859F	65858
002151F	39250
002022F	53774
001265F	121446
001254F	122853
000033F	2969207
000642F	265448
000849F	202668
002492F	32119
002803F	25068
000357F	515711
002530F	31433
002153F	45746
001392F	59537
000495F	379081
000199F	930641
001379F	107266
002322F	37532
000526F	368326
001510F	94533
001484F	60629
001879F	64289
001783F	70752
002028F	62006
001796F	69690
001570F	88885
001880F	64233
000030F	3168941
002697F	27590
000484F	391811
000363F	67502
001517F	68481
002372F	35688
002382F	35763
001810F	68732
002388F	34686
001699F	78198
002071F	50771
000275F	695859
000824F	209217
002869F	23141
002119F	47613
000759F	241081
002273F	39752
000204F	904422
002173F	44894
000137F	1315108
000036F	56392
001410F	103546
001369F	108883
002353F	36695
001574F	88739
001385F	107013
001565F	89749
001014F	165934
000950F	213616
001239F	124317
001629F	82028
000845F	203705
002117F	48045
002376F	35668
001654F	80907
002889F	22467
002961F	20060
002385F	35543
002222F	42125
002591F	30008
001834F	67925
000263F	734866
000233F	820542
000482F	396868
002298F	35671
000693F	261871
002704F	27322
002573F	30393
000071F	1857052
000447F	440414
002764F	26079
002025F	53676
001356F	110341
001542F	74358
000659F	261340
000703F	263450
000452F	416022
002421F	39776
002060F	51372
000865F	199031
002162F	45428
001689F	78717
002267F	39966
002509F	31749
000202F	942315
000940F	188406
002214F	42609
001312F	114640
000772F	206179
002383F	31069
000390F	515744
002447F	33547
000588F	313970
000543F	339987
002122F	47609
000258F	742495
001361F	111102
002420F	34330
002335F	36921
000691F	264751
002027F	53142
002048F	52032
001917F	61299
001737F	75147
000952F	179854
001434F	106805
000522F	360375
002193F	43730
001067F	161309
000014F	4150965
001428F	85033
001601F	82349
000555F	311011
000921F	195897
000308F	622300
001246F	116185
001686F	86524
000610F	302956
001733F	75554
001240F	121023
001590F	87665
002206F	42803
001666F	72640
000767F	241885
002956F	20272
001097F	154699
002874F	22947
001852F	65998
002613F	29254
002746F	41042
000055F	2243591
000630F	293670
000307F	619997
000180F	978317
002370F	35797
002426F	34111
001890F	63501
001704F	74234
000064F	2085946
001013F	168542
002169F	44921
002334F	37262
001989F	56238
000516F	368218
000344F	544656
001059F	156930
002753F	26206
002580F	30195
001033F	150931
000888F	192487
000485F	123636
001282F	119515
000618F	299899
002870F	23202
001804F	69377
002176F	44509
001163F	124314
000599F	308145
002660F	28530
002041F	52490
001868F	65311
000755F	235851
000736F	238557
002468F	32874
000082F	1706520
002692F	27658
002375F	27974
001305F	114613
001431F	98791
000245F	785202
001299F	117411
000013F	4179268
001445F	100103
001373F	115898
001039F	153854
000769F	220503
000274F	789704
000842F	204151
002854F	23712
000513F	51852
000844F	198385
000479F	396760
000745F	40124
000024F	3387459
000957F	178687
000631F	293557
001994F	55889
000544F	346248
000303F	638608
002192F	43788
001081F	149768
001924F	60583
001528F	92900
000208F	907227
000672F	283831
002545F	31114
000570F	327472
002567F	30494
000476F	403166
001118F	144466
000938F	176726
002054F	51847
001194F	130486
000462F	443671
002147F	46294
001235F	124304
000521F	335549
001858F	66186
001243F	123902
002398F	35050
000334F	532880
000666F	261311
001724F	76559
001604F	86048
000867F	196420
001722F	76203
001742F	74517
001012F	166219
000498F	382014
002089F	49964
002603F	29647
002300F	38246
001202F	129627
002881F	22553
002082F	50174
000428F	436285
000206F	955516
002155F	36464
001611F	84655
000305F	616605
001863F	65704
002515F	31711
000984F	173453
002224F	42061
001204F	129462
001800F	69532
001019F	165533
001201F	130110
000457F	444415
000744F	238567
000053F	2337418
001166F	135317
002364F	35863
002497F	32145
000646F	24145
000866F	197873
001375F	50561
001893F	63624
001276F	112803
000362F	513023
000919F	171537
001746F	74129
001086F	151454
001726F	76466
001391F	106546
000045F	2442693
002839F	23982
001964F	57641
000652F	278724
002232F	41372
001515F	93276
001928F	60149
000740F	201390
002343F	36707
002795F	25286
001588F	86875
001695F	78084
001971F	57309
002526F	31415
001105F	147416
002868F	23266
000540F	339784
002836F	24114
000190F	900521
002762F	26177
000318F	608140
000267F	719093
002296F	38365
001647F	81665
001969F	57817
000037F	2961799
002264F	40105
000567F	316388
001900F	63215
001580F	87988
000902F	189182
000352F	516093
001112F	145793
001238F	123993
000774F	220629
000975F	175704
000976F	160178
000066F	2097927
001518F	93058
001801F	69389
001384F	106934
002693F	27558
001349F	111373
000366F	493429
000157F	957400
001946F	59072
000743F	231396
000187F	891791
001316F	114941
001405F	92730
001244F	120726
000563F	333553
000338F	546741
000017F	3804770
001754F	73531
001213F	138703
000067F	2011907
000222F	863452
000355F	37745
002299F	38304
002838F	24015
000410F	447135
002699F	27392
002056F	51430
001562F	89881
001698F	78088
000340F	551567
001526F	92918
001954F	58412
001741F	74959
001110F	145996
002425F	34229
001159F	136665
000381F	494339
000259F	736180
001018F	165601
001128F	131988
002640F	30548
000239F	813730
001459F	99021
000403F	435773
000300F	629074
000967F	162791
002142F	46261
002218F	42361
001436F	101114
001784F	71428
000874F	194719
002080F	50002
002358F	36499
001152F	138221
000825F	204665
000469F	395614
000005Fa	1688999
002326F	37470
000260F	767619
001807F	67462
001157F	125418
000046F	2707869
000310F	608441
001747F	66785
000229F	834158
001838F	67287
002106F	48665
001797F	69798
000358F	508403
000301F	646960
001681F	79181
001302F	117026
000156F	1128368
002474F	32908
002519F	31725
001224F	125620
002664F	28372
002655F	28490
002143F	46453
001313F	114036
002636F	28962
002585F	30298
000490F	386701
001840F	67259
000468F	405376
000953F	177652
000146F	1135903
001491F	73777
002285F	39108
000243F	815815
001931F	59896
002843F	24053
002669F	28261
001506F	94632
000295F	652994
000931F	184323
002736F	26598
001910F	62072
000216F	917454
001717F	76348
001100F	148173
001219F	127424
000321F	554611
000424F	421069
001819F	68570
001768F	72267
001815F	68804
002166F	45263
002436F	33653
001228F	125236
001763F	59822
001968F	57593
000246F	771472
001438F	83389
001527F	87941
002681F	27990
002287F	38920
001929F	59946
002700F	27403
001481F	97182
001457F	96956
002314F	37969
001241F	37089
002373F	35902
000080F	1842562
001208F	128251
001347F	104234
000315F	619396
002029F	53323
001944F	59206
002035F	52633
002101F	43535
002800F	31538
001437F	102281
001091F	131203
000319F	584390
001327F	108449
002470F	32831
000899F	189855
000408F	432876
001605F	85809
001630F	82446
001875F	64393
001497F	95613
000876F	194582
001364F	108988
002741F	26540
000339F	551460
002521F	31609
001816F	68492
002403F	34701
000130F	1309221
000244F	780691
002072F	50581
002947F	20545
001324F	114408
000558F	233689
001332F	32966
000643F	286749
002493F	32215
000391F	462979
000972F	175806
000974F	172689
001856F	66074
001624F	83606
001041F	160094
000160F	1105357
000068F	2034532
000394F	447288
000369F	496543
001193F	130640
002034F	52831
001318F	106610
001505F	94699
002642F	28892
002485F	32424
000117F	1456973
001576F	88433
000142F	1310611
001339F	112090
002258F	40126
001758F	67437
001811F	68821
001853F	66145
001475F	97007
001825F	68208
001096F	145394
001442F	92470
001514F	84834
001138F	139540
001489F	96653
000894F	190359
001552F	62909
000742F	234087
000810F	26375
002716F	27154
000361F	520628
000032F	3151199
001275F	120217
001478F	97618
000918F	187057
001655F	80927
002411F	34485
002379F	35305
000591F	313383
000385F	481934
002435F	33842
001357F	110642
000458F	417395
002645F	28774
000012F	4187996
002161F	44938
000416F	436799
001051F	42771
002566F	30621
001620F	84372
002221F	42330
000255F	96490
001762F	72581
000654F	281129
000648F	285692
000085F	1702091
000422F	425853
001685F	78828
002878F	22709
001550F	91055
001133F	141002
000107F	1478010
000811F	32410
002905F	21892
000665F	273014
000460F	418110
000831F	204175
002069F	50594
002238F	41147
001619F	84691
002665F	28282
002084F	51921
000928F	185358
001186F	99822
001970F	57352
002058F	51770
002139F	46441
002770F	25866
002092F	49858
000439F	425532
002558F	30751
000720F	249180
000070F	1956941
002879F	22736
001145F	131876
002557F	30929
002399F	34977
001066F	155556
002003F	55373
002140F	46307
001281F	119602
002539F	31299
001395F	94448
002583F	30194
000629F	297818
001446F	100227
001596F	87350
001845F	74573
002875F	22849
001413F	96265
001585F	87722
000235F	22173
000283F	669924
001378F	100823
002342F	29668
000098F	1515864
001430F	101399
000829F	226301
002351F	36601
000509F	369249
002444F	33735
002340F	36800
000756F	220143
000961F	168295
001712F	69469
002495F	32025
001976F	56941
000211F	870185
001429F	101587
001876F	57933
002667F	28293
002017F	54087
000434F	419908
001300F	105711
001805F	69023
000277F	697128
001323F	114390
000657F	263924
000714F	250097
000768F	228995
001049F	22637
001468F	98620
001690F	69033
001684F	79389
000425F	422621
000698F	258922
001042F	160131
002006F	55102
000109F	1504433
000622F	289375
002864F	23352
000564F	346635
001381F	104634
002449F	33460
002086F	50119
000132F	1338480
000298F	654576
001901F	62793
001298F	117530
000019F	3791044
001141F	137704
001471F	94468
001872F	74228
002683F	27790
000051F	2414236
001584F	87889
000003F	6019126
001672F	79456
002701F	27480
001789F	70553
001277F	119812
002098F	49418
002769F	25851
001291F	118182
001432F	101251
000060F	2156406
000273F	708757
001210F	128142
000909F	188285
002851F	23908
002160F	45566
001460F	98984
000988F	172097
002634F	28893
002902F	21830
002579F	30240
002524F	31541
001522F	93151
000029F	3270942
001607F	85588
002508F	31678
001625F	83401
001644F	70754
001272F	113779
001206F	128762
000617F	281308
002044F	52297
000057F	222012
001675F	51475
000877F	194414
001144F	58489
002231F	41644
002541F	31308
001564F	89679
001134F	46166
002958F	20242
000455F	400511
000281F	677652
002708F	27271
000336F	552881
000573F	337962
001837F	67214
001383F	106858
000086F	1613508
001358F	110266
000231F	842217
000247F	781658
000671F	260657
001865F	65559
000025F	3458187
002317F	37794
001360F	118458
002181F	47411
001543F	85817
001589F	88750
001317F	116106
000817F	223243
001337F	115008
000296F	722662
001530F	52983
001591F	87620
000118F	1454753
001063F	160242
000467F	417543
000932F	186863
000700F	258455
001404F	104711
002549F	31015
002828F	24361
000178F	976996
001232F	113417
001673F	79604
002416F	34359
001402F	105197
000309F	639559
001538F	92529
001974F	60450
000317F	594177
001469F	98414
002036F	52635
002891F	22306
002009F	54952
000853F	198975
001940F	59544
001764F	67559
000638F	284975
002767F	25954
000197F	758793
000183F	1032280
000753F	235793
000075F	1844821
002532F	31337
000882F	193349
001563F	90017
002507F	31664
001233F	125557
000649F	304248
000602F	323344
000764F	223223
002294F	38629
000775F	39981
002744F	26636
000409F	443224
000887F	188868
000973F	173658
001214F	134060
000780F	243240
001092F	166507
001892F	63206
000533F	342515
002554F	30752
002302F	38178
000194F	959354
000316F	568877
001359F	109442
001424F	102329
002516F	31648
001187F	131887
001350F	52280
002867F	23289
000820F	216109
001735F	75212
002598F	29786
001775F	71710
001951F	58822
002226F	41825
000278F	686348
001818F	68486
002840F	24007
002514F	31655
001156F	137428
000948F	180156
001507F	94987
001418F	103019
001608F	77974
001273F	120089
000143F	1271546
000538F	342136
002185F	44292
000761F	232730
001179F	132755
002033F	52844
002395F	34834
001306F	116832
001476F	97900
002212F	54769
001125F	142007
002861F	23559
002955F	20423
002620F	29479
002154F	45764
000572F	332147
002907F	21572
000470F	399536
001521F	97628
002505F	32017
001887F	63757
002786F	25507
002771F	25875
000161F	1076589
000166F	1060619
001556F	90243
002158F	44328
001038F	160975
000541F	344144
001494F	90553
002478F	32687
001174F	109993
001398F	104912
002727F	27029
001960F	58240
001271F	120428
000776F	238586
002453F	33313
000195F	959625
000716F	188667
001911F	61831
002842F	23921
000165F	99452
000547F	343792
001176F	134201
001813F	68785
001703F	79348
000944F	177179
001121F	143151
000793F	218681
002471F	32801
000268F	740287
002472F	33036
001090F	150653
001043F	160361
002913F	21681
002374F	35777
002156F	45873
000724F	247827
000530F	352985
001877F	64274
002595F	29967
000706F	257731
001786F	70700
001680F	79238
000900F	189351
002113F	48282
001264F	121498
001257F	122560
002895F	22042
000603F	276026
001843F	67114
002618F	29614
001266F	121323
002377F	35669
002281F	39218
001909F	62070
002647F	28673
000203F	944875
002630F	29219
001029F	130697
000528F	369688
000565F	34216
000835F	206299
001513F	97312
001650F	80766
002004F	55076
001005F	168468
002673F	28195
000978F	162136
002631F	29096
001821F	68471
000924F	172451
001707F	68999
001482F	97083
002790F	25414
002599F	29986
001441F	103832
000405F	386235
002837F	23859
002807F	25056
001290F	118304
001603F	86054
002308F	38243
002277F	39536
000402F	457072
001652F	81473
001700F	77942
002011F	54748
001779F	71115
002107F	48914
002648F	28682
000571F	349440
000854F	190028
001583F	87874
002848F	24121
000038F	2919894
001824F	68128
000785F	220743
000968F	176513
002954F	20403
000816F	199632
001979F	56699
002564F	30596
001082F	152029
000920F	178481
000350F	540752
002228F	41686
001551F	91038
001345F	97829
000955F	178783
001881F	55974
001645F	81718
001855F	66084
002052F	51904
002696F	27513
002419F	34240
001593F	87506
001338F	112303
002637F	29086
002141F	46307
001250F	123130
002761F	26062
001343F	111921
002587F	30181
000367F	510086
000076F	1835706
001021F	165622
001561F	89879
002581F	30221
000214F	906698
001665F	79896
002061F	51382
002937F	20736
001760F	72912
002698F	27529
002798F	25361
000401F	465299
000220F	897195
000370F	502644
000325F	561537
001854F	69207
000987F	182105
001832F	67919
001795F	69935
000822F	203877
002457F	33214
002280F	39304
001962F	57667
002256F	40602
001406F	103559
001842F	66319
002561F	30769
002216F	42526
001953F	58577
002927F	21184
000794F	218380
001248F	72241
002706F	27251
002846F	23846
002270F	39689
002000F	57646
000238F	836903
002452F	33211
000023F	3476728
001211F	127731
000252F	24522
000569F	324891
000492F	379786
001351F	111187
002857F	23571
000043F	2639138
001894F	63397
002306F	38352
002039F	52550
002088F	44448
001368F	101692
001711F	77181
001632F	71545
000201F	947042
000386F	469786
001730F	76261
000609F	304834
002901F	21948
000690F	263257
000701F	255013
001788F	70590
002091F	49812
002882F	22565
002051F	51980
002055F	39882
002014F	54652
000705F	248294
000805F	220111
000427F	421095
000500F	375778
002459F	33230
001044F	154374
001799F	69525
000737F	252559
002365F	36096
000289F	639343
001612F	84758
001034F	162425
000615F	301979
001614F	84599
000560F	333647
001943F	59256
001965F	57540
001131F	140530
001453F	98644
001465F	98880
001998F	55702
000287F	616737
000860F	190431
000292F	572310
001427F	102244
001935F	59953
001532F	92653
002074F	50428
000511F	369735
000969F	183390
000007F	4728343
000813F	201451
000838F	206478
002638F	29113
000634F	282857
000077F	1818751
001653F	81376
001084F	151640
001230F	124825
002658F	28545
001060F	147992
000895F	173799
001939F	59482
000332F	569192
002894F	22157
000807F	214720
000983F	173324
001040F	139099
000833F	205045
001568F	85094
000966F	176968
002187F	39243
001958F	58069
000963F	179720
002965F	20111
000650F	280046
000171F	98781
001847F	66665
000897F	187076
001820F	71118
[truncated: 706 more rows]
