# Supplementary material for: Genome-wide association mapping of date palm fruit traits
Source: Nat Commun. 2019 Oct 15;10:4680. doi: 10.1038/s41467-019-12604-9 (PMC6794320; doi:10.1038/s41467-019-12604-9)
Supplement: Supplementary file 11 — Source Data file [file 41467_2019_12604_MOESM11_ESM.zip › Fig1/Fig1g_inner.tsv]

interval	chr	start	end	score
chr1_0_200000	chr1	1	200000	4
chr1_100000_300000	chr1	100001	300000	4
chr1_1000000_1200000	chr1	1000001	1200000	3
chr1_10000000_10200000	chr1	10000001	10200000	9
chr1_10050000_10250000	chr1	10050001	10250000	9
chr1_10100000_10300000	chr1	10100001	10300000	9
chr1_10150000_10350000	chr1	10150001	10350000	9
chr1_10200000_10400000	chr1	10200001	10400000	8
chr1_10250000_10450000	chr1	10250001	10450000	8
chr1_10300000_10500000	chr1	10300001	10500000	8
chr1_10350000_10550000	chr1	10350001	10550000	7
chr1_10400000_10600000	chr1	10400001	10600000	7
chr1_10450000_10650000	chr1	10450001	10650000	6
chr1_1050000_1250000	chr1	1050001	1250000	5
chr1_10500000_10700000	chr1	10500001	10700000	8
chr1_10550000_10750000	chr1	10550001	10750000	9
chr1_10600000_10800000	chr1	10600001	10800000	12
chr1_10650000_10850000	chr1	10650001	10850000	13
chr1_10700000_10900000	chr1	10700001	10900000	11
chr1_10750000_10950000	chr1	10750001	10950000	10
chr1_10800000_11000000	chr1	10800001	11000000	8
chr1_10850000_11050000	chr1	10850001	11050000	6
chr1_10900000_11100000	chr1	10900001	11100000	5
chr1_10950000_11150000	chr1	10950001	11150000	5
chr1_1100000_1300000	chr1	1100001	1300000	9
chr1_11000000_11200000	chr1	11000001	11200000	7
chr1_11050000_11250000	chr1	11050001	11250000	8
chr1_11100000_11300000	chr1	11100001	11300000	7
chr1_11150000_11350000	chr1	11150001	11350000	12
chr1_11200000_11400000	chr1	11200001	11400000	12
chr1_11250000_11450000	chr1	11250001	11450000	12
chr1_11300000_11500000	chr1	11300001	11500000	15
chr1_11350000_11550000	chr1	11350001	11550000	13
chr1_11400000_11600000	chr1	11400001	11600000	13
chr1_11450000_11650000	chr1	11450001	11650000	12
chr1_1150000_1350000	chr1	1150001	1350000	10
chr1_11500000_11700000	chr1	11500001	11700000	10
chr1_11550000_11750000	chr1	11550001	11750000	10
chr1_11600000_11800000	chr1	11600001	11800000	11
chr1_11650000_11850000	chr1	11650001	11850000	13
chr1_11700000_11900000	chr1	11700001	11900000	13
chr1_11750000_11950000	chr1	11750001	11950000	10
chr1_11800000_12000000	chr1	11800001	12000000	9
chr1_11850000_12050000	chr1	11850001	12050000	9
chr1_11900000_12100000	chr1	11900001	12100000	9
chr1_11950000_12150000	chr1	11950001	12150000	11
chr1_1200000_1400000	chr1	1200001	1400000	10
chr1_12000000_12200000	chr1	12000001	12200000	10
chr1_12050000_12250000	chr1	12050001	12250000	9
chr1_12100000_12300000	chr1	12100001	12300000	8
chr1_12150000_12350000	chr1	12150001	12350000	6
chr1_12200000_12400000	chr1	12200001	12400000	5
chr1_12250000_12450000	chr1	12250001	12450000	7
chr1_12300000_12500000	chr1	12300001	12500000	6
chr1_12350000_12550000	chr1	12350001	12550000	6
chr1_12400000_12600000	chr1	12400001	12600000	5
chr1_12450000_12650000	chr1	12450001	12650000	2
chr1_1250000_1450000	chr1	1250001	1450000	10
chr1_12500000_12700000	chr1	12500001	12700000	4
chr1_12550000_12750000	chr1	12550001	12750000	6
chr1_12600000_12800000	chr1	12600001	12800000	8
chr1_12650000_12850000	chr1	12650001	12850000	11
chr1_12700000_12900000	chr1	12700001	12900000	12
chr1_12750000_12950000	chr1	12750001	12950000	11
chr1_12800000_13000000	chr1	12800001	13000000	13
chr1_12850000_13050000	chr1	12850001	13050000	12
chr1_12900000_13100000	chr1	12900001	13100000	14
chr1_12950000_13150000	chr1	12950001	13150000	14
chr1_1300000_1500000	chr1	1300001	1500000	8
chr1_13000000_13200000	chr1	13000001	13200000	11
chr1_13050000_13250000	chr1	13050001	13250000	9
chr1_13100000_13300000	chr1	13100001	13300000	5
chr1_13150000_13350000	chr1	13150001	13350000	6
chr1_13200000_13400000	chr1	13200001	13400000	10
chr1_13250000_13450000	chr1	13250001	13450000	11
chr1_13300000_13500000	chr1	13300001	13500000	13
chr1_13350000_13550000	chr1	13350001	13550000	12
chr1_13400000_13600000	chr1	13400001	13600000	11
chr1_13450000_13650000	chr1	13450001	13650000	9
chr1_1350000_1550000	chr1	1350001	1550000	10
chr1_13500000_13700000	chr1	13500001	13700000	9
chr1_13550000_13750000	chr1	13550001	13750000	8
chr1_13600000_13800000	chr1	13600001	13800000	7
chr1_13650000_13850000	chr1	13650001	13850000	7
chr1_13700000_13900000	chr1	13700001	13900000	6
chr1_13750000_13950000	chr1	13750001	13950000	9
chr1_13800000_14000000	chr1	13800001	14000000	11
chr1_13850000_14050000	chr1	13850001	14050000	12
chr1_13900000_14100000	chr1	13900001	14100000	15
chr1_13950000_14150000	chr1	13950001	14150000	14
chr1_1400000_1600000	chr1	1400001	1600000	9
chr1_14000000_14200000	chr1	14000001	14200000	12
chr1_14050000_14250000	chr1	14050001	14250000	11
chr1_14100000_14300000	chr1	14100001	14300000	9
chr1_14150000_14350000	chr1	14150001	14350000	8
chr1_14200000_14400000	chr1	14200001	14400000	9
chr1_14250000_14450000	chr1	14250001	14450000	11
chr1_14300000_14500000	chr1	14300001	14500000	9
chr1_14350000_14550000	chr1	14350001	14550000	9
chr1_14400000_14600000	chr1	14400001	14600000	10
chr1_14450000_14650000	chr1	14450001	14650000	7
chr1_1450000_1650000	chr1	1450001	1650000	11
chr1_14500000_14700000	chr1	14500001	14700000	10
chr1_14550000_14750000	chr1	14550001	14750000	11
chr1_14600000_14800000	chr1	14600001	14800000	9
chr1_14650000_14850000	chr1	14650001	14850000	12
chr1_14700000_14900000	chr1	14700001	14900000	12
chr1_14750000_14950000	chr1	14750001	14950000	9
chr1_14800000_15000000	chr1	14800001	15000000	8
chr1_14850000_15050000	chr1	14850001	15050000	8
chr1_14900000_15100000	chr1	14900001	15100000	7
chr1_14950000_15150000	chr1	14950001	15150000	10
chr1_150000_350000	chr1	150001	350000	2
chr1_1500000_1700000	chr1	1500001	1700000	10
chr1_15000000_15200000	chr1	15000001	15200000	11
chr1_15050000_15250000	chr1	15050001	15250000	15
chr1_15100000_15300000	chr1	15100001	15300000	15
chr1_15150000_15350000	chr1	15150001	15350000	15
chr1_15200000_15400000	chr1	15200001	15400000	14
chr1_15250000_15450000	chr1	15250001	15450000	10
chr1_15300000_15500000	chr1	15300001	15500000	9
chr1_15350000_15550000	chr1	15350001	15550000	10
chr1_15400000_15600000	chr1	15400001	15600000	10
chr1_15450000_15650000	chr1	15450001	15650000	8
chr1_1550000_1750000	chr1	1550001	1750000	8
chr1_15500000_15700000	chr1	15500001	15700000	8
chr1_15550000_15750000	chr1	15550001	15750000	10
chr1_15600000_15800000	chr1	15600001	15800000	13
chr1_15650000_15850000	chr1	15650001	15850000	16
chr1_15700000_15900000	chr1	15700001	15900000	15
chr1_15750000_15950000	chr1	15750001	15950000	14
chr1_15800000_16000000	chr1	15800001	16000000	12
chr1_15850000_16050000	chr1	15850001	16050000	13
chr1_15900000_16100000	chr1	15900001	16100000	12
chr1_15950000_16150000	chr1	15950001	16150000	8
chr1_1600000_1800000	chr1	1600001	1800000	10
chr1_16000000_16200000	chr1	16000001	16200000	7
chr1_16050000_16250000	chr1	16050001	16250000	7
chr1_16100000_16300000	chr1	16100001	16300000	7
chr1_16150000_16350000	chr1	16150001	16350000	10
chr1_16200000_16400000	chr1	16200001	16400000	13
chr1_16250000_16450000	chr1	16250001	16450000	12
chr1_16300000_16500000	chr1	16300001	16500000	13
chr1_16350000_16550000	chr1	16350001	16550000	14
chr1_16400000_16600000	chr1	16400001	16600000	12
chr1_16450000_16650000	chr1	16450001	16650000	13
chr1_1650000_1850000	chr1	1650001	1850000	7
chr1_16500000_16700000	chr1	16500001	16700000	12
chr1_16550000_16750000	chr1	16550001	16750000	8
chr1_16600000_16800000	chr1	16600001	16800000	9
chr1_16650000_16850000	chr1	16650001	16850000	9
chr1_16700000_16900000	chr1	16700001	16900000	10
chr1_16750000_16950000	chr1	16750001	16950000	11
chr1_16800000_17000000	chr1	16800001	17000000	11
chr1_16850000_17050000	chr1	16850001	17050000	9
chr1_16900000_17100000	chr1	16900001	17100000	6
chr1_16950000_17150000	chr1	16950001	17150000	6
chr1_1700000_1900000	chr1	1700001	1900000	7
chr1_17000000_17200000	chr1	17000001	17200000	6
chr1_17050000_17250000	chr1	17050001	17250000	8
chr1_17100000_17300000	chr1	17100001	17300000	13
chr1_17150000_17350000	chr1	17150001	17350000	12
chr1_17200000_17400000	chr1	17200001	17400000	12
chr1_17250000_17450000	chr1	17250001	17450000	11
chr1_17300000_17500000	chr1	17300001	17500000	10
chr1_17350000_17550000	chr1	17350001	17550000	8
chr1_17400000_17600000	chr1	17400001	17600000	8
chr1_17450000_17650000	chr1	17450001	17650000	9
chr1_1750000_1950000	chr1	1750001	1950000	9
chr1_17500000_17700000	chr1	17500001	17700000	7
chr1_17550000_17750000	chr1	17550001	17750000	8
chr1_17600000_17800000	chr1	17600001	17800000	10
chr1_17650000_17850000	chr1	17650001	17850000	10
chr1_17700000_17900000	chr1	17700001	17900000	10
chr1_17750000_17950000	chr1	17750001	17950000	12
chr1_17800000_18000000	chr1	17800001	18000000	11
chr1_17850000_18050000	chr1	17850001	18050000	10
chr1_17900000_18100000	chr1	17900001	18100000	12
chr1_17950000_18150000	chr1	17950001	18150000	12
chr1_1800000_2000000	chr1	1800001	2000000	7
chr1_18000000_18200000	chr1	18000001	18200000	10
chr1_18050000_18250000	chr1	18050001	18250000	10
chr1_18100000_18300000	chr1	18100001	18300000	7
chr1_18150000_18350000	chr1	18150001	18350000	6
chr1_18200000_18400000	chr1	18200001	18400000	8
chr1_18250000_18450000	chr1	18250001	18450000	9
chr1_18300000_18500000	chr1	18300001	18500000	8
chr1_18350000_18550000	chr1	18350001	18550000	8
chr1_18400000_18600000	chr1	18400001	18600000	8
chr1_18450000_18650000	chr1	18450001	18650000	10
chr1_1850000_2050000	chr1	1850001	2050000	6
chr1_18500000_18700000	chr1	18500001	18700000	10
chr1_18550000_18750000	chr1	18550001	18750000	11
chr1_18600000_18800000	chr1	18600001	18800000	14
chr1_18650000_18850000	chr1	18650001	18850000	11
chr1_18700000_18900000	chr1	18700001	18900000	10
chr1_18750000_18950000	chr1	18750001	18950000	11
chr1_18800000_19000000	chr1	18800001	19000000	8
chr1_18850000_19050000	chr1	18850001	19050000	8
chr1_18900000_19100000	chr1	18900001	19100000	7
chr1_18950000_19150000	chr1	18950001	19150000	4
chr1_1900000_2100000	chr1	1900001	2100000	9
chr1_19000000_19200000	chr1	19000001	19200000	2
chr1_19150000_19350000	chr1	19150001	19350000	2
chr1_19200000_19400000	chr1	19200001	19400000	5
chr1_19250000_19450000	chr1	19250001	19450000	7
chr1_19300000_19500000	chr1	19300001	19500000	9
chr1_19350000_19550000	chr1	19350001	19550000	9
chr1_19400000_19600000	chr1	19400001	19600000	9
chr1_19450000_19650000	chr1	19450001	19650000	10
chr1_1950000_2150000	chr1	1950001	2150000	8
chr1_19500000_19700000	chr1	19500001	19700000	10
chr1_19550000_19750000	chr1	19550001	19750000	10
chr1_19600000_19800000	chr1	19600001	19800000	12
chr1_19650000_19850000	chr1	19650001	19850000	10
chr1_19700000_19900000	chr1	19700001	19900000	13
chr1_19750000_19950000	chr1	19750001	19950000	13
chr1_19800000_20000000	chr1	19800001	20000000	14
chr1_19850000_20050000	chr1	19850001	20050000	15
chr1_19900000_20100000	chr1	19900001	20100000	12
chr1_19950000_20150000	chr1	19950001	20150000	12
chr1_200000_400000	chr1	200001	400000	2
chr1_2000000_2200000	chr1	2000001	2200000	12
chr1_20000000_20200000	chr1	20000001	20200000	10
chr1_20050000_20250000	chr1	20050001	20250000	8
chr1_20100000_20300000	chr1	20100001	20300000	9
chr1_20150000_20350000	chr1	20150001	20350000	7
chr1_20200000_20400000	chr1	20200001	20400000	9
chr1_20250000_20450000	chr1	20250001	20450000	10
chr1_20300000_20500000	chr1	20300001	20500000	9
chr1_20350000_20550000	chr1	20350001	20550000	11
chr1_20400000_20600000	chr1	20400001	20600000	9
chr1_20450000_20650000	chr1	20450001	20650000	12
chr1_2050000_2250000	chr1	2050001	2250000	11
chr1_20500000_20700000	chr1	20500001	20700000	13
chr1_20550000_20750000	chr1	20550001	20750000	14
chr1_20600000_20800000	chr1	20600001	20800000	14
chr1_20650000_20850000	chr1	20650001	20850000	12
chr1_20700000_20900000	chr1	20700001	20900000	10
chr1_20750000_20950000	chr1	20750001	20950000	6
chr1_20800000_21000000	chr1	20800001	21000000	6
chr1_20850000_21050000	chr1	20850001	21050000	8
chr1_20900000_21100000	chr1	20900001	21100000	8
chr1_20950000_21150000	chr1	20950001	21150000	10
chr1_2100000_2300000	chr1	2100001	2300000	7
chr1_21000000_21200000	chr1	21000001	21200000	7
chr1_21050000_21250000	chr1	21050001	21250000	9
chr1_21100000_21300000	chr1	21100001	21300000	9
chr1_21150000_21350000	chr1	21150001	21350000	9
chr1_21200000_21400000	chr1	21200001	21400000	11
chr1_21250000_21450000	chr1	21250001	21450000	12
chr1_21300000_21500000	chr1	21300001	21500000	11
chr1_21350000_21550000	chr1	21350001	21550000	10
chr1_21400000_21600000	chr1	21400001	21600000	10
chr1_21450000_21650000	chr1	21450001	21650000	6
chr1_2150000_2350000	chr1	2150001	2350000	6
chr1_21500000_21700000	chr1	21500001	21700000	7
chr1_21550000_21750000	chr1	21550001	21750000	9
chr1_21600000_21800000	chr1	21600001	21800000	8
chr1_21650000_21850000	chr1	21650001	21850000	9
chr1_21700000_21900000	chr1	21700001	21900000	12
chr1_21750000_21950000	chr1	21750001	21950000	14
chr1_21800000_22000000	chr1	21800001	22000000	15
chr1_21850000_22050000	chr1	21850001	22050000	15
chr1_21900000_22100000	chr1	21900001	22100000	14
chr1_21950000_22150000	chr1	21950001	22150000	13
chr1_2200000_2400000	chr1	2200001	2400000	6
chr1_22000000_22200000	chr1	22000001	22200000	11
chr1_22050000_22250000	chr1	22050001	22250000	11
chr1_22100000_22300000	chr1	22100001	22300000	11
chr1_22150000_22350000	chr1	22150001	22350000	9
chr1_22200000_22400000	chr1	22200001	22400000	8
chr1_22250000_22450000	chr1	22250001	22450000	6
chr1_22300000_22500000	chr1	22300001	22500000	6
chr1_22350000_22550000	chr1	22350001	22550000	7
chr1_22400000_22600000	chr1	22400001	22600000	7
chr1_22450000_22650000	chr1	22450001	22650000	10
chr1_2250000_2450000	chr1	2250001	2450000	8
chr1_22500000_22700000	chr1	22500001	22700000	9
chr1_22550000_22750000	chr1	22550001	22750000	9
chr1_22600000_22800000	chr1	22600001	22800000	12
chr1_22650000_22850000	chr1	22650001	22850000	12
chr1_22700000_22900000	chr1	22700001	22900000	11
chr1_22750000_22950000	chr1	22750001	22950000	11
chr1_22800000_23000000	chr1	22800001	23000000	10
chr1_22850000_23050000	chr1	22850001	23050000	10
chr1_22900000_23100000	chr1	22900001	23100000	12
chr1_22950000_23150000	chr1	22950001	23150000	11
chr1_2300000_2500000	chr1	2300001	2500000	10
chr1_23000000_23200000	chr1	23000001	23200000	11
chr1_23050000_23250000	chr1	23050001	23250000	9
chr1_23100000_23300000	chr1	23100001	23300000	9
chr1_23150000_23350000	chr1	23150001	23350000	10
chr1_23200000_23400000	chr1	23200001	23400000	9
chr1_23250000_23450000	chr1	23250001	23450000	8
chr1_23300000_23500000	chr1	23300001	23500000	6
chr1_23350000_23550000	chr1	23350001	23550000	5
chr1_23400000_23600000	chr1	23400001	23600000	5
chr1_23450000_23650000	chr1	23450001	23650000	7
chr1_2350000_2550000	chr1	2350001	2550000	10
chr1_23500000_23700000	chr1	23500001	23700000	8
chr1_23550000_23750000	chr1	23550001	23750000	11
chr1_23600000_23800000	chr1	23600001	23800000	10
chr1_23650000_23850000	chr1	23650001	23850000	9
chr1_23700000_23900000	chr1	23700001	23900000	8
chr1_23750000_23950000	chr1	23750001	23950000	4
chr1_23800000_24000000	chr1	23800001	24000000	3
chr1_23850000_24050000	chr1	23850001	24050000	1
chr1_23950000_24150000	chr1	23950001	24150000	1
chr1_2400000_2600000	chr1	2400001	2600000	7
chr1_24000000_24200000	chr1	24000001	24200000	4
chr1_24050000_24250000	chr1	24050001	24250000	6
chr1_24100000_24300000	chr1	24100001	24300000	7
chr1_24150000_24350000	chr1	24150001	24350000	7
chr1_24200000_24400000	chr1	24200001	24400000	6
chr1_24250000_24450000	chr1	24250001	24450000	5
chr1_24300000_24500000	chr1	24300001	24500000	6
chr1_24350000_24550000	chr1	24350001	24550000	6
chr1_24400000_24600000	chr1	24400001	24600000	8
chr1_24450000_24650000	chr1	24450001	24650000	10
chr1_2450000_2650000	chr1	2450001	2650000	4
chr1_24500000_24700000	chr1	24500001	24700000	11
chr1_24550000_24750000	chr1	24550001	24750000	10
chr1_24600000_24800000	chr1	24600001	24800000	10
chr1_24650000_24850000	chr1	24650001	24850000	6
chr1_24700000_24900000	chr1	24700001	24900000	5
chr1_24750000_24950000	chr1	24750001	24950000	7
chr1_24800000_25000000	chr1	24800001	25000000	6
chr1_24850000_25050000	chr1	24850001	25050000	4
chr1_24900000_25100000	chr1	24900001	25100000	3
chr1_24950000_25150000	chr1	24950001	25150000	3
chr1_250000_450000	chr1	250001	450000	2
chr1_2500000_2700000	chr1	2500001	2700000	3
chr1_25000000_25200000	chr1	25000001	25200000	6
chr1_25050000_25250000	chr1	25050001	25250000	8
chr1_25100000_25300000	chr1	25100001	25300000	8
chr1_25150000_25350000	chr1	25150001	25350000	8
chr1_25200000_25400000	chr1	25200001	25400000	6
chr1_25250000_25450000	chr1	25250001	25450000	5
chr1_25300000_25500000	chr1	25300001	25500000	5
chr1_25350000_25550000	chr1	25350001	25550000	3
chr1_25400000_25600000	chr1	25400001	25600000	6
chr1_25450000_25650000	chr1	25450001	25650000	6
chr1_2550000_2750000	chr1	2550001	2750000	3
chr1_25500000_25700000	chr1	25500001	25700000	6
chr1_25550000_25750000	chr1	25550001	25750000	6
chr1_25600000_25800000	chr1	25600001	25800000	4
chr1_25650000_25850000	chr1	25650001	25850000	5
chr1_25700000_25900000	chr1	25700001	25900000	8
chr1_25750000_25950000	chr1	25750001	25950000	7
chr1_25800000_26000000	chr1	25800001	26000000	9
chr1_25850000_26050000	chr1	25850001	26050000	7
chr1_25900000_26100000	chr1	25900001	26100000	7
chr1_25950000_26150000	chr1	25950001	26150000	7
chr1_2600000_2800000	chr1	2600001	2800000	3
chr1_26000000_26200000	chr1	26000001	26200000	9
chr1_26050000_26250000	chr1	26050001	26250000	9
chr1_26100000_26300000	chr1	26100001	26300000	13
chr1_26150000_26350000	chr1	26150001	26350000	15
chr1_26200000_26400000	chr1	26200001	26400000	13
chr1_26250000_26450000	chr1	26250001	26450000	12
chr1_26300000_26500000	chr1	26300001	26500000	9
chr1_26350000_26550000	chr1	26350001	26550000	6
chr1_26400000_26600000	chr1	26400001	26600000	8
chr1_26450000_26650000	chr1	26450001	26650000	10
chr1_2650000_2850000	chr1	2650001	2850000	3
chr1_26500000_26700000	chr1	26500001	26700000	11
chr1_26550000_26750000	chr1	26550001	26750000	11
chr1_26600000_26800000	chr1	26600001	26800000	9
chr1_26650000_26850000	chr1	26650001	26850000	6
chr1_26700000_26900000	chr1	26700001	26900000	4
chr1_26750000_26950000	chr1	26750001	26950000	5
chr1_26800000_27000000	chr1	26800001	27000000	3
chr1_26850000_27050000	chr1	26850001	27050000	4
chr1_26900000_27100000	chr1	26900001	27100000	4
chr1_26950000_27150000	chr1	26950001	27150000	3
chr1_2700000_2900000	chr1	2700001	2900000	5
chr1_27000000_27200000	chr1	27000001	27200000	2
chr1_27050000_27250000	chr1	27050001	27250000	1
chr1_27100000_27300000	chr1	27100001	27300000	1
chr1_27150000_27350000	chr1	27150001	27350000	3
chr1_27200000_27400000	chr1	27200001	27400000	3
chr1_27250000_27450000	chr1	27250001	27450000	5
chr1_27300000_27500000	chr1	27300001	27500000	6
chr1_27350000_27550000	chr1	27350001	27550000	6
chr1_27400000_27600000	chr1	27400001	27600000	8
chr1_27450000_27650000	chr1	27450001	27650000	8
chr1_2750000_2950000	chr1	2750001	2950000	7
chr1_27500000_27700000	chr1	27500001	27700000	6
chr1_27550000_27750000	chr1	27550001	27750000	6
chr1_27600000_27800000	chr1	27600001	27800000	7
chr1_27650000_27850000	chr1	27650001	27850000	6
chr1_27700000_27900000	chr1	27700001	27900000	7
chr1_27750000_27950000	chr1	27750001	27950000	5
chr1_27800000_28000000	chr1	27800001	28000000	2
chr1_27850000_28050000	chr1	27850001	28050000	6
chr1_27900000_28100000	chr1	27900001	28100000	6
chr1_27950000_28150000	chr1	27950001	28150000	8
chr1_2800000_3000000	chr1	2800001	3000000	9
chr1_28000000_28200000	chr1	28000001	28200000	10
chr1_28050000_28250000	chr1	28050001	28250000	8
chr1_28100000_28300000	chr1	28100001	28300000	7
chr1_28150000_28350000	chr1	28150001	28350000	6
chr1_28200000_28400000	chr1	28200001	28400000	6
chr1_28250000_28450000	chr1	28250001	28450000	7
chr1_28300000_28500000	chr1	28300001	28500000	11
chr1_28350000_28550000	chr1	28350001	28550000	11
chr1_28400000_28600000	chr1	28400001	28600000	13
chr1_28450000_28650000	chr1	28450001	28650000	13
chr1_2850000_3050000	chr1	2850001	3050000	14
chr1_28500000_28700000	chr1	28500001	28700000	11
chr1_28550000_28750000	chr1	28550001	28750000	11
chr1_28600000_28800000	chr1	28600001	28800000	10
chr1_28650000_28850000	chr1	28650001	28850000	9
chr1_28700000_28900000	chr1	28700001	28900000	9
chr1_28750000_28950000	chr1	28750001	28950000	8
chr1_28800000_29000000	chr1	28800001	29000000	7
chr1_28850000_29050000	chr1	28850001	29050000	5
chr1_28900000_29100000	chr1	28900001	29100000	3
chr1_28950000_29150000	chr1	28950001	29150000	3
chr1_2900000_3100000	chr1	2900001	3100000	10
chr1_29000000_29200000	chr1	29000001	29200000	3
chr1_29050000_29250000	chr1	29050001	29250000	5
chr1_29100000_29300000	chr1	29100001	29300000	6
chr1_29150000_29350000	chr1	29150001	29350000	7
chr1_29200000_29400000	chr1	29200001	29400000	8
chr1_29250000_29450000	chr1	29250001	29450000	10
chr1_29300000_29500000	chr1	29300001	29500000	13
chr1_29350000_29550000	chr1	29350001	29550000	10
chr1_29400000_29600000	chr1	29400001	29600000	11
chr1_29450000_29650000	chr1	29450001	29650000	9
chr1_2950000_3150000	chr1	2950001	3150000	9
chr1_29500000_29700000	chr1	29500001	29700000	7
chr1_29550000_29750000	chr1	29550001	29750000	9
chr1_29600000_29800000	chr1	29600001	29800000	6
chr1_29650000_29850000	chr1	29650001	29850000	5
chr1_29700000_29900000	chr1	29700001	29900000	4
chr1_29750000_29950000	chr1	29750001	29950000	5
chr1_29800000_30000000	chr1	29800001	30000000	6
chr1_29850000_30050000	chr1	29850001	30050000	8
chr1_29900000_30100000	chr1	29900001	30100000	9
chr1_29950000_30150000	chr1	29950001	30150000	12
chr1_300000_500000	chr1	300001	500000	5
chr1_3000000_3200000	chr1	3000001	3200000	9
chr1_30000000_30200000	chr1	30000001	30200000	10
chr1_30050000_30250000	chr1	30050001	30250000	11
chr1_30100000_30300000	chr1	30100001	30300000	13
chr1_30150000_30350000	chr1	30150001	30350000	9
chr1_30200000_30400000	chr1	30200001	30400000	10
chr1_30250000_30450000	chr1	30250001	30450000	9
chr1_30300000_30500000	chr1	30300001	30500000	6
chr1_30350000_30550000	chr1	30350001	30550000	8
chr1_30400000_30600000	chr1	30400001	30600000	8
chr1_30450000_30650000	chr1	30450001	30650000	10
chr1_3050000_3250000	chr1	3050001	3250000	7
chr1_30500000_30700000	chr1	30500001	30700000	12
chr1_30550000_30750000	chr1	30550001	30750000	10
chr1_30600000_30800000	chr1	30600001	30800000	10
chr1_30650000_30850000	chr1	30650001	30850000	10
chr1_30700000_30900000	chr1	30700001	30900000	7
chr1_30750000_30950000	chr1	30750001	30950000	10
chr1_30800000_31000000	chr1	30800001	31000000	11
chr1_30850000_31050000	chr1	30850001	31050000	14
chr1_30900000_31100000	chr1	30900001	31100000	16
chr1_30950000_31150000	chr1	30950001	31150000	15
chr1_3100000_3300000	chr1	3100001	3300000	11
chr1_31000000_31200000	chr1	31000001	31200000	14
chr1_31050000_31250000	chr1	31050001	31250000	10
chr1_31100000_31300000	chr1	31100001	31300000	9
chr1_31150000_31350000	chr1	31150001	31350000	9
chr1_31200000_31400000	chr1	31200001	31400000	9
chr1_31250000_31450000	chr1	31250001	31450000	8
chr1_31300000_31500000	chr1	31300001	31500000	8
chr1_31350000_31550000	chr1	31350001	31550000	7
chr1_31400000_31600000	chr1	31400001	31600000	7
chr1_31450000_31650000	chr1	31450001	31650000	9
chr1_3150000_3350000	chr1	3150001	3350000	13
chr1_31500000_31700000	chr1	31500001	31700000	13
chr1_31550000_31750000	chr1	31550001	31750000	11
chr1_31600000_31800000	chr1	31600001	31800000	13
chr1_31650000_31850000	chr1	31650001	31850000	12
chr1_31700000_31900000	chr1	31700001	31900000	7
chr1_31750000_31950000	chr1	31750001	31950000	9
chr1_31800000_32000000	chr1	31800001	32000000	8
chr1_31850000_32050000	chr1	31850001	32050000	4
chr1_31900000_32100000	chr1	31900001	32100000	4
chr1_31950000_32150000	chr1	31950001	32150000	1
chr1_3200000_3400000	chr1	3200001	3400000	11
chr1_32000000_32200000	chr1	32000001	32200000	3
chr1_32050000_32250000	chr1	32050001	32250000	7
chr1_32100000_32300000	chr1	32100001	32300000	9
chr1_32150000_32350000	chr1	32150001	32350000	11
chr1_32200000_32400000	chr1	32200001	32400000	13
chr1_32250000_32450000	chr1	32250001	32450000	11
chr1_32300000_32500000	chr1	32300001	32500000	10
chr1_32350000_32550000	chr1	32350001	32550000	9
chr1_32400000_32600000	chr1	32400001	32600000	5
chr1_32450000_32650000	chr1	32450001	32650000	5
chr1_3250000_3450000	chr1	3250001	3450000	11
chr1_32500000_32700000	chr1	32500001	32700000	7
chr1_32550000_32750000	chr1	32550001	32750000	7
chr1_32600000_32800000	chr1	32600001	32800000	8
chr1_32650000_32850000	chr1	32650001	32850000	10
chr1_32700000_32900000	chr1	32700001	32900000	12
chr1_32750000_32950000	chr1	32750001	32950000	12
chr1_32800000_33000000	chr1	32800001	33000000	11
chr1_32850000_33050000	chr1	32850001	33050000	10
chr1_32900000_33100000	chr1	32900001	33100000	9
chr1_32950000_33150000	chr1	32950001	33150000	11
chr1_3300000_3500000	chr1	3300001	3500000	7
chr1_33000000_33200000	chr1	33000001	33200000	10
chr1_33050000_33250000	chr1	33050001	33250000	11
chr1_33100000_33300000	chr1	33100001	33300000	10
chr1_33150000_33350000	chr1	33150001	33350000	10
chr1_33200000_33400000	chr1	33200001	33400000	10
chr1_33250000_33450000	chr1	33250001	33450000	7
chr1_33300000_33500000	chr1	33300001	33500000	8
chr1_33350000_33550000	chr1	33350001	33550000	9
chr1_33400000_33600000	chr1	33400001	33600000	7
chr1_33450000_33650000	chr1	33450001	33650000	8
chr1_3350000_3550000	chr1	3350001	3550000	6
chr1_33500000_33700000	chr1	33500001	33700000	6
chr1_33550000_33750000	chr1	33550001	33750000	5
chr1_33600000_33800000	chr1	33600001	33800000	6
chr1_33650000_33850000	chr1	33650001	33850000	7
chr1_33700000_33900000	chr1	33700001	33900000	9
chr1_33750000_33950000	chr1	33750001	33950000	11
chr1_33800000_34000000	chr1	33800001	34000000	9
chr1_33850000_34050000	chr1	33850001	34050000	8
chr1_33900000_34100000	chr1	33900001	34100000	11
chr1_33950000_34150000	chr1	33950001	34150000	12
chr1_3400000_3600000	chr1	3400001	3600000	7
chr1_34000000_34200000	chr1	34000001	34200000	14
chr1_34050000_34250000	chr1	34050001	34250000	12
chr1_34100000_34300000	chr1	34100001	34300000	10
chr1_34150000_34350000	chr1	34150001	34350000	9
chr1_34200000_34400000	chr1	34200001	34400000	7
chr1_34250000_34450000	chr1	34250001	34450000	8
chr1_34300000_34500000	chr1	34300001	34500000	8
chr1_34350000_34550000	chr1	34350001	34550000	9
chr1_34400000_34600000	chr1	34400001	34600000	12
chr1_34450000_34650000	chr1	34450001	34650000	13
chr1_3450000_3650000	chr1	3450001	3650000	6
chr1_34500000_34700000	chr1	34500001	34700000	15
chr1_34550000_34750000	chr1	34550001	34750000	14
chr1_34600000_34800000	chr1	34600001	34800000	12
chr1_34650000_34850000	chr1	34650001	34850000	13
chr1_34700000_34900000	chr1	34700001	34900000	13
chr1_34750000_34950000	chr1	34750001	34950000	14
chr1_34800000_35000000	chr1	34800001	35000000	14
chr1_34850000_35050000	chr1	34850001	35050000	13
chr1_34900000_35100000	chr1	34900001	35100000	13
chr1_34950000_35150000	chr1	34950001	35150000	11
chr1_350000_550000	chr1	350001	550000	7
chr1_3500000_3700000	chr1	3500001	3700000	6
chr1_35000000_35200000	chr1	35000001	35200000	13
chr1_35050000_35250000	chr1	35050001	35250000	13
chr1_35100000_35300000	chr1	35100001	35300000	10
chr1_35150000_35350000	chr1	35150001	35350000	13
chr1_35200000_35400000	chr1	35200001	35400000	11
chr1_35250000_35450000	chr1	35250001	35450000	14
chr1_35300000_35500000	chr1	35300001	35500000	14
chr1_35350000_35550000	chr1	35350001	35550000	12
chr1_35400000_35600000	chr1	35400001	35600000	14
chr1_35450000_35650000	chr1	35450001	35650000	14
chr1_3550000_3750000	chr1	3550001	3750000	5
chr1_35500000_35700000	chr1	35500001	35700000	12
chr1_35550000_35750000	chr1	35550001	35750000	12
chr1_35600000_35800000	chr1	35600001	35800000	10
chr1_35650000_35850000	chr1	35650001	35850000	7
chr1_35700000_35900000	chr1	35700001	35900000	6
chr1_35750000_35950000	chr1	35750001	35950000	8
chr1_35800000_36000000	chr1	35800001	36000000	7
chr1_35850000_36050000	chr1	35850001	36050000	8
chr1_35900000_36100000	chr1	35900001	36100000	9
chr1_35950000_36150000	chr1	35950001	36150000	10
chr1_3600000_3800000	chr1	3600001	3800000	6
chr1_36000000_36200000	chr1	36000001	36200000	11
chr1_36050000_36250000	chr1	36050001	36250000	10
chr1_36100000_36300000	chr1	36100001	36300000	11
chr1_36150000_36350000	chr1	36150001	36350000	9
chr1_36200000_36400000	chr1	36200001	36400000	8
chr1_36250000_36450000	chr1	36250001	36450000	9
chr1_36300000_36500000	chr1	36300001	36500000	6
chr1_36350000_36550000	chr1	36350001	36550000	4
chr1_36400000_36600000	chr1	36400001	36600000	5
chr1_36450000_36650000	chr1	36450001	36650000	4
chr1_3650000_3850000	chr1	3650001	3850000	9
chr1_36500000_36700000	chr1	36500001	36700000	8
chr1_36550000_36750000	chr1	36550001	36750000	9
chr1_36600000_36800000	chr1	36600001	36800000	10
chr1_36650000_36850000	chr1	36650001	36850000	12
chr1_36700000_36900000	chr1	36700001	36900000	12
chr1_36750000_36950000	chr1	36750001	36950000	13
chr1_36800000_37000000	chr1	36800001	37000000	12
chr1_36850000_37050000	chr1	36850001	37050000	14
chr1_36900000_37100000	chr1	36900001	37100000	14
chr1_36950000_37150000	chr1	36950001	37150000	14
chr1_3700000_3900000	chr1	3700001	3900000	9
chr1_37000000_37200000	chr1	37000001	37200000	15
chr1_37050000_37250000	chr1	37050001	37250000	13
chr1_37100000_37300000	chr1	37100001	37300000	12
chr1_37150000_37350000	chr1	37150001	37350000	17
chr1_37200000_37400000	chr1	37200001	37400000	18
chr1_37250000_37450000	chr1	37250001	37450000	19
chr1_37300000_37500000	chr1	37300001	37500000	21
chr1_37350000_37550000	chr1	37350001	37550000	18
chr1_37400000_37600000	chr1	37400001	37600000	15
chr1_37450000_37650000	chr1	37450001	37650000	13
chr1_3750000_3950000	chr1	3750001	3950000	12
chr1_37500000_37700000	chr1	37500001	37700000	11
chr1_37550000_37750000	chr1	37550001	37750000	12
chr1_37600000_37800000	chr1	37600001	37800000	14
chr1_37650000_37850000	chr1	37650001	37850000	13
chr1_37700000_37900000	chr1	37700001	37900000	14
chr1_37750000_37950000	chr1	37750001	37950000	13
chr1_37800000_38000000	chr1	37800001	38000000	13
chr1_37850000_38050000	chr1	37850001	38050000	15
chr1_37900000_38100000	chr1	37900001	38100000	12
chr1_37950000_38150000	chr1	37950001	38150000	12
chr1_3800000_4000000	chr1	3800001	4000000	12
chr1_38000000_38200000	chr1	38000001	38200000	16
chr1_38050000_38250000	chr1	38050001	38250000	16
chr1_38100000_38300000	chr1	38100001	38300000	15
chr1_38150000_38350000	chr1	38150001	38350000	16
chr1_38200000_38400000	chr1	38200001	38400000	11
chr1_38250000_38450000	chr1	38250001	38450000	8
chr1_38300000_38500000	chr1	38300001	38500000	11
chr1_38350000_38550000	chr1	38350001	38550000	9
chr1_38400000_38600000	chr1	38400001	38600000	9
chr1_38450000_38650000	chr1	38450001	38650000	12
chr1_3850000_4050000	chr1	3850001	4050000	10
chr1_38500000_38700000	chr1	38500001	38700000	14
chr1_38550000_38750000	chr1	38550001	38750000	15
chr1_38600000_38800000	chr1	38600001	38800000	12
chr1_38650000_38850000	chr1	38650001	38850000	14
chr1_38700000_38900000	chr1	38700001	38900000	9
chr1_38750000_38950000	chr1	38750001	38950000	10
chr1_38800000_39000000	chr1	38800001	39000000	12
chr1_38850000_39050000	chr1	38850001	39050000	10
chr1_38900000_39100000	chr1	38900001	39100000	12
chr1_38950000_39150000	chr1	38950001	39150000	12
chr1_3900000_4100000	chr1	3900001	4100000	9
chr1_39000000_39200000	chr1	39000001	39200000	11
chr1_39050000_39250000	chr1	39050001	39250000	11
chr1_39100000_39300000	chr1	39100001	39300000	11
chr1_39150000_39350000	chr1	39150001	39350000	11
chr1_39200000_39400000	chr1	39200001	39400000	12
chr1_39250000_39450000	chr1	39250001	39450000	11
chr1_39300000_39500000	chr1	39300001	39500000	13
chr1_39350000_39550000	chr1	39350001	39550000	16
chr1_39400000_39600000	chr1	39400001	39600000	16
chr1_39450000_39650000	chr1	39450001	39650000	18
chr1_3950000_4150000	chr1	3950001	4150000	6
chr1_39500000_39700000	chr1	39500001	39700000	16
chr1_39550000_39750000	chr1	39550001	39750000	14
chr1_39600000_39800000	chr1	39600001	39800000	13
chr1_39650000_39850000	chr1	39650001	39850000	14
chr1_39700000_39900000	chr1	39700001	39900000	17
chr1_39750000_39950000	chr1	39750001	39950000	18
chr1_39800000_40000000	chr1	39800001	40000000	21
chr1_39850000_40050000	chr1	39850001	40050000	20
chr1_39900000_40100000	chr1	39900001	40100000	18
chr1_39950000_40150000	chr1	39950001	40150000	18
chr1_400000_600000	chr1	400001	600000	10
chr1_4000000_4200000	chr1	4000001	4200000	2
chr1_40000000_40200000	chr1	40000001	40200000	18
chr1_40050000_40250000	chr1	40050001	40250000	17
chr1_40100000_40300000	chr1	40100001	40300000	16
chr1_40150000_40350000	chr1	40150001	40350000	18
chr1_40200000_40400000	chr1	40200001	40400000	18
chr1_40250000_40450000	chr1	40250001	40450000	16
chr1_40300000_40500000	chr1	40300001	40500000	16
chr1_40350000_40550000	chr1	40350001	40550000	12
chr1_40400000_40600000	chr1	40400001	40600000	12
chr1_40450000_40650000	chr1	40450001	40650000	16
chr1_40500000_40700000	chr1	40500001	40700000	15
chr1_40550000_40750000	chr1	40550001	40750000	16
chr1_40600000_40800000	chr1	40600001	40800000	14
chr1_40650000_40814151	chr1	40650001	40814151	10
chr1_40700000_40814151	chr1	40700001	40814151	7
chr1_40750000_40814151	chr1	40750001	40814151	4
chr1_40800000_40814151	chr1	40800001	40814151	1
chr1_4100000_4300000	chr1	4100001	4300000	2
chr1_4150000_4350000	chr1	4150001	4350000	3
chr1_4200000_4400000	chr1	4200001	4400000	5
chr1_4250000_4450000	chr1	4250001	4450000	7
chr1_4300000_4500000	chr1	4300001	4500000	13
chr1_4350000_4550000	chr1	4350001	4550000	13
chr1_4400000_4600000	chr1	4400001	4600000	13
chr1_4450000_4650000	chr1	4450001	4650000	14
chr1_450000_650000	chr1	450001	650000	14
chr1_4500000_4700000	chr1	4500001	4700000	10
chr1_4550000_4750000	chr1	4550001	4750000	8
chr1_4600000_4800000	chr1	4600001	4800000	6
chr1_4650000_4850000	chr1	4650001	4850000	6
chr1_4700000_4900000	chr1	4700001	4900000	5
chr1_4750000_4950000	chr1	4750001	4950000	7
chr1_4800000_5000000	chr1	4800001	5000000	11
chr1_4850000_5050000	chr1	4850001	5050000	12
chr1_4900000_5100000	chr1	4900001	5100000	17
chr1_4950000_5150000	chr1	4950001	5150000	14
chr1_50000_250000	chr1	50001	250000	3
chr1_500000_700000	chr1	500001	700000	16
chr1_5000000_5200000	chr1	5000001	5200000	12
chr1_5050000_5250000	chr1	5050001	5250000	14
chr1_5100000_5300000	chr1	5100001	5300000	10
chr1_5150000_5350000	chr1	5150001	5350000	10
chr1_5200000_5400000	chr1	5200001	5400000	12
chr1_5250000_5450000	chr1	5250001	5450000	9
chr1_5300000_5500000	chr1	5300001	5500000	9
chr1_5350000_5550000	chr1	5350001	5550000	9
chr1_5400000_5600000	chr1	5400001	5600000	5
chr1_5450000_5650000	chr1	5450001	5650000	7
chr1_550000_750000	chr1	550001	750000	15
chr1_5500000_5700000	chr1	5500001	5700000	7
chr1_5550000_5750000	chr1	5550001	5750000	7
chr1_5600000_5800000	chr1	5600001	5800000	10
chr1_5650000_5850000	chr1	5650001	5850000	11
chr1_5700000_5900000	chr1	5700001	5900000	14
chr1_5750000_5950000	chr1	5750001	5950000	15
chr1_5800000_6000000	chr1	5800001	6000000	14
chr1_5850000_6050000	chr1	5850001	6050000	15
chr1_5900000_6100000	chr1	5900001	6100000	15
chr1_5950000_6150000	chr1	5950001	6150000	15
chr1_600000_800000	chr1	600001	800000	18
chr1_6000000_6200000	chr1	6000001	6200000	12
chr1_6050000_6250000	chr1	6050001	6250000	8
chr1_6100000_6300000	chr1	6100001	6300000	6
chr1_6150000_6350000	chr1	6150001	6350000	4
chr1_6200000_6400000	chr1	6200001	6400000	6
chr1_6250000_6450000	chr1	6250001	6450000	6
chr1_6300000_6500000	chr1	6300001	6500000	8
chr1_6350000_6550000	chr1	6350001	6550000	10
chr1_6400000_6600000	chr1	6400001	6600000	12
chr1_6450000_6650000	chr1	6450001	6650000	9
chr1_650000_850000	chr1	650001	850000	15
chr1_6500000_6700000	chr1	6500001	6700000	8
chr1_6550000_6750000	chr1	6550001	6750000	7
chr1_6600000_6800000	chr1	6600001	6800000	5
chr1_6650000_6850000	chr1	6650001	6850000	9
chr1_6700000_6900000	chr1	6700001	6900000	10
chr1_6750000_6950000	chr1	6750001	6950000	12
chr1_6800000_7000000	chr1	6800001	7000000	12
chr1_6850000_7050000	chr1	6850001	7050000	9
chr1_6900000_7100000	chr1	6900001	7100000	10
chr1_6950000_7150000	chr1	6950001	7150000	10
chr1_700000_900000	chr1	700001	900000	11
chr1_7000000_7200000	chr1	7000001	7200000	9
chr1_7050000_7250000	chr1	7050001	7250000	10
chr1_7100000_7300000	chr1	7100001	7300000	11
chr1_7150000_7350000	chr1	7150001	7350000	10
chr1_7200000_7400000	chr1	7200001	7400000	11
chr1_7250000_7450000	chr1	7250001	7450000	12
chr1_7300000_7500000	chr1	7300001	7500000	12
chr1_7350000_7550000	chr1	7350001	7550000	10
chr1_7400000_7600000	chr1	7400001	7600000	9
chr1_7450000_7650000	chr1	7450001	7650000	10
chr1_750000_950000	chr1	750001	950000	10
chr1_7500000_7700000	chr1	7500001	7700000	8
chr1_7550000_7750000	chr1	7550001	7750000	11
chr1_7600000_7800000	chr1	7600001	7800000	10
chr1_7650000_7850000	chr1	7650001	7850000	8
chr1_7700000_7900000	chr1	7700001	7900000	9
chr1_7750000_7950000	chr1	7750001	7950000	4
chr1_7800000_8000000	chr1	7800001	8000000	5
chr1_7850000_8050000	chr1	7850001	8050000	6
chr1_7900000_8100000	chr1	7900001	8100000	8
chr1_7950000_8150000	chr1	7950001	8150000	8
chr1_800000_1000000	chr1	800001	1000000	4
chr1_8000000_8200000	chr1	8000001	8200000	6
chr1_8050000_8250000	chr1	8050001	8250000	6
chr1_8100000_8300000	chr1	8100001	8300000	5
chr1_8150000_8350000	chr1	8150001	8350000	6
chr1_8200000_8400000	chr1	8200001	8400000	9
chr1_8250000_8450000	chr1	8250001	8450000	9
chr1_8300000_8500000	chr1	8300001	8500000	10
chr1_8350000_8550000	chr1	8350001	8550000	10
chr1_8400000_8600000	chr1	8400001	8600000	9
chr1_8450000_8650000	chr1	8450001	8650000	9
chr1_850000_1050000	chr1	850001	1050000	4
chr1_8500000_8700000	chr1	8500001	8700000	12
chr1_8550000_8750000	chr1	8550001	8750000	13
chr1_8600000_8800000	chr1	8600001	8800000	15
chr1_8650000_8850000	chr1	8650001	8850000	13
chr1_8700000_8900000	chr1	8700001	8900000	13
chr1_8750000_8950000	chr1	8750001	8950000	9
chr1_8800000_9000000	chr1	8800001	9000000	8
chr1_8850000_9050000	chr1	8850001	9050000	11
chr1_8900000_9100000	chr1	8900001	9100000	10
chr1_8950000_9150000	chr1	8950001	9150000	14
chr1_900000_1100000	chr1	900001	1100000	2
chr1_9000000_9200000	chr1	9000001	9200000	11
chr1_9050000_9250000	chr1	9050001	9250000	12
chr1_9100000_9300000	chr1	9100001	9300000	11
chr1_9150000_9350000	chr1	9150001	9350000	7
chr1_9200000_9400000	chr1	9200001	9400000	8
chr1_9250000_9450000	chr1	9250001	9450000	6
chr1_9300000_9500000	chr1	9300001	9500000	8
chr1_9350000_9550000	chr1	9350001	9550000	9
chr1_9400000_9600000	chr1	9400001	9600000	9
chr1_9450000_9650000	chr1	9450001	9650000	8
chr1_950000_1150000	chr1	950001	1150000	1
chr1_9500000_9700000	chr1	9500001	9700000	8
chr1_9550000_9750000	chr1	9550001	9750000	6
chr1_9600000_9800000	chr1	9600001	9800000	5
chr1_9650000_9850000	chr1	9650001	9850000	8
chr1_9700000_9900000	chr1	9700001	9900000	9
chr1_9750000_9950000	chr1	9750001	9950000	9
chr1_9800000_10000000	chr1	9800001	10000000	9
chr1_9850000_10050000	chr1	9850001	10050000	8
chr1_9900000_10100000	chr1	9900001	10100000	7
chr1_9950000_10150000	chr1	9950001	10150000	8
chr10_0_200000	chr10	1	200000	8
chr10_100000_300000	chr10	100001	300000	9
chr10_1000000_1200000	chr10	1000001	1200000	21
chr10_10000000_10200000	chr10	10000001	10200000	3
chr10_10050000_10250000	chr10	10050001	10250000	3
chr10_10100000_10300000	chr10	10100001	10300000	7
chr10_10150000_10350000	chr10	10150001	10350000	9
chr10_10200000_10400000	chr10	10200001	10400000	9
chr10_10250000_10450000	chr10	10250001	10450000	9
chr10_10300000_10500000	chr10	10300001	10500000	5
chr10_10350000_10550000	chr10	10350001	10550000	4
chr10_10400000_10600000	chr10	10400001	10600000	4
chr10_10450000_10650000	chr10	10450001	10650000	3
chr10_1050000_1250000	chr10	1050001	1250000	22
chr10_10500000_10700000	chr10	10500001	10700000	4
chr10_10550000_10750000	chr10	10550001	10750000	5
chr10_10600000_10800000	chr10	10600001	10800000	4
chr10_10650000_10850000	chr10	10650001	10850000	7
chr10_10700000_10900000	chr10	10700001	10900000	6
chr10_10750000_10950000	chr10	10750001	10950000	8
chr10_10800000_11000000	chr10	10800001	11000000	6
chr10_10850000_11050000	chr10	10850001	11050000	4
chr10_10900000_11100000	chr10	10900001	11100000	3
chr10_10950000_11150000	chr10	10950001	11150000	2
chr10_1100000_1300000	chr10	1100001	1300000	18
chr10_11000000_11200000	chr10	11000001	11200000	1
chr10_11050000_11250000	chr10	11050001	11250000	3
chr10_11100000_11300000	chr10	11100001	11300000	3
chr10_11150000_11350000	chr10	11150001	11350000	3
chr10_11200000_11400000	chr10	11200001	11400000	4
chr10_11250000_11450000	chr10	11250001	11450000	3
chr10_11300000_11500000	chr10	11300001	11500000	1
chr10_11350000_11550000	chr10	11350001	11550000	1
chr10_11400000_11600000	chr10	11400001	11600000	2
chr10_11450000_11650000	chr10	11450001	11650000	2
chr10_1150000_1350000	chr10	1150001	1350000	23
chr10_11500000_11700000	chr10	11500001	11700000	3
chr10_11550000_11750000	chr10	11550001	11750000	3
chr10_11600000_11800000	chr10	11600001	11800000	2
chr10_11650000_11850000	chr10	11650001	11850000	2
chr10_11700000_11900000	chr10	11700001	11900000	2
chr10_11750000_11950000	chr10	11750001	11950000	3
chr10_11800000_12000000	chr10	11800001	12000000	5
chr10_11850000_12050000	chr10	11850001	12050000	8
chr10_11900000_12100000	chr10	11900001	12100000	6
chr10_11950000_12150000	chr10	11950001	12150000	5
chr10_1200000_1400000	chr10	1200001	1400000	18
chr10_12000000_12200000	chr10	12000001	12200000	4
chr10_12050000_12250000	chr10	12050001	12250000	3
chr10_12100000_12300000	chr10	12100001	12300000	2
chr10_12150000_12350000	chr10	12150001	12350000	2
chr10_12200000_12400000	chr10	12200001	12400000	3
chr10_12250000_12450000	chr10	12250001	12450000	1
chr10_12300000_12500000	chr10	12300001	12500000	1
chr10_12350000_12550000	chr10	12350001	12550000	3
chr10_12400000_12600000	chr10	12400001	12600000	3
chr10_12450000_12650000	chr10	12450001	12650000	3
chr10_1250000_1450000	chr10	1250001	1450000	18
chr10_12500000_12700000	chr10	12500001	12700000	4
chr10_12550000_12750000	chr10	12550001	12750000	3
chr10_12600000_12800000	chr10	12600001	12800000	4
chr10_12650000_12850000	chr10	12650001	12850000	3
chr10_12700000_12900000	chr10	12700001	12900000	4
chr10_12750000_12950000	chr10	12750001	12950000	2
chr10_12800000_13000000	chr10	12800001	13000000	1
chr10_12850000_13050000	chr10	12850001	13050000	2
chr10_12900000_13100000	chr10	12900001	13100000	2
chr10_12950000_13150000	chr10	12950001	13150000	3
chr10_1300000_1500000	chr10	1300001	1500000	18
chr10_13000000_13200000	chr10	13000001	13200000	6
chr10_13050000_13250000	chr10	13050001	13250000	7
chr10_13100000_13300000	chr10	13100001	13300000	7
chr10_13150000_13350000	chr10	13150001	13350000	8
chr10_13200000_13400000	chr10	13200001	13400000	6
chr10_13250000_13450000	chr10	13250001	13450000	4
chr10_13300000_13500000	chr10	13300001	13500000	4
chr10_13350000_13550000	chr10	13350001	13550000	3
chr10_13400000_13600000	chr10	13400001	13600000	2
chr10_13450000_13650000	chr10	13450001	13650000	2
chr10_1350000_1550000	chr10	1350001	1550000	15
chr10_13500000_13700000	chr10	13500001	13700000	1
chr10_13550000_13750000	chr10	13550001	13750000	2
chr10_13600000_13800000	chr10	13600001	13800000	2
chr10_13650000_13850000	chr10	13650001	13850000	2
chr10_13700000_13900000	chr10	13700001	13900000	3
chr10_13750000_13950000	chr10	13750001	13950000	2
chr10_13800000_14000000	chr10	13800001	14000000	2
chr10_13850000_14050000	chr10	13850001	14050000	4
chr10_13900000_14100000	chr10	13900001	14100000	3
chr10_13950000_14150000	chr10	13950001	14150000	3
chr10_1400000_1600000	chr10	1400001	1600000	15
chr10_14000000_14200000	chr10	14000001	14200000	4
chr10_14050000_14250000	chr10	14050001	14250000	4
chr10_14100000_14300000	chr10	14100001	14300000	5
chr10_14150000_14350000	chr10	14150001	14350000	8
chr10_14200000_14400000	chr10	14200001	14400000	6
chr10_14250000_14450000	chr10	14250001	14450000	7
chr10_14300000_14500000	chr10	14300001	14500000	7
chr10_14350000_14550000	chr10	14350001	14550000	6
chr10_14400000_14600000	chr10	14400001	14600000	6
chr10_14450000_14650000	chr10	14450001	14650000	3
chr10_1450000_1650000	chr10	1450001	1650000	12
chr10_14500000_14700000	chr10	14500001	14700000	4
chr10_14550000_14750000	chr10	14550001	14750000	2
chr10_14600000_14800000	chr10	14600001	14800000	1
chr10_14650000_14850000	chr10	14650001	14850000	1
chr10_14700000_14900000	chr10	14700001	14900000	1
chr10_14750000_14950000	chr10	14750001	14950000	3
chr10_14800000_15000000	chr10	14800001	15000000	4
chr10_14850000_15050000	chr10	14850001	15050000	3
chr10_14900000_15100000	chr10	14900001	15100000	4
chr10_14950000_15150000	chr10	14950001	15150000	2
chr10_150000_350000	chr10	150001	350000	10
chr10_1500000_1700000	chr10	1500001	1700000	13
chr10_15000000_15200000	chr10	15000001	15200000	4
chr10_15050000_15250000	chr10	15050001	15250000	5
chr10_15100000_15300000	chr10	15100001	15300000	6
chr10_15150000_15350000	chr10	15150001	15350000	8
chr10_15200000_15400000	chr10	15200001	15400000	6
chr10_15250000_15450000	chr10	15250001	15450000	5
chr10_15300000_15500000	chr10	15300001	15500000	4
chr10_15350000_15550000	chr10	15350001	15550000	3
chr10_15400000_15600000	chr10	15400001	15600000	5
chr10_15450000_15650000	chr10	15450001	15650000	6
chr10_1550000_1750000	chr10	1550001	1750000	15
chr10_15500000_15700000	chr10	15500001	15700000	6
chr10_15550000_15750000	chr10	15550001	15750000	5
chr10_15600000_15800000	chr10	15600001	15800000	3
chr10_15650000_15825318	chr10	15650001	15825318	2
chr10_15700000_15825318	chr10	15700001	15825318	2
chr10_15750000_15825318	chr10	15750001	15825318	2
chr10_1600000_1800000	chr10	1600001	1800000	18
chr10_1650000_1850000	chr10	1650001	1850000	21
chr10_1700000_1900000	chr10	1700001	1900000	21
chr10_1750000_1950000	chr10	1750001	1950000	21
chr10_1800000_2000000	chr10	1800001	2000000	21
chr10_1850000_2050000	chr10	1850001	2050000	17
chr10_1900000_2100000	chr10	1900001	2100000	16
chr10_1950000_2150000	chr10	1950001	2150000	13
chr10_200000_400000	chr10	200001	400000	8
chr10_2000000_2200000	chr10	2000001	2200000	14
chr10_2050000_2250000	chr10	2050001	2250000	17
chr10_2100000_2300000	chr10	2100001	2300000	16
chr10_2150000_2350000	chr10	2150001	2350000	18
chr10_2200000_2400000	chr10	2200001	2400000	21
chr10_2250000_2450000	chr10	2250001	2450000	20
chr10_2300000_2500000	chr10	2300001	2500000	19
chr10_2350000_2550000	chr10	2350001	2550000	19
chr10_2400000_2600000	chr10	2400001	2600000	18
chr10_2450000_2650000	chr10	2450001	2650000	18
chr10_250000_450000	chr10	250001	450000	8
chr10_2500000_2700000	chr10	2500001	2700000	21
chr10_2550000_2750000	chr10	2550001	2750000	21
chr10_2600000_2800000	chr10	2600001	2800000	18
chr10_2650000_2850000	chr10	2650001	2850000	16
chr10_2700000_2900000	chr10	2700001	2900000	13
chr10_2750000_2950000	chr10	2750001	2950000	17
chr10_2800000_3000000	chr10	2800001	3000000	16
chr10_2850000_3050000	chr10	2850001	3050000	16
chr10_2900000_3100000	chr10	2900001	3100000	17
chr10_2950000_3150000	chr10	2950001	3150000	15
chr10_300000_500000	chr10	300001	500000	10
chr10_3000000_3200000	chr10	3000001	3200000	13
chr10_3050000_3250000	chr10	3050001	3250000	14
chr10_3100000_3300000	chr10	3100001	3300000	15
chr10_3150000_3350000	chr10	3150001	3350000	15
chr10_3200000_3400000	chr10	3200001	3400000	17
chr10_3250000_3450000	chr10	3250001	3450000	14
chr10_3300000_3500000	chr10	3300001	3500000	12
chr10_3350000_3550000	chr10	3350001	3550000	12
chr10_3400000_3600000	chr10	3400001	3600000	12
chr10_3450000_3650000	chr10	3450001	3650000	12
chr10_350000_550000	chr10	350001	550000	8
chr10_3500000_3700000	chr10	3500001	3700000	12
chr10_3550000_3750000	chr10	3550001	3750000	10
chr10_3600000_3800000	chr10	3600001	3800000	7
chr10_3650000_3850000	chr10	3650001	3850000	9
chr10_3700000_3900000	chr10	3700001	3900000	11
chr10_3750000_3950000	chr10	3750001	3950000	12
chr10_3800000_4000000	chr10	3800001	4000000	14
chr10_3850000_4050000	chr10	3850001	4050000	12
chr10_3900000_4100000	chr10	3900001	4100000	13
chr10_3950000_4150000	chr10	3950001	4150000	10
chr10_400000_600000	chr10	400001	600000	10
chr10_4000000_4200000	chr10	4000001	4200000	13
chr10_4050000_4250000	chr10	4050001	4250000	13
chr10_4100000_4300000	chr10	4100001	4300000	13
chr10_4150000_4350000	chr10	4150001	4350000	15
chr10_4200000_4400000	chr10	4200001	4400000	12
chr10_4250000_4450000	chr10	4250001	4450000	10
chr10_4300000_4500000	chr10	4300001	4500000	8
chr10_4350000_4550000	chr10	4350001	4550000	10
chr10_4400000_4600000	chr10	4400001	4600000	10
chr10_4450000_4650000	chr10	4450001	4650000	14
chr10_450000_650000	chr10	450001	650000	9
chr10_4500000_4700000	chr10	4500001	4700000	16
chr10_4550000_4750000	chr10	4550001	4750000	15
chr10_4600000_4800000	chr10	4600001	4800000	15
chr10_4650000_4850000	chr10	4650001	4850000	14
chr10_4700000_4900000	chr10	4700001	4900000	13
chr10_4750000_4950000	chr10	4750001	4950000	15
chr10_4800000_5000000	chr10	4800001	5000000	14
chr10_4850000_5050000	chr10	4850001	5050000	12
chr10_4900000_5100000	chr10	4900001	5100000	12
chr10_4950000_5150000	chr10	4950001	5150000	10
chr10_50000_250000	chr10	50001	250000	8
chr10_500000_700000	chr10	500001	700000	11
chr10_5000000_5200000	chr10	5000001	5200000	10
chr10_5050000_5250000	chr10	5050001	5250000	13
chr10_5100000_5300000	chr10	5100001	5300000	14
chr10_5150000_5350000	chr10	5150001	5350000	14
chr10_5200000_5400000	chr10	5200001	5400000	14
chr10_5250000_5450000	chr10	5250001	5450000	14
chr10_5300000_5500000	chr10	5300001	5500000	11
chr10_5350000_5550000	chr10	5350001	5550000	11
chr10_5400000_5600000	chr10	5400001	5600000	11
chr10_5450000_5650000	chr10	5450001	5650000	9
chr10_550000_750000	chr10	550001	750000	13
chr10_5500000_5700000	chr10	5500001	5700000	10
chr10_5550000_5750000	chr10	5550001	5750000	10
chr10_5600000_5800000	chr10	5600001	5800000	9
chr10_5650000_5850000	chr10	5650001	5850000	7
chr10_5700000_5900000	chr10	5700001	5900000	6
chr10_5750000_5950000	chr10	5750001	5950000	3
chr10_5800000_6000000	chr10	5800001	6000000	7
chr10_5850000_6050000	chr10	5850001	6050000	11
chr10_5900000_6100000	chr10	5900001	6100000	14
chr10_5950000_6150000	chr10	5950001	6150000	16
chr10_600000_800000	chr10	600001	800000	13
chr10_6000000_6200000	chr10	6000001	6200000	13
chr10_6050000_6250000	chr10	6050001	6250000	11
chr10_6100000_6300000	chr10	6100001	6300000	10
chr10_6150000_6350000	chr10	6150001	6350000	9
chr10_6200000_6400000	chr10	6200001	6400000	10
chr10_6250000_6450000	chr10	6250001	6450000	11
chr10_6300000_6500000	chr10	6300001	6500000	11
chr10_6350000_6550000	chr10	6350001	6550000	12
chr10_6400000_6600000	chr10	6400001	6600000	14
chr10_6450000_6650000	chr10	6450001	6650000	12
chr10_650000_850000	chr10	650001	850000	12
chr10_6500000_6700000	chr10	6500001	6700000	13
chr10_6550000_6750000	chr10	6550001	6750000	14
chr10_6600000_6800000	chr10	6600001	6800000	11
chr10_6650000_6850000	chr10	6650001	6850000	12
chr10_6700000_6900000	chr10	6700001	6900000	11
chr10_6750000_6950000	chr10	6750001	6950000	8
chr10_6800000_7000000	chr10	6800001	7000000	8
chr10_6850000_7050000	chr10	6850001	7050000	7
chr10_6900000_7100000	chr10	6900001	7100000	9
chr10_6950000_7150000	chr10	6950001	7150000	10
chr10_700000_900000	chr10	700001	900000	14
chr10_7000000_7200000	chr10	7000001	7200000	12
chr10_7050000_7250000	chr10	7050001	7250000	13
chr10_7100000_7300000	chr10	7100001	7300000	13
chr10_7150000_7350000	chr10	7150001	7350000	13
chr10_7200000_7400000	chr10	7200001	7400000	12
chr10_7250000_7450000	chr10	7250001	7450000	9
chr10_7300000_7500000	chr10	7300001	7500000	8
chr10_7350000_7550000	chr10	7350001	7550000	7
chr10_7400000_7600000	chr10	7400001	7600000	7
chr10_7450000_7650000	chr10	7450001	7650000	6
chr10_750000_950000	chr10	750001	950000	15
chr10_7500000_7700000	chr10	7500001	7700000	5
chr10_7550000_7750000	chr10	7550001	7750000	7
chr10_7600000_7800000	chr10	7600001	7800000	7
chr10_7650000_7850000	chr10	7650001	7850000	8
chr10_7700000_7900000	chr10	7700001	7900000	9
chr10_7750000_7950000	chr10	7750001	7950000	11
chr10_7800000_8000000	chr10	7800001	8000000	10
chr10_7850000_8050000	chr10	7850001	8050000	8
chr10_7900000_8100000	chr10	7900001	8100000	8
chr10_7950000_8150000	chr10	7950001	8150000	6
chr10_800000_1000000	chr10	800001	1000000	19
chr10_8000000_8200000	chr10	8000001	8200000	7
chr10_8050000_8250000	chr10	8050001	8250000	6
chr10_8100000_8300000	chr10	8100001	8300000	6
chr10_8150000_8350000	chr10	8150001	8350000	7
chr10_8200000_8400000	chr10	8200001	8400000	9
chr10_8250000_8450000	chr10	8250001	8450000	9
chr10_8300000_8500000	chr10	8300001	8500000	9
chr10_8350000_8550000	chr10	8350001	8550000	7
chr10_8400000_8600000	chr10	8400001	8600000	6
chr10_8450000_8650000	chr10	8450001	8650000	9
chr10_850000_1050000	chr10	850001	1050000	20
chr10_8500000_8700000	chr10	8500001	8700000	11
chr10_8550000_8750000	chr10	8550001	8750000	14
chr10_8600000_8800000	chr10	8600001	8800000	12
chr10_8650000_8850000	chr10	8650001	8850000	9
chr10_8700000_8900000	chr10	8700001	8900000	6
chr10_8750000_8950000	chr10	8750001	8950000	7
chr10_8800000_9000000	chr10	8800001	9000000	6
chr10_8850000_9050000	chr10	8850001	9050000	7
chr10_8900000_9100000	chr10	8900001	9100000	9
chr10_8950000_9150000	chr10	8950001	9150000	7
chr10_900000_1100000	chr10	900001	1100000	22
chr10_9000000_9200000	chr10	9000001	9200000	7
chr10_9050000_9250000	chr10	9050001	9250000	10
chr10_9100000_9300000	chr10	9100001	9300000	6
chr10_9150000_9350000	chr10	9150001	9350000	9
chr10_9200000_9400000	chr10	9200001	9400000	9
chr10_9250000_9450000	chr10	9250001	9450000	7
chr10_9300000_9500000	chr10	9300001	9500000	9
chr10_9350000_9550000	chr10	9350001	9550000	9
chr10_9400000_9600000	chr10	9400001	9600000	10
chr10_9450000_9650000	chr10	9450001	9650000	8
chr10_950000_1150000	chr10	950001	1150000	21
chr10_9500000_9700000	chr10	9500001	9700000	7
chr10_9550000_9750000	chr10	9550001	9750000	5
chr10_9600000_9800000	chr10	9600001	9800000	5
chr10_9650000_9850000	chr10	9650001	9850000	7
chr10_9700000_9900000	chr10	9700001	9900000	8
chr10_9750000_9950000	chr10	9750001	9950000	7
chr10_9800000_10000000	chr10	9800001	10000000	6
chr10_9850000_10050000	chr10	9850001	10050000	5
chr10_9900000_10100000	chr10	9900001	10100000	5
chr10_9950000_10150000	chr10	9950001	10150000	3
chr11_0_200000	chr11	1	200000	13
chr11_100000_300000	chr11	100001	300000	11
chr11_1000000_1200000	chr11	1000001	1200000	13
chr11_10000000_10200000	chr11	10000001	10200000	1
chr11_10050000_10250000	chr11	10050001	10250000	6
chr11_10100000_10300000	chr11	10100001	10300000	11
chr11_10150000_10350000	chr11	10150001	10350000	13
chr11_10200000_10400000	chr11	10200001	10400000	13
chr11_10250000_10450000	chr11	10250001	10450000	13
chr11_10300000_10500000	chr11	10300001	10500000	12
chr11_10350000_10550000	chr11	10350001	10550000	13
chr11_10400000_10600000	chr11	10400001	10600000	14
chr11_10450000_10650000	chr11	10450001	10650000	16
chr11_1050000_1250000	chr11	1050001	1250000	14
chr11_10500000_10700000	chr11	10500001	10700000	15
chr11_10550000_10750000	chr11	10550001	10750000	16
chr11_10600000_10800000	chr11	10600001	10800000	18
chr11_10650000_10850000	chr11	10650001	10850000	15
chr11_10700000_10900000	chr11	10700001	10900000	16
chr11_10750000_10950000	chr11	10750001	10950000	15
chr11_10800000_11000000	chr11	10800001	11000000	15
chr11_10850000_11050000	chr11	10850001	11050000	15
chr11_10900000_11100000	chr11	10900001	11100000	18
chr11_10950000_11150000	chr11	10950001	11150000	23
chr11_1100000_1300000	chr11	1100001	1300000	16
chr11_11000000_11200000	chr11	11000001	11200000	25
chr11_11050000_11250000	chr11	11050001	11250000	27
chr11_11100000_11300000	chr11	11100001	11300000	27
chr11_11150000_11350000	chr11	11150001	11350000	22
chr11_11200000_11400000	chr11	11200001	11400000	20
chr11_11250000_11450000	chr11	11250001	11450000	21
chr11_11300000_11500000	chr11	11300001	11500000	17
chr11_11350000_11550000	chr11	11350001	11550000	15
chr11_11400000_11600000	chr11	11400001	11600000	14
chr11_11450000_11650000	chr11	11450001	11650000	14
chr11_1150000_1350000	chr11	1150001	1350000	19
chr11_11500000_11700000	chr11	11500001	11700000	12
chr11_11550000_11750000	chr11	11550001	11750000	15
chr11_11600000_11800000	chr11	11600001	11800000	14
chr11_11650000_11850000	chr11	11650001	11850000	14
chr11_11700000_11900000	chr11	11700001	11900000	17
chr11_11750000_11950000	chr11	11750001	11950000	16
chr11_11800000_12000000	chr11	11800001	12000000	17
chr11_11850000_12050000	chr11	11850001	12050000	19
chr11_11900000_12100000	chr11	11900001	12100000	19
chr11_11950000_12150000	chr11	11950001	12150000	20
chr11_1200000_1400000	chr11	1200001	1400000	17
chr11_12000000_12200000	chr11	12000001	12200000	20
chr11_12050000_12250000	chr11	12050001	12250000	18
chr11_12100000_12300000	chr11	12100001	12300000	17
chr11_12150000_12350000	chr11	12150001	12350000	20
chr11_12200000_12400000	chr11	12200001	12400000	20
chr11_12250000_12450000	chr11	12250001	12450000	18
chr11_12300000_12500000	chr11	12300001	12500000	17
chr11_12350000_12550000	chr11	12350001	12550000	15
chr11_12400000_12600000	chr11	12400001	12600000	16
chr11_12450000_12650000	chr11	12450001	12650000	19
chr11_1250000_1450000	chr11	1250001	1450000	15
chr11_12500000_12700000	chr11	12500001	12700000	17
chr11_12550000_12750000	chr11	12550001	12750000	17
chr11_12600000_12800000	chr11	12600001	12800000	17
chr11_12650000_12850000	chr11	12650001	12850000	16
chr11_12700000_12900000	chr11	12700001	12900000	19
chr11_12750000_12950000	chr11	12750001	12950000	16
chr11_12800000_13000000	chr11	12800001	13000000	18
chr11_12850000_13050000	chr11	12850001	13050000	18
chr11_12900000_13100000	chr11	12900001	13100000	16
chr11_12950000_13150000	chr11	12950001	13150000	20
chr11_1300000_1500000	chr11	1300001	1500000	16
chr11_13000000_13200000	chr11	13000001	13200000	16
chr11_13050000_13250000	chr11	13050001	13250000	14
chr11_13100000_13300000	chr11	13100001	13300000	15
chr11_13150000_13350000	chr11	13150001	13350000	13
chr11_13200000_13400000	chr11	13200001	13400000	20
chr11_13250000_13450000	chr11	13250001	13450000	22
chr11_13300000_13500000	chr11	13300001	13500000	20
chr11_13350000_13550000	chr11	13350001	13550000	17
chr11_13400000_13600000	chr11	13400001	13600000	12
chr11_13450000_13650000	chr11	13450001	13650000	10
chr11_1350000_1550000	chr11	1350001	1550000	14
chr11_13500000_13700000	chr11	13500001	13700000	9
chr11_13550000_13750000	chr11	13550001	13750000	11
chr11_13600000_13800000	chr11	13600001	13800000	11
chr11_13650000_13850000	chr11	13650001	13850000	12
chr11_13700000_13900000	chr11	13700001	13900000	9
chr11_13750000_13950000	chr11	13750001	13950000	7
chr11_13800000_14000000	chr11	13800001	14000000	4
chr11_13850000_14050000	chr11	13850001	14050000	12
chr11_13900000_14100000	chr11	13900001	14100000	18
chr11_13950000_14150000	chr11	13950001	14150000	20
chr11_1400000_1600000	chr11	1400001	1600000	17
chr11_14000000_14200000	chr11	14000001	14200000	25
chr11_14050000_14250000	chr11	14050001	14250000	20
chr11_14100000_14300000	chr11	14100001	14300000	16
chr11_14150000_14350000	chr11	14150001	14350000	16
chr11_14200000_14400000	chr11	14200001	14400000	15
chr11_14250000_14450000	chr11	14250001	14450000	14
chr11_14300000_14500000	chr11	14300001	14500000	16
chr11_14350000_14550000	chr11	14350001	14550000	16
chr11_14400000_14600000	chr11	14400001	14600000	19
chr11_14450000_14650000	chr11	14450001	14650000	17
chr11_1450000_1650000	chr11	1450001	1650000	18
chr11_14500000_14700000	chr11	14500001	14700000	17
chr11_14550000_14750000	chr11	14550001	14750000	19
chr11_14600000_14800000	chr11	14600001	14800000	16
chr11_14650000_14850000	chr11	14650001	14850000	15
chr11_14700000_14900000	chr11	14700001	14900000	14
chr11_14750000_14950000	chr11	14750001	14950000	14
chr11_14800000_15000000	chr11	14800001	15000000	15
chr11_14850000_15050000	chr11	14850001	15050000	16
chr11_14900000_15100000	chr11	14900001	15100000	19
chr11_14950000_15150000	chr11	14950001	15150000	17
chr11_150000_350000	chr11	150001	350000	10
chr11_1500000_1700000	chr11	1500001	1700000	14
chr11_15000000_15200000	chr11	15000001	15200000	16
chr11_15050000_15250000	chr11	15050001	15250000	14
chr11_15100000_15300000	chr11	15100001	15300000	12
chr11_15150000_15350000	chr11	15150001	15350000	12
chr11_15200000_15400000	chr11	15200001	15400000	10
chr11_15250000_15450000	chr11	15250001	15450000	11
chr11_15300000_15500000	chr11	15300001	15500000	11
chr11_15350000_15550000	chr11	15350001	15550000	9
chr11_15400000_15600000	chr11	15400001	15600000	11
chr11_15450000_15650000	chr11	15450001	15650000	10
chr11_1550000_1750000	chr11	1550001	1750000	14
chr11_15500000_15700000	chr11	15500001	15700000	13
chr11_15550000_15750000	chr11	15550001	15750000	14
chr11_15600000_15800000	chr11	15600001	15800000	13
chr11_15650000_15850000	chr11	15650001	15850000	13
chr11_15700000_15900000	chr11	15700001	15900000	10
chr11_15750000_15950000	chr11	15750001	15950000	9
chr11_15800000_16000000	chr11	15800001	16000000	5
chr11_15850000_16050000	chr11	15850001	16050000	6
chr11_15900000_16100000	chr11	15900001	16100000	8
chr11_15950000_16150000	chr11	15950001	16150000	7
chr11_1600000_1800000	chr11	1600001	1800000	10
chr11_16000000_16200000	chr11	16000001	16200000	7
chr11_16050000_16250000	chr11	16050001	16250000	11
chr11_16100000_16300000	chr11	16100001	16300000	9
chr11_16150000_16350000	chr11	16150001	16350000	11
chr11_16200000_16400000	chr11	16200001	16400000	11
chr11_16250000_16450000	chr11	16250001	16450000	8
chr11_16300000_16500000	chr11	16300001	16500000	8
chr11_16350000_16550000	chr11	16350001	16550000	6
chr11_16400000_16600000	chr11	16400001	16600000	9
chr11_16450000_16650000	chr11	16450001	16650000	11
chr11_1650000_1850000	chr11	1650001	1850000	11
chr11_16500000_16700000	chr11	16500001	16700000	9
chr11_16550000_16750000	chr11	16550001	16750000	12
chr11_16600000_16800000	chr11	16600001	16800000	9
chr11_16650000_16850000	chr11	16650001	16850000	12
chr11_16700000_16900000	chr11	16700001	16900000	12
chr11_16750000_16950000	chr11	16750001	16950000	11
chr11_16800000_17000000	chr11	16800001	17000000	13
chr11_16850000_17050000	chr11	16850001	17050000	9
chr11_16900000_17100000	chr11	16900001	17100000	8
chr11_16950000_17150000	chr11	16950001	17150000	7
chr11_1700000_1900000	chr11	1700001	1900000	13
chr11_17000000_17200000	chr11	17000001	17200000	6
chr11_17050000_17250000	chr11	17050001	17250000	6
chr11_17100000_17300000	chr11	17100001	17300000	5
chr11_17150000_17350000	chr11	17150001	17350000	5
chr11_17200000_17400000	chr11	17200001	17400000	5
chr11_17250000_17450000	chr11	17250001	17450000	4
chr11_17300000_17500000	chr11	17300001	17500000	5
chr11_17350000_17550000	chr11	17350001	17550000	7
chr11_17400000_17600000	chr11	17400001	17600000	9
chr11_17450000_17650000	chr11	17450001	17650000	9
chr11_1750000_1950000	chr11	1750001	1950000	11
chr11_17500000_17700000	chr11	17500001	17700000	7
chr11_17550000_17750000	chr11	17550001	17750000	7
chr11_17600000_17800000	chr11	17600001	17800000	4
chr11_17650000_17850000	chr11	17650001	17850000	3
chr11_17700000_17900000	chr11	17700001	17900000	4
chr11_17750000_17950000	chr11	17750001	17950000	4
chr11_17800000_18000000	chr11	17800001	18000000	4
chr11_17850000_18050000	chr11	17850001	18050000	5
chr11_17900000_18100000	chr11	17900001	18100000	4
chr11_17950000_18150000	chr11	17950001	18150000	5
chr11_1800000_2000000	chr11	1800001	2000000	13
chr11_18000000_18200000	chr11	18000001	18200000	7
chr11_18050000_18250000	chr11	18050001	18250000	8
chr11_18100000_18300000	chr11	18100001	18300000	7
chr11_18150000_18350000	chr11	18150001	18350000	6
chr11_18200000_18400000	chr11	18200001	18400000	9
chr11_18250000_18450000	chr11	18250001	18450000	9
chr11_18300000_18500000	chr11	18300001	18500000	9
chr11_18350000_18550000	chr11	18350001	18550000	9
chr11_18400000_18600000	chr11	18400001	18600000	7
chr11_18450000_18650000	chr11	18450001	18650000	7
chr11_1850000_2050000	chr11	1850001	2050000	16
chr11_18500000_18700000	chr11	18500001	18700000	6
chr11_18550000_18750000	chr11	18550001	18750000	9
chr11_18600000_18800000	chr11	18600001	18800000	8
chr11_18650000_18850000	chr11	18650001	18850000	9
chr11_18700000_18900000	chr11	18700001	18900000	11
chr11_18750000_18950000	chr11	18750001	18950000	7
chr11_18800000_19000000	chr11	18800001	19000000	7
chr11_18850000_19050000	chr11	18850001	19050000	6
chr11_18900000_19100000	chr11	18900001	19100000	6
chr11_18950000_19150000	chr11	18950001	19150000	5
chr11_1900000_2100000	chr11	1900001	2100000	15
chr11_19000000_19200000	chr11	19000001	19200000	5
chr11_19050000_19250000	chr11	19050001	19250000	7
chr11_19100000_19300000	chr11	19100001	19300000	7
chr11_19150000_19350000	chr11	19150001	19350000	9
chr11_19200000_19400000	chr11	19200001	19400000	10
chr11_19250000_19450000	chr11	19250001	19450000	7
chr11_19300000_19500000	chr11	19300001	19500000	9
chr11_19350000_19550000	chr11	19350001	19550000	8
chr11_19400000_19600000	chr11	19400001	19600000	8
chr11_19450000_19650000	chr11	19450001	19650000	9
chr11_1950000_2150000	chr11	1950001	2150000	18
chr11_19500000_19700000	chr11	19500001	19700000	9
chr11_19550000_19750000	chr11	19550001	19750000	8
chr11_19600000_19800000	chr11	19600001	19800000	7
chr11_19650000_19850000	chr11	19650001	19850000	9
chr11_19700000_19900000	chr11	19700001	19900000	10
chr11_19750000_19950000	chr11	19750001	19950000	9
chr11_19800000_20000000	chr11	19800001	20000000	8
chr11_19850000_20050000	chr11	19850001	20050000	6
chr11_19900000_20100000	chr11	19900001	20100000	5
chr11_19950000_20150000	chr11	19950001	20150000	3
chr11_200000_400000	chr11	200001	400000	12
chr11_2000000_2200000	chr11	2000001	2200000	19
chr11_20000000_20200000	chr11	20000001	20200000	5
chr11_20050000_20250000	chr11	20050001	20250000	6
chr11_20100000_20300000	chr11	20100001	20300000	5
chr11_20150000_20350000	chr11	20150001	20350000	7
chr11_20200000_20400000	chr11	20200001	20400000	6
chr11_20250000_20450000	chr11	20250001	20450000	7
chr11_20300000_20500000	chr11	20300001	20500000	6
chr11_20350000_20550000	chr11	20350001	20550000	5
chr11_20400000_20600000	chr11	20400001	20600000	3
chr11_20450000_20650000	chr11	20450001	20650000	2
chr11_2050000_2250000	chr11	2050001	2250000	17
chr11_20500000_20700000	chr11	20500001	20700000	7
chr11_20550000_20750000	chr11	20550001	20750000	7
chr11_20600000_20800000	chr11	20600001	20800000	8
chr11_20650000_20850000	chr11	20650001	20850000	9
chr11_20700000_20900000	chr11	20700001	20900000	7
chr11_20750000_20950000	chr11	20750001	20950000	10
chr11_20800000_21000000	chr11	20800001	21000000	9
chr11_20850000_21050000	chr11	20850001	21050000	13
chr11_20900000_21100000	chr11	20900001	21100000	12
chr11_20950000_21150000	chr11	20950001	21150000	9
chr11_2100000_2300000	chr11	2100001	2300000	20
chr11_21000000_21200000	chr11	21000001	21200000	12
chr11_21050000_21250000	chr11	21050001	21250000	9
chr11_21100000_21300000	chr11	21100001	21300000	9
chr11_21150000_21350000	chr11	21150001	21350000	7
chr11_21200000_21400000	chr11	21200001	21400000	4
chr11_21250000_21450000	chr11	21250001	21450000	4
chr11_21300000_21500000	chr11	21300001	21500000	6
chr11_21350000_21550000	chr11	21350001	21550000	8
chr11_21400000_21600000	chr11	21400001	21600000	9
chr11_21450000_21650000	chr11	21450001	21650000	9
chr11_2150000_2350000	chr11	2150001	2350000	20
chr11_21500000_21700000	chr11	21500001	21700000	9
chr11_21550000_21750000	chr11	21550001	21750000	7
chr11_21600000_21800000	chr11	21600001	21800000	5
chr11_21650000_21850000	chr11	21650001	21850000	6
chr11_21700000_21900000	chr11	21700001	21900000	7
chr11_21750000_21950000	chr11	21750001	21950000	8
chr11_21800000_22000000	chr11	21800001	22000000	10
chr11_21850000_22050000	chr11	21850001	22050000	8
chr11_21900000_22100000	chr11	21900001	22100000	5
chr11_21950000_22150000	chr11	21950001	22150000	3
chr11_2200000_2400000	chr11	2200001	2400000	18
chr11_22000000_22200000	chr11	22000001	22200000	3
chr11_22050000_22250000	chr11	22050001	22250000	3
chr11_22100000_22300000	chr11	22100001	22300000	2
chr11_22150000_22350000	chr11	22150001	22350000	2
chr11_22200000_22400000	chr11	22200001	22400000	1
chr11_22250000_22450000	chr11	22250001	22450000	1
chr11_2250000_2450000	chr11	2250001	2450000	14
chr11_22950000_23150000	chr11	22950001	23150000	1
chr11_2300000_2500000	chr11	2300001	2500000	12
chr11_23000000_23200000	chr11	23000001	23200000	3
chr11_23050000_23250000	chr11	23050001	23250000	4
chr11_23100000_23300000	chr11	23100001	23300000	5
chr11_23150000_23350000	chr11	23150001	23350000	7
chr11_23200000_23400000	chr11	23200001	23400000	9
chr11_23250000_23450000	chr11	23250001	23450000	10
chr11_23300000_23500000	chr11	23300001	23500000	11
chr11_23350000_23550000	chr11	23350001	23550000	10
chr11_23400000_23600000	chr11	23400001	23600000	9
chr11_23450000_23650000	chr11	23450001	23650000	8
chr11_2350000_2550000	chr11	2350001	2550000	15
chr11_23500000_23700000	chr11	23500001	23700000	8
chr11_23550000_23750000	chr11	23550001	23750000	11
chr11_23600000_23800000	chr11	23600001	23800000	10
chr11_23650000_23850000	chr11	23650001	23850000	8
chr11_23700000_23900000	chr11	23700001	23900000	6
chr11_23750000_23950000	chr11	23750001	23950000	3
chr11_23800000_24000000	chr11	23800001	24000000	2
chr11_23850000_24050000	chr11	23850001	24050000	5
chr11_23900000_24100000	chr11	23900001	24100000	9
chr11_23950000_24150000	chr11	23950001	24150000	10
chr11_2400000_2600000	chr11	2400001	2600000	18
chr11_24000000_24200000	chr11	24000001	24200000	14
chr11_24050000_24250000	chr11	24050001	24250000	12
chr11_24100000_24300000	chr11	24100001	24300000	8
chr11_24150000_24350000	chr11	24150001	24350000	6
chr11_24200000_24400000	chr11	24200001	24400000	4
chr11_24250000_24450000	chr11	24250001	24450000	8
chr11_24300000_24500000	chr11	24300001	24500000	9
chr11_24350000_24550000	chr11	24350001	24550000	8
chr11_24400000_24600000	chr11	24400001	24600000	11
chr11_24450000_24650000	chr11	24450001	24650000	8
chr11_2450000_2650000	chr11	2450001	2650000	21
chr11_24500000_24700000	chr11	24500001	24700000	10
chr11_24550000_24750000	chr11	24550001	24750000	10
chr11_24600000_24800000	chr11	24600001	24800000	10
chr11_24650000_24850000	chr11	24650001	24850000	10
chr11_24700000_24900000	chr11	24700001	24900000	8
chr11_24750000_24950000	chr11	24750001	24950000	9
chr11_24800000_25000000	chr11	24800001	25000000	8
chr11_24850000_25050000	chr11	24850001	25050000	7
chr11_24900000_25100000	chr11	24900001	25100000	5
chr11_24950000_25150000	chr11	24950001	25150000	3
chr11_250000_450000	chr11	250001	450000	14
chr11_2500000_2700000	chr11	2500001	2700000	21
chr11_25000000_25200000	chr11	25000001	25200000	5
chr11_25050000_25250000	chr11	25050001	25250000	7
chr11_25100000_25300000	chr11	25100001	25300000	8
chr11_25150000_25350000	chr11	25150001	25350000	8
chr11_25200000_25400000	chr11	25200001	25400000	7
chr11_25250000_25450000	chr11	25250001	25450000	8
chr11_25300000_25500000	chr11	25300001	25500000	7
chr11_25350000_25550000	chr11	25350001	25550000	7
chr11_25400000_25600000	chr11	25400001	25600000	5
chr11_25450000_25650000	chr11	25450001	25650000	3
chr11_2550000_2750000	chr11	2550001	2750000	22
chr11_25500000_25700000	chr11	25500001	25700000	4
chr11_25550000_25750000	chr11	25550001	25750000	5
chr11_25600000_25800000	chr11	25600001	25800000	6
chr11_25650000_25850000	chr11	25650001	25850000	8
chr11_25700000_25900000	chr11	25700001	25900000	8
chr11_25750000_25950000	chr11	25750001	25950000	6
chr11_25800000_26000000	chr11	25800001	26000000	6
chr11_25850000_26050000	chr11	25850001	26050000	7
chr11_25900000_26100000	chr11	25900001	26100000	4
chr11_25950000_26150000	chr11	25950001	26150000	7
chr11_2600000_2800000	chr11	2600001	2800000	21
chr11_26000000_26200000	chr11	26000001	26200000	6
chr11_26050000_26250000	chr11	26050001	26250000	5
chr11_26100000_26300000	chr11	26100001	26300000	5
chr11_26150000_26350000	chr11	26150001	26350000	2
chr11_26200000_26400000	chr11	26200001	26400000	3
chr11_26250000_26450000	chr11	26250001	26450000	3
chr11_26300000_26500000	chr11	26300001	26500000	3
chr11_26350000_26550000	chr11	26350001	26550000	4
chr11_26400000_26600000	chr11	26400001	26600000	7
chr11_26450000_26650000	chr11	26450001	26650000	7
chr11_2650000_2850000	chr11	2650001	2850000	20
chr11_26500000_26700000	chr11	26500001	26700000	7
chr11_26550000_26750000	chr11	26550001	26750000	8
chr11_26600000_26800000	chr11	26600001	26800000	9
chr11_26650000_26850000	chr11	26650001	26850000	8
chr11_26700000_26900000	chr11	26700001	26900000	8
chr11_26750000_26950000	chr11	26750001	26950000	7
chr11_26800000_27000000	chr11	26800001	27000000	3
chr11_26850000_27050000	chr11	26850001	27050000	3
chr11_26900000_27100000	chr11	26900001	27100000	3
chr11_26950000_27150000	chr11	26950001	27150000	4
chr11_2700000_2900000	chr11	2700001	2900000	20
chr11_27000000_27200000	chr11	27000001	27200000	4
chr11_27050000_27250000	chr11	27050001	27250000	5
chr11_27100000_27300000	chr11	27100001	27300000	6
chr11_27150000_27350000	chr11	27150001	27350000	6
chr11_27200000_27400000	chr11	27200001	27400000	6
chr11_27250000_27450000	chr11	27250001	27450000	5
chr11_27300000_27500000	chr11	27300001	27500000	4
chr11_27350000_27550000	chr11	27350001	27550000	3
chr11_27400000_27600000	chr11	27400001	27600000	4
chr11_27450000_27650000	chr11	27450001	27650000	2
chr11_2750000_2950000	chr11	2750001	2950000	20
chr11_27500000_27700000	chr11	27500001	27700000	2
chr11_27550000_27750000	chr11	27550001	27750000	1
chr11_27600000_27800000	chr11	27600001	27800000	1
chr11_27650000_27850000	chr11	27650001	27850000	1
chr11_27700000_27900000	chr11	27700001	27900000	2
chr11_27750000_27950000	chr11	27750001	27950000	5
chr11_27800000_28000000	chr11	27800001	28000000	7
chr11_27850000_28050000	chr11	27850001	28050000	8
chr11_27900000_28100000	chr11	27900001	28100000	7
chr11_27950000_28150000	chr11	27950001	28150000	6
chr11_2800000_3000000	chr11	2800001	3000000	20
chr11_28000000_28200000	chr11	28000001	28200000	4
chr11_28050000_28250000	chr11	28050001	28250000	3
chr11_28100000_28300000	chr11	28100001	28300000	3
chr11_28150000_28350000	chr11	28150001	28350000	3
chr11_28200000_28400000	chr11	28200001	28400000	3
chr11_28250000_28450000	chr11	28250001	28450000	3
chr11_28300000_28500000	chr11	28300001	28500000	3
chr11_28350000_28550000	chr11	28350001	28550000	3
chr11_28400000_28600000	chr11	28400001	28600000	1
chr11_28450000_28650000	chr11	28450001	28650000	1
chr11_2850000_3050000	chr11	2850001	3050000	19
chr11_28500000_28700000	chr11	28500001	28700000	1
chr11_28550000_28750000	chr11	28550001	28750000	2
chr11_28600000_28800000	chr11	28600001	28800000	1
chr11_28650000_28850000	chr11	28650001	28850000	1
chr11_28700000_28900000	chr11	28700001	28900000	3
chr11_28750000_28950000	chr11	28750001	28950000	4
chr11_28800000_29000000	chr11	28800001	29000000	4
chr11_28850000_29050000	chr11	28850001	29050000	5
chr11_28900000_29100000	chr11	28900001	29100000	4
chr11_28950000_29150000	chr11	28950001	29150000	3
chr11_2900000_3100000	chr11	2900001	3100000	17
chr11_29000000_29200000	chr11	29000001	29200000	3
chr11_29050000_29250000	chr11	29050001	29250000	5
chr11_29100000_29300000	chr11	29100001	29300000	5
chr11_29150000_29350000	chr11	29150001	29350000	6
chr11_29200000_29400000	chr11	29200001	29400000	6
chr11_29250000_29450000	chr11	29250001	29450000	3
chr11_29300000_29487722	chr11	29300001	29487722	3
chr11_29350000_29487722	chr11	29350001	29487722	1
chr11_29400000_29487722	chr11	29400001	29487722	1
chr11_29450000_29487722	chr11	29450001	29487722	1
chr11_2950000_3150000	chr11	2950001	3150000	13
chr11_300000_500000	chr11	300001	500000	16
chr11_3000000_3200000	chr11	3000001	3200000	11
chr11_3050000_3250000	chr11	3050001	3250000	9
chr11_3100000_3300000	chr11	3100001	3300000	12
chr11_3150000_3350000	chr11	3150001	3350000	11
chr11_3200000_3400000	chr11	3200001	3400000	12
chr11_3250000_3450000	chr11	3250001	3450000	12
chr11_3300000_3500000	chr11	3300001	3500000	9
chr11_3350000_3550000	chr11	3350001	3550000	12
chr11_3400000_3600000	chr11	3400001	3600000	14
chr11_3450000_3650000	chr11	3450001	3650000	16
chr11_350000_550000	chr11	350001	550000	18
chr11_3500000_3700000	chr11	3500001	3700000	16
chr11_3550000_3750000	chr11	3550001	3750000	15
chr11_3600000_3800000	chr11	3600001	3800000	14
chr11_3650000_3850000	chr11	3650001	3850000	15
chr11_3700000_3900000	chr11	3700001	3900000	17
chr11_3750000_3950000	chr11	3750001	3950000	21
chr11_3800000_4000000	chr11	3800001	4000000	20
chr11_3850000_4050000	chr11	3850001	4050000	17
chr11_3900000_4100000	chr11	3900001	4100000	15
chr11_3950000_4150000	chr11	3950001	4150000	11
chr11_400000_600000	chr11	400001	600000	20
chr11_4000000_4200000	chr11	4000001	4200000	9
chr11_4050000_4250000	chr11	4050001	4250000	13
chr11_4100000_4300000	chr11	4100001	4300000	14
chr11_4150000_4350000	chr11	4150001	4350000	16
chr11_4200000_4400000	chr11	4200001	4400000	14
chr11_4250000_4450000	chr11	4250001	4450000	12
chr11_4300000_4500000	chr11	4300001	4500000	8
chr11_4350000_4550000	chr11	4350001	4550000	3
chr11_4400000_4600000	chr11	4400001	4600000	2
chr11_450000_650000	chr11	450001	650000	19
chr11_4550000_4750000	chr11	4550001	4750000	1
chr11_4600000_4800000	chr11	4600001	4800000	4
chr11_4650000_4850000	chr11	4650001	4850000	8
chr11_4700000_4900000	chr11	4700001	4900000	8
chr11_4750000_4950000	chr11	4750001	4950000	12
chr11_4800000_5000000	chr11	4800001	5000000	12
chr11_4850000_5050000	chr11	4850001	5050000	14
chr11_4900000_5100000	chr11	4900001	5100000	17
chr11_4950000_5150000	chr11	4950001	5150000	15
chr11_50000_250000	chr11	50001	250000	14
chr11_500000_700000	chr11	500001	700000	19
chr11_5000000_5200000	chr11	5000001	5200000	14
chr11_5050000_5250000	chr11	5050001	5250000	9
chr11_5100000_5300000	chr11	5100001	5300000	8
chr11_5150000_5350000	chr11	5150001	5350000	12
chr11_5200000_5400000	chr11	5200001	5400000	14
chr11_5250000_5450000	chr11	5250001	5450000	15
chr11_5300000_5500000	chr11	5300001	5500000	16
chr11_5350000_5550000	chr11	5350001	5550000	10
chr11_5400000_5600000	chr11	5400001	5600000	8
chr11_5450000_5650000	chr11	5450001	5650000	8
chr11_550000_750000	chr11	550001	750000	19
chr11_5500000_5700000	chr11	5500001	5700000	8
chr11_5550000_5750000	chr11	5550001	5750000	11
chr11_5600000_5800000	chr11	5600001	5800000	17
chr11_5650000_5850000	chr11	5650001	5850000	17
chr11_5700000_5900000	chr11	5700001	5900000	23
chr11_5750000_5950000	chr11	5750001	5950000	21
chr11_5800000_6000000	chr11	5800001	6000000	19
chr11_5850000_6050000	chr11	5850001	6050000	16
chr11_5900000_6100000	chr11	5900001	6100000	12
chr11_5950000_6150000	chr11	5950001	6150000	12
chr11_600000_800000	chr11	600001	800000	20
chr11_6000000_6200000	chr11	6000001	6200000	10
chr11_6050000_6250000	chr11	6050001	6250000	13
chr11_6100000_6300000	chr11	6100001	6300000	11
chr11_6150000_6350000	chr11	6150001	6350000	16
chr11_6200000_6400000	chr11	6200001	6400000	17
chr11_6250000_6450000	chr11	6250001	6450000	14
chr11_6300000_6500000	chr11	6300001	6500000	13
chr11_6350000_6550000	chr11	6350001	6550000	11
chr11_6400000_6600000	chr11	6400001	6600000	12
chr11_6450000_6650000	chr11	6450001	6650000	15
chr11_650000_850000	chr11	650001	850000	20
chr11_6500000_6700000	chr11	6500001	6700000	19
chr11_6550000_6750000	chr11	6550001	6750000	17
chr11_6600000_6800000	chr11	6600001	6800000	17
chr11_6650000_6850000	chr11	6650001	6850000	16
chr11_6700000_6900000	chr11	6700001	6900000	14
chr11_6750000_6950000	chr11	6750001	6950000	15
chr11_6800000_7000000	chr11	6800001	7000000	13
chr11_6850000_7050000	chr11	6850001	7050000	11
chr11_6900000_7100000	chr11	6900001	7100000	12
chr11_6950000_7150000	chr11	6950001	7150000	17
chr11_700000_900000	chr11	700001	900000	19
chr11_7000000_7200000	chr11	7000001	7200000	17
chr11_7050000_7250000	chr11	7050001	7250000	20
chr11_7100000_7300000	chr11	7100001	7300000	19
chr11_7150000_7350000	chr11	7150001	7350000	16
chr11_7200000_7400000	chr11	7200001	7400000	13
chr11_7250000_7450000	chr11	7250001	7450000	15
chr11_7300000_7500000	chr11	7300001	7500000	17
chr11_7350000_7550000	chr11	7350001	7550000	17
chr11_7400000_7600000	chr11	7400001	7600000	19
chr11_7450000_7650000	chr11	7450001	7650000	15
chr11_750000_950000	chr11	750001	950000	17
chr11_7500000_7700000	chr11	7500001	7700000	11
chr11_7550000_7750000	chr11	7550001	7750000	10
chr11_7600000_7800000	chr11	7600001	7800000	8
chr11_7650000_7850000	chr11	7650001	7850000	9
chr11_7700000_7900000	chr11	7700001	7900000	9
chr11_7750000_7950000	chr11	7750001	7950000	10
chr11_7800000_8000000	chr11	7800001	8000000	12
chr11_7850000_8050000	chr11	7850001	8050000	14
chr11_7900000_8100000	chr11	7900001	8100000	14
chr11_7950000_8150000	chr11	7950001	8150000	15
chr11_800000_1000000	chr11	800001	1000000	12
chr11_8000000_8200000	chr11	8000001	8200000	15
chr11_8050000_8250000	chr11	8050001	8250000	12
chr11_8100000_8300000	chr11	8100001	8300000	10
chr11_8150000_8350000	chr11	8150001	8350000	9
chr11_8200000_8400000	chr11	8200001	8400000	5
chr11_8250000_8450000	chr11	8250001	8450000	4
chr11_8300000_8500000	chr11	8300001	8500000	7
chr11_8350000_8550000	chr11	8350001	8550000	7
chr11_8400000_8600000	chr11	8400001	8600000	10
chr11_8450000_8650000	chr11	8450001	8650000	11
chr11_850000_1050000	chr11	850001	1050000	11
chr11_8500000_8700000	chr11	8500001	8700000	11
chr11_8550000_8750000	chr11	8550001	8750000	10
chr11_8600000_8800000	chr11	8600001	8800000	7
chr11_8650000_8850000	chr11	8650001	8850000	10
chr11_8700000_8900000	chr11	8700001	8900000	10
chr11_8750000_8950000	chr11	8750001	8950000	12
chr11_8800000_9000000	chr11	8800001	9000000	12
chr11_8850000_9050000	chr11	8850001	9050000	11
chr11_8900000_9100000	chr11	8900001	9100000	8
chr11_8950000_9150000	chr11	8950001	9150000	8
chr11_900000_1100000	chr11	900001	1100000	13
chr11_9000000_9200000	chr11	9000001	9200000	9
chr11_9050000_9250000	chr11	9050001	9250000	9
chr11_9100000_9300000	chr11	9100001	9300000	11
chr11_9150000_9350000	chr11	9150001	9350000	11
chr11_9200000_9400000	chr11	9200001	9400000	13
chr11_9250000_9450000	chr11	9250001	9450000	15
chr11_9300000_9500000	chr11	9300001	9500000	15
chr11_9350000_9550000	chr11	9350001	9550000	14
chr11_9400000_9600000	chr11	9400001	9600000	15
chr11_9450000_9650000	chr11	9450001	9650000	16
chr11_950000_1150000	chr11	950001	1150000	11
chr11_9500000_9700000	chr11	9500001	9700000	18
chr11_9550000_9750000	chr11	9550001	9750000	20
chr11_9600000_9800000	chr11	9600001	9800000	19
chr11_9650000_9850000	chr11	9650001	9850000	19
chr11_9700000_9900000	chr11	9700001	9900000	18
chr11_9750000_9950000	chr11	9750001	9950000	15
chr11_9800000_10000000	chr11	9800001	10000000	17
chr11_9850000_10050000	chr11	9850001	10050000	13
chr11_9900000_10100000	chr11	9900001	10100000	10
chr11_9950000_10150000	chr11	9950001	10150000	7
chr12_0_200000	chr12	1	200000	12
chr12_100000_300000	chr12	100001	300000	14
chr12_1000000_1200000	chr12	1000001	1200000	12
chr12_10000000_10200000	chr12	10000001	10200000	7
chr12_10050000_10250000	chr12	10050001	10250000	6
chr12_10100000_10300000	chr12	10100001	10300000	5
chr12_10150000_10350000	chr12	10150001	10350000	5
chr12_10200000_10400000	chr12	10200001	10400000	4
chr12_10250000_10450000	chr12	10250001	10450000	3
chr12_10300000_10500000	chr12	10300001	10500000	3
chr12_10350000_10550000	chr12	10350001	10550000	2
chr12_10400000_10600000	chr12	10400001	10600000	1
chr12_10450000_10650000	chr12	10450001	10650000	1
chr12_1050000_1250000	chr12	1050001	1250000	10
chr12_10500000_10700000	chr12	10500001	10700000	1
chr12_10550000_10750000	chr12	10550001	10750000	1
chr12_10600000_10800000	chr12	10600001	10800000	3
chr12_10650000_10850000	chr12	10650001	10850000	2
chr12_10700000_10900000	chr12	10700001	10900000	2
chr12_10750000_10950000	chr12	10750001	10950000	2
chr12_10800000_11000000	chr12	10800001	11000000	1
chr12_10850000_11050000	chr12	10850001	11050000	2
chr12_10900000_11100000	chr12	10900001	11100000	2
chr12_10950000_11150000	chr12	10950001	11150000	2
chr12_1100000_1300000	chr12	1100001	1300000	14
chr12_11000000_11200000	chr12	11000001	11200000	1
chr12_11050000_11250000	chr12	11050001	11250000	2
chr12_11100000_11300000	chr12	11100001	11300000	3
chr12_11150000_11350000	chr12	11150001	11350000	3
chr12_11200000_11400000	chr12	11200001	11400000	3
chr12_11250000_11450000	chr12	11250001	11450000	5
chr12_11300000_11500000	chr12	11300001	11500000	5
chr12_11350000_11550000	chr12	11350001	11550000	5
chr12_11400000_11600000	chr12	11400001	11600000	4
chr12_11450000_11650000	chr12	11450001	11650000	4
chr12_1150000_1350000	chr12	1150001	1350000	13
chr12_11500000_11700000	chr12	11500001	11700000	3
chr12_11550000_11750000	chr12	11550001	11750000	3
chr12_11600000_11800000	chr12	11600001	11800000	4
chr12_11650000_11850000	chr12	11650001	11850000	2
chr12_11700000_11900000	chr12	11700001	11900000	2
chr12_11750000_11950000	chr12	11750001	11950000	2
chr12_11800000_12000000	chr12	11800001	12000000	1
chr12_11850000_12050000	chr12	11850001	12050000	1
chr12_11900000_12100000	chr12	11900001	12100000	2
chr12_11950000_12150000	chr12	11950001	12150000	2
chr12_1200000_1400000	chr12	1200001	1400000	11
chr12_12000000_12200000	chr12	12000001	12200000	2
chr12_12050000_12250000	chr12	12050001	12250000	4
chr12_12100000_12300000	chr12	12100001	12300000	4
chr12_12150000_12350000	chr12	12150001	12350000	3
chr12_12200000_12400000	chr12	12200001	12400000	5
chr12_12250000_12450000	chr12	12250001	12450000	5
chr12_12300000_12500000	chr12	12300001	12500000	6
chr12_12350000_12550000	chr12	12350001	12550000	5
chr12_12400000_12600000	chr12	12400001	12600000	4
chr12_12450000_12650000	chr12	12450001	12650000	2
chr12_1250000_1450000	chr12	1250001	1450000	13
chr12_12500000_12700000	chr12	12500001	12700000	3
chr12_12550000_12750000	chr12	12550001	12750000	4
chr12_12600000_12800000	chr12	12600001	12800000	4
chr12_12650000_12850000	chr12	12650001	12850000	3
chr12_12700000_12900000	chr12	12700001	12900000	2
chr12_12750000_12950000	chr12	12750001	12950000	4
chr12_12800000_13000000	chr12	12800001	13000000	6
chr12_12850000_13050000	chr12	12850001	13050000	10
chr12_12900000_13100000	chr12	12900001	13100000	12
chr12_12950000_13150000	chr12	12950001	13150000	12
chr12_1300000_1500000	chr12	1300001	1500000	12
chr12_13000000_13200000	chr12	13000001	13200000	12
chr12_13050000_13250000	chr12	13050001	13250000	11
chr12_13100000_13300000	chr12	13100001	13300000	8
chr12_13150000_13350000	chr12	13150001	13350000	9
chr12_13200000_13400000	chr12	13200001	13400000	9
chr12_13250000_13450000	chr12	13250001	13450000	9
chr12_13300000_13500000	chr12	13300001	13500000	11
chr12_13350000_13550000	chr12	13350001	13550000	11
chr12_13400000_13600000	chr12	13400001	13600000	10
chr12_13450000_13650000	chr12	13450001	13650000	8
chr12_1350000_1550000	chr12	1350001	1550000	12
chr12_13500000_13700000	chr12	13500001	13700000	7
chr12_13550000_13750000	chr12	13550001	13750000	7
chr12_13600000_13800000	chr12	13600001	13800000	7
chr12_13650000_13850000	chr12	13650001	13850000	6
chr12_13700000_13900000	chr12	13700001	13900000	4
chr12_13750000_13950000	chr12	13750001	13950000	6
chr12_13800000_14000000	chr12	13800001	14000000	5
chr12_13850000_14050000	chr12	13850001	14050000	7
chr12_13900000_14100000	chr12	13900001	14100000	6
chr12_13950000_14150000	chr12	13950001	14150000	4
chr12_1400000_1600000	chr12	1400001	1600000	14
chr12_14000000_14200000	chr12	14000001	14200000	2
chr12_14050000_14250000	chr12	14050001	14250000	1
chr12_14200000_14400000	chr12	14200001	14400000	1
chr12_14250000_14450000	chr12	14250001	14450000	3
chr12_14300000_14500000	chr12	14300001	14500000	4
chr12_14350000_14550000	chr12	14350001	14550000	4
chr12_14400000_14600000	chr12	14400001	14600000	6
chr12_14450000_14650000	chr12	14450001	14650000	3
chr12_1450000_1650000	chr12	1450001	1650000	14
chr12_14500000_14700000	chr12	14500001	14700000	2
chr12_14550000_14750000	chr12	14550001	14750000	2
chr12_150000_350000	chr12	150001	350000	16
chr12_1500000_1700000	chr12	1500001	1700000	18
chr12_1550000_1750000	chr12	1550001	1750000	18
chr12_1600000_1800000	chr12	1600001	1800000	15
chr12_1650000_1850000	chr12	1650001	1850000	14
chr12_1700000_1900000	chr12	1700001	1900000	12
chr12_1750000_1950000	chr12	1750001	1950000	11
chr12_1800000_2000000	chr12	1800001	2000000	12
chr12_1850000_2050000	chr12	1850001	2050000	12
chr12_1900000_2100000	chr12	1900001	2100000	11
chr12_1950000_2150000	chr12	1950001	2150000	12
chr12_200000_400000	chr12	200001	400000	17
chr12_2000000_2200000	chr12	2000001	2200000	13
chr12_2050000_2250000	chr12	2050001	2250000	10
chr12_2100000_2300000	chr12	2100001	2300000	13
chr12_2150000_2350000	chr12	2150001	2350000	13
chr12_2200000_2400000	chr12	2200001	2400000	11
chr12_2250000_2450000	chr12	2250001	2450000	12
chr12_2300000_2500000	chr12	2300001	2500000	13
chr12_2350000_2550000	chr12	2350001	2550000	12
chr12_2400000_2600000	chr12	2400001	2600000	13
chr12_2450000_2650000	chr12	2450001	2650000	12
chr12_250000_450000	chr12	250001	450000	14
chr12_2500000_2700000	chr12	2500001	2700000	11
chr12_2550000_2750000	chr12	2550001	2750000	12
chr12_2600000_2800000	chr12	2600001	2800000	16
chr12_2650000_2850000	chr12	2650001	2850000	18
chr12_2700000_2900000	chr12	2700001	2900000	17
chr12_2750000_2950000	chr12	2750001	2950000	16
chr12_2800000_3000000	chr12	2800001	3000000	18
chr12_2850000_3050000	chr12	2850001	3050000	15
chr12_2900000_3100000	chr12	2900001	3100000	19
chr12_2950000_3150000	chr12	2950001	3150000	16
chr12_300000_500000	chr12	300001	500000	13
chr12_3000000_3200000	chr12	3000001	3200000	13
chr12_3050000_3250000	chr12	3050001	3250000	15
chr12_3100000_3300000	chr12	3100001	3300000	12
chr12_3150000_3350000	chr12	3150001	3350000	15
chr12_3200000_3400000	chr12	3200001	3400000	15
chr12_3250000_3450000	chr12	3250001	3450000	14
chr12_3300000_3500000	chr12	3300001	3500000	14
chr12_3350000_3550000	chr12	3350001	3550000	16
chr12_3400000_3600000	chr12	3400001	3600000	17
chr12_3450000_3650000	chr12	3450001	3650000	16
chr12_350000_550000	chr12	350001	550000	14
chr12_3500000_3700000	chr12	3500001	3700000	14
chr12_3550000_3750000	chr12	3550001	3750000	15
chr12_3600000_3800000	chr12	3600001	3800000	13
chr12_3650000_3850000	chr12	3650001	3850000	15
chr12_3700000_3900000	chr12	3700001	3900000	18
chr12_3750000_3950000	chr12	3750001	3950000	15
chr12_3800000_4000000	chr12	3800001	4000000	15
chr12_3850000_4050000	chr12	3850001	4050000	17
chr12_3900000_4100000	chr12	3900001	4100000	13
chr12_3950000_4150000	chr12	3950001	4150000	13
chr12_400000_600000	chr12	400001	600000	19
chr12_4000000_4200000	chr12	4000001	4200000	13
chr12_4050000_4250000	chr12	4050001	4250000	11
chr12_4100000_4300000	chr12	4100001	4300000	13
chr12_4150000_4350000	chr12	4150001	4350000	16
chr12_4200000_4400000	chr12	4200001	4400000	18
chr12_4250000_4450000	chr12	4250001	4450000	17
chr12_4300000_4500000	chr12	4300001	4500000	17
chr12_4350000_4550000	chr12	4350001	4550000	17
chr12_4400000_4600000	chr12	4400001	4600000	15
chr12_4450000_4650000	chr12	4450001	4650000	18
chr12_450000_650000	chr12	450001	650000	21
chr12_4500000_4700000	chr12	4500001	4700000	16
chr12_4550000_4750000	chr12	4550001	4750000	15
chr12_4600000_4800000	chr12	4600001	4800000	15
chr12_4650000_4850000	chr12	4650001	4850000	15
chr12_4700000_4900000	chr12	4700001	4900000	16
chr12_4750000_4950000	chr12	4750001	4950000	16
chr12_4800000_5000000	chr12	4800001	5000000	18
chr12_4850000_5050000	chr12	4850001	5050000	15
chr12_4900000_5100000	chr12	4900001	5100000	19
chr12_4950000_5150000	chr12	4950001	5150000	18
chr12_50000_250000	chr12	50001	250000	12
chr12_500000_700000	chr12	500001	700000	19
chr12_5000000_5200000	chr12	5000001	5200000	16
chr12_5050000_5250000	chr12	5050001	5250000	14
chr12_5100000_5300000	chr12	5100001	5300000	12
chr12_5150000_5350000	chr12	5150001	5350000	12
chr12_5200000_5400000	chr12	5200001	5400000	15
chr12_5250000_5450000	chr12	5250001	5450000	15
chr12_5300000_5500000	chr12	5300001	5500000	13
chr12_5350000_5550000	chr12	5350001	5550000	16
chr12_5400000_5600000	chr12	5400001	5600000	17
chr12_5450000_5650000	chr12	5450001	5650000	14
chr12_550000_750000	chr12	550001	750000	20
chr12_5500000_5700000	chr12	5500001	5700000	15
chr12_5550000_5750000	chr12	5550001	5750000	13
chr12_5600000_5800000	chr12	5600001	5800000	12
chr12_5650000_5850000	chr12	5650001	5850000	13
chr12_5700000_5900000	chr12	5700001	5900000	12
chr12_5750000_5950000	chr12	5750001	5950000	15
chr12_5800000_6000000	chr12	5800001	6000000	13
chr12_5850000_6050000	chr12	5850001	6050000	14
chr12_5900000_6100000	chr12	5900001	6100000	15
chr12_5950000_6150000	chr12	5950001	6150000	14
chr12_600000_800000	chr12	600001	800000	15
chr12_6000000_6200000	chr12	6000001	6200000	15
chr12_6050000_6250000	chr12	6050001	6250000	15
chr12_6100000_6300000	chr12	6100001	6300000	15
chr12_6150000_6350000	chr12	6150001	6350000	19
chr12_6200000_6400000	chr12	6200001	6400000	21
chr12_6250000_6450000	chr12	6250001	6450000	20
chr12_6300000_6500000	chr12	6300001	6500000	22
chr12_6350000_6550000	chr12	6350001	6550000	21
chr12_6400000_6600000	chr12	6400001	6600000	22
chr12_6450000_6650000	chr12	6450001	6650000	20
chr12_650000_850000	chr12	650001	850000	14
chr12_6500000_6700000	chr12	6500001	6700000	19
chr12_6550000_6750000	chr12	6550001	6750000	20
chr12_6600000_6800000	chr12	6600001	6800000	20
chr12_6650000_6850000	chr12	6650001	6850000	22
chr12_6700000_6900000	chr12	6700001	6900000	24
chr12_6750000_6950000	chr12	6750001	6950000	22
chr12_6800000_7000000	chr12	6800001	7000000	20
chr12_6850000_7050000	chr12	6850001	7050000	20
chr12_6900000_7100000	chr12	6900001	7100000	20
chr12_6950000_7150000	chr12	6950001	7150000	19
chr12_700000_900000	chr12	700001	900000	16
chr12_7000000_7200000	chr12	7000001	7200000	18
chr12_7050000_7250000	chr12	7050001	7250000	18
chr12_7100000_7300000	chr12	7100001	7300000	17
chr12_7150000_7350000	chr12	7150001	7350000	18
chr12_7200000_7400000	chr12	7200001	7400000	19
chr12_7250000_7450000	chr12	7250001	7450000	21
chr12_7300000_7500000	chr12	7300001	7500000	17
chr12_7350000_7550000	chr12	7350001	7550000	17
chr12_7400000_7600000	chr12	7400001	7600000	17
chr12_7450000_7650000	chr12	7450001	7650000	15
chr12_750000_950000	chr12	750001	950000	14
chr12_7500000_7700000	chr12	7500001	7700000	19
chr12_7550000_7750000	chr12	7550001	7750000	18
chr12_7600000_7800000	chr12	7600001	7800000	17
chr12_7650000_7850000	chr12	7650001	7850000	15
chr12_7700000_7900000	chr12	7700001	7900000	12
chr12_7750000_7950000	chr12	7750001	7950000	11
chr12_7800000_8000000	chr12	7800001	8000000	11
chr12_7850000_8050000	chr12	7850001	8050000	14
chr12_7900000_8100000	chr12	7900001	8100000	14
chr12_7950000_8150000	chr12	7950001	8150000	15
chr12_800000_1000000	chr12	800001	1000000	14
chr12_8000000_8200000	chr12	8000001	8200000	12
chr12_8050000_8250000	chr12	8050001	8250000	8
chr12_8100000_8300000	chr12	8100001	8300000	4
chr12_8150000_8350000	chr12	8150001	8350000	5
chr12_8200000_8400000	chr12	8200001	8400000	5
chr12_8250000_8450000	chr12	8250001	8450000	5
chr12_8300000_8500000	chr12	8300001	8500000	4
chr12_850000_1050000	chr12	850001	1050000	13
chr12_8500000_8700000	chr12	8500001	8700000	1
chr12_8550000_8750000	chr12	8550001	8750000	2
chr12_8600000_8800000	chr12	8600001	8800000	2
chr12_8650000_8850000	chr12	8650001	8850000	5
chr12_8700000_8900000	chr12	8700001	8900000	5
chr12_8750000_8950000	chr12	8750001	8950000	5
chr12_8800000_9000000	chr12	8800001	9000000	7
chr12_8850000_9050000	chr12	8850001	9050000	7
chr12_8900000_9100000	chr12	8900001	9100000	6
chr12_8950000_9150000	chr12	8950001	9150000	5
chr12_900000_1100000	chr12	900001	1100000	11
chr12_9000000_9200000	chr12	9000001	9200000	6
chr12_9050000_9250000	chr12	9050001	9250000	4
chr12_9100000_9300000	chr12	9100001	9300000	3
chr12_9150000_9350000	chr12	9150001	9350000	7
chr12_9200000_9400000	chr12	9200001	9400000	6
chr12_9250000_9450000	chr12	9250001	9450000	6
chr12_9300000_9500000	chr12	9300001	9500000	7
chr12_9350000_9550000	chr12	9350001	9550000	4
chr12_9400000_9600000	chr12	9400001	9600000	2
chr12_9450000_9650000	chr12	9450001	9650000	3
chr12_950000_1150000	chr12	950001	1150000	9
chr12_9500000_9700000	chr12	9500001	9700000	2
chr12_9550000_9750000	chr12	9550001	9750000	3
chr12_9600000_9800000	chr12	9600001	9800000	4
chr12_9650000_9850000	chr12	9650001	9850000	2
chr12_9700000_9900000	chr12	9700001	9900000	2
chr12_9750000_9950000	chr12	9750001	9950000	5
chr12_9800000_10000000	chr12	9800001	10000000	4
chr12_9850000_10050000	chr12	9850001	10050000	6
chr12_9900000_10100000	chr12	9900001	10100000	7
chr12_9950000_10150000	chr12	9950001	10150000	6
chr13_0_200000	chr13	1	200000	6
chr13_100000_300000	chr13	100001	300000	8
chr13_1000000_1200000	chr13	1000001	1200000	6
chr13_10000000_10200000	chr13	10000001	10200000	18
chr13_10050000_10250000	chr13	10050001	10250000	19
chr13_10100000_10300000	chr13	10100001	10300000	18
chr13_10150000_10350000	chr13	10150001	10350000	19
chr13_10200000_10400000	chr13	10200001	10400000	19
[truncated: 5,636 more rows]
