# Supplementary material for: Genome-wide association mapping of date palm fruit traits
Source: Nat Commun. 2019 Oct 15;10:4680. doi: 10.1038/s41467-019-12604-9 (PMC6794320; doi:10.1038/s41467-019-12604-9)
Supplement: Supplementary file 11 — Source Data file [file 41467_2019_12604_MOESM11_ESM.zip › Fig1/Fig1g_outter.tsv]

chr	start	end
chr1	1	40814151
chr2	1	29301675
chr3	1	24755689
chr4	1	33281721
chr5	1	18619412
chr6	1	18596258
chr7	1	16639383
chr8	1	31698078
chr9	1	22757669
chr10	1	15825318
chr11	1	29487722
chr12	1	14769854
chr13	1	12891333
chr14	1	24628924
chr15	1	12030914
chr16	1	13553361
chr17	1	16126437
chr18	1	9812533
