# Supplementary material for: Genome-wide association mapping of date palm fruit traits
Source: Nat Commun. 2019 Oct 15;10:4680. doi: 10.1038/s41467-019-12604-9 (PMC6794320; doi:10.1038/s41467-019-12604-9)
Supplement: Supplementary file 11 — Source Data file [file 41467_2019_12604_MOESM11_ESM.zip › Fig1/README_Fig1.txt]

Source Data files for Figure 1

Figure 1b
Source Data: Fig1b_Fig1c.tsv

Figure 1c
Source Data: Fig1b_Fig1c.tsv

Figure 1d
Source Data: Fig1d_haplotig_lengths.tsv, Fig1d_primary_contig_lengths.tsv

Figure 1e
Source Data: Fig1e_pie_all_genes.tsv, Fig1e_pie_final_genes.tsv, Fig1e_barplot.tsv

Figure 1f
Source Data: Fig1f.tsv

Figure 1g
Source Data: Fig1g_inner.tsv, Fig1g_outter.tsv
