# Supplementary material for: Genome-wide association mapping of date palm fruit traits
Source: Nat Commun. 2019 Oct 15;10:4680. doi: 10.1038/s41467-019-12604-9 (PMC6794320; doi:10.1038/s41467-019-12604-9)
Supplement: Supplementary file 11 — Source Data file [file 41467_2019_12604_MOESM11_ESM.zip › Fig2/README_Fig2.txt]

Source Data files for Figure 2

Figure 2a
Source Data: Supplementary Data 2

Figure 2b
Source Data: Fig2b.rds

note: Can be extracted with R readRDS function to obtain equation for the line in Fig2b

Figure 2c
Source Data: Fig2c_up_SuppFig4a.csv.gz and Fig2c_down.csv.gz
