# Supplementary material for: Genome-wide association mapping of date palm fruit traits
Source: Nat Commun. 2019 Oct 15;10:4680. doi: 10.1038/s41467-019-12604-9 (PMC6794320; doi:10.1038/s41467-019-12604-9)
Supplement: Supplementary file 11 — Source Data file [file 41467_2019_12604_MOESM11_ESM.zip › Fig3/Fig3beg_SuppFigs9-10.txt]

sample_name	Variety	RAB	ANT	R	G	BB	RGB	TE_genotype	aa_at_start_codon
PDAC253_Ram_S	Ramah	0.093839395	0.19	239.87175	197.47375	108.164	#EFC56C	-/+	Met/Met
PDAC254_Rij_S	Rij_Al_Banat	0.010321099	0.21	243.045375	205.888375	94.1405	#F3CD5E	-/+	Met/Ile
PDAC255_Sin_S	Sindy	0.072737031	0.09	250.3655	205.35325	98.483125	#FACD62	-/+	Met/Ile
PDAC256_Alm_S	Al_Maktoum	0.191567438	0.15	247.679625	186.15675	77.529625	#F7BA4D	-/+	Met/Met
PDAC258_Ale_S	Deglet_Al_Emam	0.075105359	0.11	245.035625	203.981625	112.90375	#F5CB70	-/+	Met/Ile
PDAC259_Asi_S	Asiliya	0.090481236	0.3	222.68125	179.28675	79.417375	#DEB34F	-/+	Met/Met
PDAC260_Zam_S	Zamili	0.084436576	0.13	242.4285	196.748875	91.10825	#F2C45B	-/+	Met/Met
PDAC261_Fre_S	Freiga	0.065750091	0.13	241.814375	199.4225	97.50675	#F1C761	-/-	Met/Met
PDAC262_She_S	Sheikha	0.065800526	0.17	246.56875	204.37975	104.772625	#F6CC68	-/-	Met/Met
PDAC263_Jei_S	Jeish_Handal	0.679071533	1.17	238.660875	161.346625	116.12025	#EEA174	-/+	Met/Met
PDAC264_Lab_S	Labdiah	0.05440153	0.25	246.84425	206.4455	108.341	#F6CE6C	-/-	Met/Met
PDAC265_Mab_S	Mabrouma	0.084915904	1.77	249.662125	200.744125	83.243875	#F9C853	-/+	Met/Ile
PDAC266_Hel_S	Helwa	1.309524691	2.4	211.963625	104.732	84.727375	#D36854	+/+	Met/Ile
PDAC268_Has_S	Hasawi	0.058247024	0.1	242.482	203.932125	114.2695	#F2CB72	-/-	Met/Met
PDAC270_Kho_S	Koushana_i	0.069492721	0.11	239.346875	201.731625	119.351375	#EFC977	-/-	Met/Met
PDAC271_Nbt_S	Nbtet	1.740781628	3.19	204.2995	86.282875	81.08575	#CC5651	-/+	Met/Met
PDAC272_Tin_S	Tinana	0.121978839	0.14	248.9735	204.26825	119.747	#F8CC77	-/+	Met/Met
PDAC273_Rar_S	Rariya	0.232883687	0.11	251.581625	189.298375	95.37975	#FBBD5F	+/+	Ile/Ile
PDAC274_Far_S	Fard_Abiad	1.173530984	2.12	225.759625	117.09275	90.17125	#E1755A	-/+	Met/Met
PDAC275_Kha_S	Khadrawy	0.495385878	0.346666667	246.520125	173.4915	113.72	#F6AD71	-/+	Met/Met
PDAC276_Ald_S	Al_Dakhil	0.051283709	0.09	248.04	207.736875	108.61275	#F8CF6C	-/+	Met/Ile
PDAC278_Umi_S	Um_Ikbar	0.070807725	0.14	247.748875	204.849625	105.34575	#F7CC69	-/-	Met/Met
PDAC280_Tin_S	Tinaji	1.58516887	3.77	222.0135	99.54075	88.6935	#DE6358	+/+	Met/Met
PDAC281_Hje_S	Hjeiri	0.116006824	0.12	244.155875	198.998	110.22725	#F4C66E	-/-	Met/Met
PDAC282_Sou_S	Soukar_Ahmar	0.723157685	0.47	223.404375	148.462875	107.7185	#DF946B	-/+	Met/Met
PDAC283_Abo_S	Abou_Maan	0.072026685	0.09	249.219	208.699	119.188125	#F9D077	-/-	Met/Met
PDAC284_Rot_S	Rothana	0.144812111	0.13	245.67725	193.4475	93.832	#F5C15D	-/+	Met/Met
PDAC285_Sou_S	Soukar_Iraqi	0.045282138	0.07	248.7655	207.23825	98.98175	#F8CF62	-/-	Met/Met
PDAC286_Sou_S	Soukar_Saudi	0.070200628	0.09	239.921	198.64	103.14675	#EFC667	-/-	Met/Met
PDAC288_Saf_S	Safri	0.136395047	0.14	249.13125	200.580125	109.67675	#F9C86D	+/+	Ile/Ile
PDAC289_Aiy_S	Aisha	0.122230526	0.08	246.696375	198.825875	103.761	#F6C667	-/+	Met/Ile
PDAC292_Mej_S	Mejolat_Jabal	0.388451207	0.35	240.036375	175.75425	110.982875	#F0AF6E	-/+	Met/Met
PDAC293_Nbt_S	Nbtet_Rashed	0.09911468	0.11	243.8955	198.842375	103.387625	#F3C667	-/+	Met/Met
PDAC294_Ash_S	Ashala	0.049698958	0.19	222.0965	184.361	87.691375	#DEB857	-/+	Met/Met
PDAC296_Neb_S	Nbtet_Zayed	0.935006283	1.61	234.699125	140.93075	104.842375	#EA8C68	-/+	Met/Met
PDAC297_Sab_S	Sabbka	0.067580093	0.08	250.28925	207.847125	109.129875	#FACF6D	-/+	Met/Ile
PDAC298_Sag_S	Sagouni	0.175006165	0.11	242.0545	192.965375	112.135375	#F2C070	-/+	Met/Met
PDAC299_Raz_S	Raziz	0.110700029	0.27	247.273875	196.274625	84.80475	#F7C454	-/+	Met/Met
PDAC300_Mak_S	Maktoumi	0.070721964	0.09	241.16875	201.352125	112.06775	#F1C970	-/-	Met/Met
PDAC301_Jei_S	Jeish_Makran	1.356404674	3.13	224.195125	118.06425	99.16075	#E07663	-/+	Met/Met
PDAC302_Sul_S	Sultana	0.088444974	0.103333333	251.010625	208.745125	120.27075	#FBD078	-/-	Met/Met
PDAC303_Sha_S	Sharaa	0.87099746	0.91	195.687375	122.6475	91.429375	#C37A5B	-/+	Met/Met
PDAC304_Sah_S	Sahl_Alehseh	0.875456205	0.5	233.353875	141.480875	102.366	#E98D66	-/+	Met/Met
PDAC305_Med_S	Medjool	0.314753516	0.36	246.681125	174.101	80.837875	#F6AE50	-/+	Met/Met
PDAC306_Kha_S	Khalife	0.076263123	0.1	247.617875	205.90675	113.492375	#F7CD71	-/+	Met/Met
PDAC308_Anb_S	Anbara	0.838747514	3.2	219.536375	137.1365	99.9905	#DB8963	+/+	Met/Ile
PDAC309_Neb_S	Nbtet_Abou_Hamad	0.144588747	0.08	247.81225	195.953	98.144375	#F7C362	-/-	Met/Met
PDAC310_Neb_S	Nebtet_Masoudia	0.085777028	0.09	239.487	200.35075	118.7635	#EFC876	-/+	Met/Met
PDAC312_Lul_S	Lulu	0.12914673	0.08	244.12875	194.204875	95.20475	#F4C25F	-/-	Met/Met
PDAC313_jei_S	Jeish_Ramli	0.115874035	0.13	239.5725	193.081125	98.6865	#EFC162	-/-	Met/Met
PDAC314_Mad_S	Madain	0.104491468	0.07	249.924	201.986	100.026375	#F9C964	-/+	Met/Ile
PDAC315_Man_S	Mansouriya	0.110401257	0.1	250.09725	206.179375	120.45575	#FACE78	-/+	Met/Ile
PDAC318_Kha_S	Khawaja	0.066655509	0.12	246.254875	203.199375	100.30325	#F6CB64	-/-	Met/Met
PDAC319_Sho_S	Showeity	0.225992983	0.1	246.2855	196.531375	127.01475	#F6C47F	-/+	Met/Met
PDAC320_Jei_S	Jeish_Mohamad_Khalaf	0.099639507	1.95	246.043	202.166	111.595375	#F6CA6F	-/+	Met/Met
PDAC321_Zab_S	Zabad	0.738417431	0.92	234.223875	150.21025	105.255625	#EA9669	-/+	Met/Met
PDAC322_Khi_S	Khisab	1.607687089	15.37	215.714375	89.43425	80.70375	#D75950	+/+	Met/Ile
PDAC323_Nen_S	Nbtet_Moutawih	0.111405473	0.09	247.297375	198.607625	96.048375	#F7C660	-/-	Met/Met
PDAC324_Usa_S	USA	0.438296203	0.39	246.747125	172.82425	103.96075	#F6AC67	-/+	Met/Met
PDAC325_Khe_S	Khenezi	2.048218636	59.27666667	191.872125	68.42575	73.09125	#BF4449	+/+	Met/Met
PDAC326_Dah_S	Dahisiyya	0.101230172	0.15	249.584625	201.717	98.552125	#F9C962	-/-	Met/Met
PDAC328_Mis_S	Miskania	0.063707749	0.11	249.48725	203.501875	85.79625	#F9CB55	-/+	Met/Ile
PDAC329_Kha_S	Khatiri	0.184378386	0.136666667	238.579875	180.37275	75.8055	#EEB44B	+/+	Ile/Ile
PDAC330_Kha_S	Khalas	0.048488679	0.08	251.248125	209.57525	103.919375	#FBD167	-/-	Met/Met
PDAC331_Ske_S	Skebah	0.142895481	0.06	247.340875	196.960375	103.041625	#F7C467	-/+	Met/Met
PDAC332_Aza_S	Azad	0.099048334	0.29	245.140375	201.821375	112.798375	#F5C970	-/-	Met/Met
PDAC333_Fan_S	Fankhae	0.144193014	0.22	239.240125	192.95725	109.715125	#EFC06D	-/+	Met/Met
PDAC334_Rab_S	Rabihah	0.484628092	1.32	219.15825	158.702	109.022	#DB9E6D	-/+	Met/Met
PDAC335_Ash_S	Ashawi	0.004617328	0.55	229.3635	196.55925	100.832125	#E5C464	-/-	Met/Met
PDAC336_Umd_S	Um_Douhn	1.165053834	6.92	209.26975	115.397	91.212125	#D1735B	-/+	Met/Met
PDAC337_Dib_S	Dibbas	0.121054921	2.006666667	243.328	193.91775	92.034	#F3C15C	-/+	Met/Ile
PDAC338_Ajw_S	Ajwa	2.531755015	27.25	125.757625	55.956125	60.140625	#7D373C	+/+	Met/Met
PDAC339_Hbe_S	Hbeisha	0.06370406	0.17	242.730375	199.186125	90.709625	#F2C75A	-/+	Met/Met
PDAC340_Bat_S	Battash	1.989240658	23.63	177.09075	67.123375	69.10625	#B14345	+/+	Met/Ile
PDAC341_Ray_S	Raysi	0.072701138	0.19	245.243125	199.816125	89.044875	#F5C759	-/+	Met/Ile
PDAC342_Gha_S	Gharra	0.049352674	0.35	250.2565	207.696125	100.23675	#FACF64	-/+	Met/Met
PDAC345_Abo_S	Abou_Jbeil	2.320351797	32.89	193.623625	72.21	80.652875	#C14850	+/+	Met/Ile
PDAC346_Nbt_S	NbtetKweity	0.062788898	0.15	250.0405	209.1165	114.13775	#FAD172	-/+	Met/Ile
PDAC348_Jei_S	Jeish_Fatima	0.059996331	0.3	250.259625	210.623625	119.247	#FAD277	-/+	Met/Met
PDAC352_Lou_S	Loubana	0.064955323	0.11	251.016875	206.719125	97.950625	#FBCE61	-/-	Met/Met
PDAC354_Hou_S	Houshana	0.025529305	0.11	250.546375	214.102375	118.817375	#FAD676	-/-	Met/Met
PDAC376_Kha_R	Khashkar_Hashkar	0.11188113	0.15	243.406875	196.731875	101.233875	#F3C465	-/+	Met/Met
PDAC378_Saa_R	Saamaran	0.133692667	0.18	237.25425	191.502125	105.925375	#EDBF69	-/+	Met/Met
PDAC379_Far_R	Fard	0.686035395	0.56	223.626625	139.464125	89.461875	#DF8B59	-/+	Met/Met
PDAC380_Jei_R	Jeish_Falkah	1.148055654	1.08	204.665375	108.71675	83.524125	#CC6C53	+/+	Met/Ile
PDAC382_Jei_R	JeishSweih_an	0.12593688	0.17	241.989	197.14125	112.477	#F1C570	-/+	Met/Ile
PDAC383_Ibr_R	Ibrahimi	2.45518806	10.88	155.3895	63.30125	69.561875	#9B3F45	+/+	Met/Ile
PDAC387_Sul_R	Sultana	0.087168792	0.16	250.067625	205.056125	106.084375	#FACD6A	-/-	Met/Met
PDAC388_Kha_R	KhadAlFaras	1.612598698	6.51	207.01325	87.74175	79.211625	#CF574F	+/+	Met/Ile
PDAC389_Zah_R	Zahdi	0.110269044	NA	248.00825	197.591875	88.361875	#F8C558	-/-	Met/Met
PDAC390_Mal_R	Malbaki	0.187061568	0.3	244.82775	190.70675	100.7005	#F4BE64	-/+	Met/Met
PDAC391_Hal_R	Halawi	0.432821465	0.39	246.86	167.17275	89.744375	#F6A759	-/+	Met/Met
PDAC395_Kha_R	Khad_Al_Asal	1.058351698	0.78	230.156375	132.826125	102.556125	#E68466	-/+	Met/Met
PDAC396_Jah_R	Jahil	0.062872591	0.22	243.44275	200.88875	97.053125	#F3C861	-/+	Met/Met
PDAC397_Hay_R	Hayani	2.6234675	1.92	152.971	79.34125	83.117375	#984F53	+/+	Met/Met
PDAC398_Anw_R	Anwan	1.571785566	4.36	213.227625	88.016125	77.91325	#D5584D	+/+	Met/Ile
PDAC399_Jei_R	Jeish_AliAbbas	0.370606885	0.09	214.1415	170.7775	128.636875	#D6AA80	+/+	Met/Met
PDAC403_Kha_R	Khadrawy	0.118327837	0.383333333	243.089375	195.660875	99.459375	#F3C363	-/-	Met/Met
PDAC404_Jei_R	Jeish_Samrah	0.135862173	0.21	244.7315	194.199875	96.24775	#F4C260	-/-	Met/Met
PDAC406_Jei_R	Um_Alsallah	2.288216529	15.12	170.41425	70.9425	75.62125	#AA464B	+/+	Ile/Ile
PDAC407_Hil_R	Hilali_Ahmar	2.033924236	11.62	199.252	72.709625	76.82575	#C7484C	+/+	Met/Ile
PDAC411_Dib_R	Dibbas	1.542297965	2.013333333	222.69	105.266125	92.629375	#DE695C	+/+	Met/Met
PDAC412_Bar_R	Barhee	0.100446642	0.156666667	247.386	206.880375	127.267875	#F7CE7F	-/-	Met/Met
PDAC413_Tho_R	Thory	0.336921981	0.1	209.19775	158.707	103.13525	#D19E67	-/-	Met/Met
PDAC414_Mab_R	Mablasi	1.403543343	5.01	190.007375	92.699375	77.96375	#BE5C4D	+/+	Met/Met
PDAC416_Khi_R	Khisab	1.735056038	16.52333333	203.801625	82.947125	78.16325	#CB524E	+/+	Met/Ile
PDAC417_Chi_R	Chichi	0.165832021	0.17	195.865125	162.484375	110.002875	#C3A26E	-/+	Met/Ile
PDAC419_Jei_R	Jeish_Mzamli	1.875140004	13.23	199.9265	81.66725	80.247125	#C75150	+/+	Met/Met
PDAC422_Kha_R	Khatiri	0.206605108	0.166666667	240.025375	178.50525	73.87775	#F0B249	+/+	Ile/Ile
PDAC423_Abo_R	Abou_Alouzouk	0.213647575	0.23	243.49875	184.4265	90.373125	#F3B85A	-/+	Met/Met
PDAC424_Ain_R	Ain_Bakar	0.198578934	0.18	243.117125	186.846	95.077875	#F3BA5F	-/+	Met/Met
PDAC425_Khe_R	Khenezi	2.129321367	41.45666667	187.158	72.009875	76.3635	#BB484C	+/+	Met/Met
PDAC426_Maz_R	Maznani	0.144373083	0.23	243.524125	192.3215	95.318375	#F3C05F	-/+	Met/Met
PDAC431_Jei_R	Jeish_Saoud	0.236319719	0.36	241.715	183.695125	98.940875	#F1B762	-/+	Met/Met
PDAC432_Abo_R	Abou_Kibal	2.588309581	25.91	174.077	63.20225	74.367	#AE3F4A	+/+	Met/Ile
PDAC433_Jei_R	Jeish_Jaefar	0.117563469	0.14	245.482625	201.025625	115.33025	#F5C973	-/+	Met/Met
PDAC434_Gha_R	Gharra	0.131491758	0.27	247.198125	197.0305	98.990875	#F7C562	-/+	Met/Met
