# Supplementary material for: Genome-wide association mapping of date palm fruit traits
Source: Nat Commun. 2019 Oct 15;10:4680. doi: 10.1038/s41467-019-12604-9 (PMC6794320; doi:10.1038/s41467-019-12604-9)
Supplement: Supplementary file 11 — Source Data file [file 41467_2019_12604_MOESM11_ESM.zip › Fig3/README_Fig3.txt]

Source Data files for Figure 3

Figure 3b
Source Data: Fig3beg_SuppFigs9-10.txt

Figure 3c
Source Data: Fig3c_up_SuppFig4b.csv.gz and Fig3c_down.csv.gz

Figure 3e
Source Data: Fig3beg_SuppFigs9-10.txt

Figure 3f
Source Data: Fig3f_Fig5b_SupplementaryTable12.tsv.gz

note: Contains normalized counts for each library in the fruit developmental time series experiment
 
Figure 3g
Source Data: Fig3beg_SuppFigs9-10.txt
