# Supplementary material for: Genome-wide association mapping of date palm fruit traits
Source: Nat Commun. 2019 Oct 15;10:4680. doi: 10.1038/s41467-019-12604-9 (PMC6794320; doi:10.1038/s41467-019-12604-9)
Supplement: Supplementary file 11 — Source Data file [file 41467_2019_12604_MOESM11_ESM.zip › Fig5/Fig5c_Fig5d_Fig5e_SupplementaryTable14.tsv]

PDAC253	PDAC266	PDAC273	PDAC282	PDAC286	PDAC306	PDAC316	PDAC318
Pdac_HC_000007FG0000100	115.667028107882	214.426254358059	129.797432133684	128.501647943252	52.6165278072428	111.718011202675	148.959888702437	191.499364188057
Pdac_HC_000007FG0000200	27.9196274743164	34.9505348513136	47.8420022287617	36.4881222554912	30.4622003094564	33.0075942189723	29.7919777404875	46.8774485252014
Pdac_HC_000007FG0000300	510.530330958928	433.575553966296	300.780587925171	391.850704222014	571.858578536612	383.395902081909	537.039598742997	437.855317075818
Pdac_HC_000007FG0000400	177.48906037244	431.686335866225	361.519129885164	319.667679760064	1870.65602809434	1090.52013208066	318.303762174682	494.706690819147
Pdac_HC_000007FG0000500	5.98277731592494	38.7289710514557	9.56840044575234	6.34576039225934	1.38464546861165	6.34761427287928	3.13599765689342	7.97914017450237
Pdac_HC_000007FG0000600	17.9483319477748	437.353990166438	148.518215614504	137.227068482608	178.619265450903	145.995128276223	94.0799297068025	206.460252015249
Pdac_HC_000007FG0000700	9.97129552654156	20.7813991007811	2.91212187479419	8.72542053935659	9.69251828028157	49.5113913284584	6.27199531378683	16.9556728708175
Pdac_HC_000007FG0000800	2472.88129058231	1607.72460316043	2362.97889269014	3452.88687343811	5987.20700627679	2239.43831547181	5126.57216960651	2456.57778122492
Pdac_HC_000007FG0000900	5.98277731592494	22.6706172008521	114.820805349028	34.9016821574264	69.2322734305826	53.319959892186	11.7599912133503	18.9504579144431
Pdac_HC_000007FG0001000	1.99425910530831	3.77843620014202	4.99220892821861	0.793220049032418	2.7692909372233	8.88665998203099	0	0.997392521812796
Pdac_HC_000007FG0001300	0	4.72304525017752	0.416017410684884	5.55254034322692	4.15393640583496	3.80856856372757	2.35199824267006	0
Pdac_HC_000007FG0001400	83.7588824229491	206.869381957775	126.469292848205	144.3660489239	163.388165296175	210.740793859592	111.327916819716	180.528046448116
Pdac_HC_000007FG0001500	31.908145684933	35.8951439013492	42.8497933005431	65.8372640696907	56.7704642130778	35.546639928124	31.3599765689342	21.9426354798815
Pdac_HC_000007FG0001600	0	13.2245267004971	9.15238303506745	14.2779608825835	12.4618092175049	7.61713712745514	5.48799589956348	22.9400280016943
Pdac_HC_000007FG0001900	51.8507367380161	49.1196706018462	47.4259848180768	54.7321833832368	49.8472368700195	68.5542341470962	66.6399502089851	82.7835793104621
Pdac_HC_000007FG0002000	25.9253683690081	40.6181891515267	31.2013058013663	26.1762616180698	36.000782183903	25.3904570915171	40.7679695396144	20.9452429580687
Pdac_HC_000007FG0002100	67.8048095804826	93.5162959535149	65.7307508882117	91.220305638728	103.848410145874	58.3980513104894	69.7759478658785	103.728822268531
Pdac_HC_000007FG0002200	255.265165479464	225.761562958485	381.071948187354	344.257501280069	301.85271215734	250.096002351444	373.96772058454	286.251653760273
Pdac_HC_000007FG0002400	45.8679594220912	6.61226335024853	25.7930794624628	14.2779608825835	13.8464546861165	15.2342742549103	27.4399794978174	22.9400280016943
Pdac_HC_000007FG0002600	229.339797110456	113.35308600426	188.039869629568	262.55583622973	401.547185897379	162.49892538571	256.367808451037	167.56194366455
Pdac_HC_000007FG0002700	159.540728424665	126.577612704758	140.197867400806	112.637246962603	103.848410145874	128.221808312161	110.543917405493	103.728822268531
Pdac_HC_000007FG0002800	3.98851821061662	8.50148145031954	9.15238303506745	3.17288019612967	1.38464546861165	7.61713712745514	7.83999414223354	5.98435513087678
Pdac_HC_000007FG0002900	213.385724267989	430.74172681619	247.114341946821	201.477892454234	131.541319518107	258.982662333475	305.759771547108	272.288158454893
Pdac_HC_000007FG0003200	25.9253683690081	15.1137448005681	18.7207834808198	15.0711809316159	15.2311001547282	13.9647514003344	10.1919923849036	17.9530653926303
Pdac_HC_000007FG0003300	464.662371536837	172.863456156497	262.506986142162	232.413474366498	263.082639036214	309.763576516509	264.991802007494	268.298588367642
Pdac_HC_000007FG0003500	299.138865796247	151.137448005681	245.034254893397	259.382956033601	210.466111228971	248.826479496868	321.439759831575	179.530653926303
Pdac_HC_000007FG0003600	1048.98028939217	579.989956721799	795.841306640183	550.494714028498	318.46845778068	695.698524307569	573.887571211495	786.942699710296
Pdac_HC_000007FG0003700	1543.55654750863	2744.08929035314	1474.36570346723	1730.0129269397	1074.48488364264	1814.1481591889	1713.82271949225	1992.79025858197
Pdac_HC_000007FG0003800	315.092938638713	394.846582914841	345.294450868454	108.671146717441	418.162931520719	364.353059263271	181.103864685595	439.850102119443
Pdac_HC_000007FG0003900	183.471837688365	155.860493255858	229.641610698056	187.199931571651	265.851929973437	198.045565313834	242.255818995016	292.236008891149
Pdac_HC_000007FG0004000	733.887350753459	997.507156837492	1174.83316777411	940.758978152447	1146.48644801045	723.628027108238	971.375274222735	1149.99357765015
Pdac_HC_000007FG0004100	75.7818460017158	83.1255964031243	132.709554008478	91.220305638728	76.1555007736409	86.3275541111582	77.615942008112	96.7470746158412
Pdac_HC_000007FG0004200	0	4.72304525017752	1.66406964273954	1.58644009806484	2.7692909372233	0	3.91999707111677	2.99217756543839
Pdac_HC_000007FG0004400	55.8392549486327	251.266007309444	32.8653754441059	97.5660660309874	45.6933004641845	35.546639928124	58.0159566525282	89.7653269631517
Pdac_HC_000007FG0004600	604.260508908419	534.648722320095	530.838216033912	510.833711576877	365.546403713476	756.63562132721	681.295490960095	655.286886831007
Pdac_HC_000007FG0004700	588.306436065952	158.694320405965	640.666812454722	748.00650623757	491.549141357137	449.411090519853	591.135558324409	174.543691317239
Pdac_HC_000007FG0004800	53.8449958433244	41.5627982015622	39.521654015064	38.074562353556	18.0003910919515	35.546639928124	28.2239789120407	57.8487662651422
Pdac_HC_000007FG0004900	49.8564776327078	46.2858434517397	41.6017410684884	21.4169413238753	18.0003910919515	31.7380713643964	20.3839847698072	27.9269906107583
Pdac_HC_000007FG0005000	115.667028107882	91.6270778534439	70.3069424057454	120.569447452927	116.310219363379	111.718011202675	120.735909790397	66.8252989614573
Pdac_HC_000007FG0005100	466.656630642145	428.852508716119	429.745985237485	287.145657749735	267.236575442049	404.977790609698	330.847752802255	318.168214458282
Pdac_HC_000007FG0005200	99.7129552654156	63.2888063523788	62.4026116027326	76.1491247071121	139.849192329777	72.3628027108238	71.3439466943252	54.8565886997038
Pdac_HC_000007FG0005600	13.9598137371582	4.72304525017752	5.82424374958838	5.55254034322692	4.15393640583496	0	9.40799297068025	0
Pdac_HC_000007FG0005700	368.937934482038	223.872344858414	214.248966502715	641.715019667226	258.928702630379	135.838945439617	404.543697739251	270.293373411268
Pdac_HC_000007FG0005900	13.9598137371582	1731.46838871508	557.87934772843	219.72195358198	402.931831365991	225.975068114502	44.6879666107312	305.202111674716
Pdac_HC_000007FG0006000	71.7933277910992	88.7932507033374	42.0177584791733	95.1864058838901	91.3866009283691	36.8161627826998	101.135924434813	38.8983083506991
Pdac_HC_000007FG0006100	3.98851821061662	16.0583538506036	22.4649401769837	1.58644009806484	9.69251828028157	11.4257056911827	7.83999414223354	16.9556728708175
Pdac_HC_000007FG0006200	490.587739905845	365.56370236374	365.263286581328	479.10490961558	811.402244606428	416.403496300881	358.287732300073	439.850102119443
Pdac_HC_000007FG0006400	41.8794412114745	24.5598353009231	62.4026116027326	20.6237212748429	34.6161367152913	13.9647514003344	25.8719806693707	35.9061307852607
Pdac_HC_000007FG0006600	0	7.55687240028403	2.49610446410931	3.96610024516209	0	5.07809141830342	3.91999707111677	10.9713177399408
Pdac_HC_000007FG0006700	25.9253683690081	23.6152262508876	6.24026116027326	13.4847408335511	12.4618092175049	5.07809141830342	14.8959888702437	44.8826634815758
Pdac_HC_000007FG0006800	436.74274406252	253.155225409515	370.255495509547	602.847237264637	1224.0265942527	439.254907683246	808.303396064278	496.701475862773
Pdac_HC_000007FG0007000	21.9368501583914	13.2245267004971	18.3047660701349	17.4508410787132	6.92322734305826	6.34761427287928	11.7599912133503	10.9713177399408
Pdac_HC_000007FG0007100	13.9598137371582	1.88921810007101	2.08008705342442	34.108462108394	11.0771637488932	6.34761427287928	41.5519689538378	0.997392521812796
Pdac_HC_000007FG0007200	15.9540728424665	4.72304525017752	33.6974102654756	15.8644009806484	34.6161367152913	8.88665998203099	17.2479871129138	24.9348130453199
Pdac_HC_000007FG0007400	25.9253683690081	104.851604553941	46.593949996707	80.1152249522742	42.9240095269612	68.5542341470962	12.5439906275737	59.8435513087678
Pdac_HC_000007FG0007800	283.18479295378	170.974238056426	238.793993733124	383.125283682658	300.468066688729	228.514113823654	426.495681337505	192.49675670987
Pdac_HC_000007FG0007900	3.98851821061662	25.5044443509586	0.416017410684884	0.793220049032418	4.15393640583496	2.53904570915171	0	0
Pdac_HC_000007FG0008000	289.167570269705	603.605182972687	263.755038374217	678.203141922717	299.083421220117	528.121507503556	464.127653220226	690.195625094455
Pdac_HC_000007FG0008800	233.328315321072	544.09481282045	373.583634795026	344.257501280069	294.929484814282	371.970196390726	343.391743429829	50.8670186124526
Pdac_HC_000007FG0009200	101.707214370724	55.7319339520947	35.7774973189	66.6304841187231	20.7696820291748	27.9295028006688	40.7679695396144	31.9165606980095
Pdac_HC_000007FG0009300	15.9540728424665	43.4520163016332	54.4982807997198	12.6915207845187	9.69251828028157	8.88665998203099	9.40799297068025	45.8800560033886
Pdac_HC_000007FG0009400	15.9540728424665	107.685431704047	101.092230796427	95.9796259329225	116.310219363379	83.7885084020065	125.439906275737	213.441999667938
Pdac_HC_000007FG0009500	1.99425910530831	30.2274896011361	52.4181937462954	9.51864058838901	8.30787281166991	12.6952285457586	5.48799589956348	4.98696260906398
Pdac_HC_000007FG0009800	3.98851821061662	22.6706172008521	24.961044641093	15.8644009806484	18.0003910919515	24.1209342369413	18.8159859413605	34.9087382634479
Pdac_HC_000007FG0010000	241.305351742306	221.038517708308	193.032078557786	157.850789757451	177.234619982292	223.436022405351	259.50380610793	151.603663315545
Pdac_HC_000007FG0010100	7.97703642123325	27.3936624510296	21.632905355614	11.1050806864538	6.92322734305826	19.0428428186378	7.05599472801019	39.8957008725119
Pdac_HC_000007FG0010200	9.97129552654156	13.2245267004971	12.8965397312314	8.72542053935659	6.92322734305826	27.9295028006688	7.05599472801019	12.9661027835664
Pdac_HC_000007FG0010300	107.689991686649	67.0672425525208	65.3147334775268	78.5287848542093	119.079510300602	54.5894827467618	125.439906275737	27.9269906107583
Pdac_HC_000007FG0010400	973.198443390456	649.891026424427	1061.67643206782	1181.8978730583	2363.58981492009	1357.11993154159	1432.36692978607	1385.37821279797
Pdac_HC_000007FG0010600	0	17.0029629006391	4.16017410684884	1.58644009806484	4.15393640583496	2.53904570915171	3.91999707111677	3.98957008725119
Pdac_HC_000007FG0010700	65.8105504751743	47.2304525017752	145.606093739709	297.457518387157	189.696429199796	31.7380713643964	260.287805522154	43.885270959763
Pdac_HC_000007FG0010900	354.97812074488	259.767488759764	867.396301277984	287.938877798768	414.008995114884	487.496776157129	740.095447026846	423.891821770438
Pdac_HC_000007FG0011000	37.8909230008579	63.2888063523788	89.0277258865652	36.4881222554912	51.2318823386311	79.9799398382789	80.7519396650055	111.707962443033
Pdac_HC_000007FG0011100	39.8851821061662	93.5162959535149	56.1623504424594	19.8305012258104	56.7704642130778	49.5113913284584	43.1199677822845	25.9322055671327
Pdac_HC_000007FG0011200	153.55795110874	18.8921810007101	72.8030468698547	92.0135256877604	48.4625914014078	88.8665998203099	112.11191623394	23.9374205235071
Pdac_HC_000007FG0011300	81.7646233176408	48.1750615518107	136.869728115327	108.671146717441	231.235793258146	102.831351220644	83.8879373218989	136.642775488353
Pdac_HC_000007FG0011400	115.667028107882	167.195801856284	83.6194995476617	107.877926668409	155.080292484505	99.0227826569168	127.007905104183	130.658420357476
Pdac_HC_000007FG0011500	1.99425910530831	16.0583538506036	5.40822633890349	3.17288019612967	0	1.26952285457586	0.783999414223354	0
Pdac_HC_000007FG0011600	185.466096793673	97.2947321536569	119.396996866562	199.891452356169	218.773984040641	176.463676786044	196.783852970062	95.7496820940284
Pdac_HC_000007FG0012600	1.99425910530831	10.3906995503905	3.74415669616396	5.55254034322692	2.7692909372233	3.80856856372757	1.56799882844671	1.99478504362559
Pdac_HC_000007FG0012700	261.247942795389	683.896952225705	257.930794624628	363.294782456847	353.084594495971	482.418684738825	344.175742844052	487.724943166457
Pdac_HC_000007FG0012800	482.610703484612	159.638929456	512.117432553092	222.101613729077	252.005475287321	209.471271005016	217.167837739869	124.6740652266
Pdac_HC_000007FG0012900	13.9598137371582	21.7260081508166	17.88874865945	9.51864058838901	12.4618092175049	12.6952285457586	7.83999414223354	8.97653269631517
Pdac_HC_000007FG0013000	7.97703642123325	17.0029629006391	7.9043308030128	18.2440611277456	38.7700731211263	19.0428428186378	25.0879812551473	10.9713177399408
Pdac_HC_000007FG0013100	15.9540728424665	721.681314227125	71.5549946378001	85.6677652955011	40.1547185897379	135.838945439617	57.2319572383048	45.8800560033886
Pdac_HC_000007FG0013300	0	9.44609050035504	2.91212187479419	1.58644009806484	1.38464546861165	0	1.56799882844671	0
Pdac_HC_000007FG0013400	5.98277731592494	34.0059258012781	4.57619151753373	18.2440611277456	24.9236184350097	34.2771170735481	18.0319865271371	30.9191681761967
Pdac_HC_000007FG0013500	434.748484957212	894.544770383622	463.443395502961	689.308222609171	646.629433841642	799.799398382789	753.423437068643	894.661092066078
Pdac_HC_000007FG0013600	1.99425910530831	0.944609050035504	6.65627857095815	8.72542053935659	6.92322734305826	3.80856856372757	7.83999414223354	8.97653269631517
Pdac_HC_000007FG0013700	5.98277731592494	9.44609050035504	10.4004352671221	14.2779608825835	13.8464546861165	10.1561828366068	7.05599472801019	16.9556728708175
Pdac_HC_000007FG0013900	261.247942795389	132.245267004971	193.032078557786	242.72533500392	272.775157316496	159.959879676558	209.327843597636	119.687102617536
Pdac_HC_000007FG0014000	93.7301779494907	51.9534977519527	77.3792383873885	40.4542225006533	19.3850365605631	102.831351220644	36.8479724684976	48.872233568827
Pdac_HC_000007FG0014100	255.265165479464	322.111686062107	301.196605335856	159.437229855516	124.618092175049	302.146439389054	163.071878158458	197.483719318934
Pdac_HC_000007FG0014200	7.97703642123325	21.7260081508166	67.3948205309512	69.8033643148527	56.7704642130778	10.1561828366068	63.5039525520917	47.8748410470142
Pdac_HC_000007FG0014600	65.8105504751743	68.9564606525918	70.3069424057454	46.0067628438802	60.9244006189127	95.2142140931892	71.3439466943252	49.8696260906398
Pdac_HC_000007FG0014700	81.7646233176408	206.869381957775	83.2034821369768	68.2169242167879	81.6940826480875	71.0932798562479	55.6639584098581	78.7940092232109
Pdac_HC_000007FG0014800	63.816291369866	114.297695054296	54.4982807997198	31.7288019612967	15.2311001547282	85.0580312565824	72.9119455227719	81.7861867886493
Pdac_HC_000007FG0014900	31.908145684933	49.1196706018462	100.676213385742	63.4576039225934	48.4625914014078	272.947413733809	29.7919777404875	52.8618036560782
Pdac_HC_000007FG0015000	57.833514053941	71.7902878026983	122.309118741356	118.18978730583	72.0015643678059	72.3628027108238	94.0799297068025	77.7966167013981
Pdac_HC_000007FG0015100	199.425910530831	154.915884205823	229.641610698056	246.691435249082	275.544448253719	303.41596224363	359.855731128519	155.593233402796
Pdac_HC_000007FG0015200	5.98277731592494	8.50148145031954	9.98441785643722	14.2779608825835	22.1543274977864	27.9295028006688	8.62399355645689	9.97392521812796
Pdac_HC_000007FG0015400	466.656630642145	1527.43283390741	734.270729858821	905.064075945989	2251.43353196255	896.283135330555	830.255379662532	1973.83980066752
Pdac_HC_000007FG0015500	93.7301779494907	53.8427158520237	101.924265617797	83.2881051484038	45.6933004641845	60.9370970196411	130.9279021753	52.8618036560782
Pdac_HC_000007FG0015600	1060.94584402402	474.193743117823	463.859412913646	483.864229909775	624.475106343855	534.469121776435	740.879446441069	487.724943166457
Pdac_HC_000007FG0015700	127.632582739732	65.1780244524498	81.5394124942373	119.776227403895	120.464155769214	107.909442638948	141.119894560204	71.8122615705213
Pdac_HC_000007FG0015900	697.990686857909	122.799176504616	363.183199527904	372.813423045236	404.316476834602	418.942542010033	413.951690709931	250.345522975012
Pdac_HC_000007FG0016000	474.633667063378	444.910862566722	449.71482095036	268.90159662199	357.238530901806	398.630176336819	377.887717655657	352.079560199917
Pdac_HC_000007FG0016100	61.8220322645577	88.7932507033374	92.7718825827292	68.2169242167879	110.771637488932	92.6751683840375	91.7279314641324	132.653205401102
Pdac_HC_000007FG0016300	386.886266429813	251.266007309444	330.317824083798	372.813423045236	494.31843229436	246.287433787716	421.007685437941	305.202111674716
Pdac_HC_000007FG0016400	15.9540728424665	184.198764756923	239.626028554493	34.9016821574264	12.4618092175049	91.4056455294617	40.7679695396144	45.8800560033886
Pdac_HC_000007FG0016500	107.689991686649	173.808065206533	144.77405891834	130.088088041316	120.464155769214	126.952285457586	157.583882258894	125.671457748412
Pdac_HC_000007FG0016700	67.8048095804826	76.5133330528758	65.3147334775268	27.7627017161346	42.9240095269612	54.5894827467618	42.3359683680611	38.8983083506991
Pdac_HC_000007FG0016800	25.9253683690081	25.5044443509586	69.4749075843757	31.7288019612967	41.5393640583496	22.8514113823654	46.2559654391779	29.9217756543839
Pdac_HC_000007FG0017000	502.553294537695	392.012755764734	361.103112474479	483.864229909775	933.251045844254	298.337870825326	484.511637990033	278.27251358577
Pdac_HC_000007FG0017200	89.741659738874	17.0029629006391	19.1368008915047	33.3152420593615	18.0003910919515	48.2418684738825	36.0639730542743	28.9243831325711
Pdac_HC_000007FG0017300	53.8449958433244	103.906995503905	105.668422313961	124.53554769809	134.31061045533	59.6675741650652	105.055921505929	146.616700706481
Pdac_HC_000007FG0017400	17.9483319477748	58.5657611022013	23.2969749983535	40.4542225006533	34.6161367152913	36.8161627826998	21.9519835982539	38.8983083506991
Pdac_HC_000007FG0017500	33.9024047902413	49.1196706018462	80.7073776728675	44.4203227458154	37.3854276525146	59.6675741650652	51.7439613387414	53.859196177891
Pdac_HC_000007FG0017600	19.9425910530831	94.4609050035504	110.244613831494	28.555921765167	69.2322734305826	25.3904570915171	121.51990920462	69.8174765268957
Pdac_HC_000007FG0017700	0	33.0613167512426	13.3125571419163	7.13898044129176	5.53858187444661	1.26952285457586	4.70399648534012	1.99478504362559
Pdac_HC_000007FG0017800	9.97129552654156	7.55687240028403	10.4004352671221	8.72542053935659	2.7692909372233	12.6952285457586	3.13599765689342	4.98696260906398
Pdac_HC_000007FG0017900	9.97129552654156	27.3936624510296	18.7207834808198	21.4169413238753	0	3.80856856372757	42.3359683680611	3.98957008725119
Pdac_HC_000007FG0018000	83.7588824229491	157.749711355929	109.412579010125	120.569447452927	193.850365605631	129.491331166737	140.33589514598	144.621915662855
Pdac_HC_000007FG0018100	354.97812074488	306.053332211503	385.232122294203	253.037195641341	362.777112776253	398.630176336819	297.919777404874	391.975261072429
Pdac_HC_000007FG0018200	831.606046913566	759.465676228545	658.555561114172	559.220134567854	272.775157316496	751.557529908907	584.863563010622	770.984419361292
Pdac_HC_000007FG0018300	139.598137371582	154.915884205823	130.629466955054	126.915207845187	178.619265450903	123.143716893858	142.68789338865	82.7835793104621
Pdac_HC_000007FG0018400	73.7875868964075	102.017777403834	51.1701415142408	97.5660660309874	62.3090460875244	44.433299910155	121.51990920462	78.7940092232109
Pdac_HC_000007FG0018700	151.563692003432	101.073168353799	97.7640915109478	100.738946227117	95.540537334204	82.5189855474306	110.543917405493	92.75750452859
Pdac_HC_000007FG0018800	624.203099961502	312.665595561752	566.199695942127	615.538758049156	981.713637245662	487.496776157129	621.71153547912	486.727550644645
Pdac_HC_000007FG0019100	1.99425910530831	0	2.49610446410931	2.37966014709725	0	0	0	0
Pdac_HC_000007FG0019300	2752.07756532547	1252.55160034708	1835.46881594171	2569.239738816	3111.29836797038	1715.12537653198	2000.766505098	1568.89843681153
Pdac_HC_000007FG0019400	23.9311092636997	99.1839502537279	25.3770620517779	14.2779608825835	16.6157456233398	33.0075942189723	22.7359830124773	60.8409438305806
Pdac_HC_000007FG0019700	0	14.1691357505326	0.832034821369768	1.58644009806484	0	7.61713712745514	0	9.97392521812796
Pdac_HC_000007FG0019800	761.806978227775	587.546829122084	512.117432553092	287.938877798768	218.773984040641	515.426278957798	342.607744015606	420.899644205
Pdac_HC_000007FG0019900	382.897748219196	156.805102305894	290.796170068734	334.73886069168	461.08694104768	368.161627826998	443.743668450418	261.316840714953
Pdac_HC_000007FG0020000	23.9311092636997	48.1750615518107	159.750685702996	180.060951130359	88.6173099911458	95.2142140931892	22.7359830124773	102.731429746718
Pdac_HC_000007FG0020100	21.9368501583914	18.8921810007101	24.5450272304082	20.6237212748429	5.53858187444661	11.4257056911827	7.83999414223354	18.9504579144431
Pdac_HC_000007FG0020200	111.678509897265	31.1720986511716	77.7952557980733	92.8067457367929	81.6940826480875	53.319959892186	102.703923263259	74.8044391359597
Pdac_HC_000007FG0020300	205.408687846756	361.785266163598	123.141153562726	173.715190738099	174.465329045068	212.010316714168	192.863855898945	335.1238873291
Pdac_HC_000007FG0020400	133.615360055657	230.484608208663	371.919565152286	120.569447452927	159.23422889034	126.952285457586	184.239862342488	176.538476360865
Pdac_HC_000007FG0020500	3.98851821061662	4.72304525017752	2.91212187479419	0	1.38464546861165	5.07809141830342	0.783999414223354	6.98174765268957
Pdac_HC_000007FG0020600	444.719780483754	153.026666105752	266.251142838326	332.359200544583	621.705815406632	198.045565313834	348.879739329392	273.285550976706
Pdac_HC_000007FG0020900	927.330483968365	349.505348513136	591.576757993905	581.430295940762	930.48175490703	637.30047299708	845.935367946999	581.47984021686
Pdac_HC_000007FG0021000	31.908145684933	29.2828805511006	40.7697062471186	15.0711809316159	18.0003910919515	45.7028227647308	16.4639876986904	27.9269906107583
Pdac_HC_000007FG0021100	313.098679533405	174.752674256568	348.206572743248	335.532080740713	333.699557935408	291.990256552447	236.767823095453	346.09520506904
Pdac_HC_000007FG0021200	13.9598137371582	12.2799176504616	11.6484874991768	18.2440611277456	8.30787281166991	6.34761427287928	7.83999414223354	19.9478504362559
Pdac_HC_000007FG0021300	3.98851821061662	5.66765430021302	2.49610446410931	1.58644009806484	6.92322734305826	7.61713712745514	0.783999414223354	2.99217756543839
Pdac_HC_000007FG0021400	498.564776327078	607.383619172829	387.728226758312	447.376107654284	663.245179464981	368.161627826998	337.903747530266	337.118672372725
Pdac_HC_000007FG0021500	817.646233176408	1040.95917313913	723.038259770329	508.45405142978	285.236966534	1129.87534057251	573.103571797272	885.684559369763
Pdac_HC_000007FG0021700	151.563692003432	174.752674256568	101.924265617797	211.789753091656	360.00782183903	140.91703685792	116.81591271928	84.7783643540877
Pdac_HC_000007FG0021800	33.9024047902413	27.3936624510296	20.3848531235593	11.8983007354863	12.4618092175049	39.3552084918515	12.5439906275737	23.9374205235071
Pdac_HC_000007FG0021900	386.886266429813	426.963290616048	212.168879449291	213.37619318972	106.617701083097	547.164350322194	204.623847112295	486.727550644645
Pdac_HC_000007FG0022100	255.265165479464	220.093908658272	166.406964273954	350.603261672329	412.624349646272	255.174093769747	321.439759831575	149.608878271919
Pdac_HC_000007FG0022200	29.9138865796247	42.5074072515977	7.9043308030128	27.7627017161346	5.53858187444661	5.07809141830342	3.13599765689342	12.9661027835664
Pdac_HC_000007FG0022400	590.30069517126	416.572591065657	417.265462916939	827.328511140812	1307.1053223694	524.312938939829	850.639364432339	684.211269963578
Pdac_HC_000007FG0022500	7.97703642123325	7.55687240028403	0	0.793220049032418	0	1.26952285457586	1.56799882844671	2.99217756543839
Pdac_HC_000007FG0022700	53.8449958433244	196.478682407385	65.7307508882117	76.9423447561445	51.2318823386311	79.9799398382789	61.935953723645	110.71056992122
Pdac_HC_000007FG0022800	119.655546318499	109.574649804118	140.613884811491	143.572828874868	198.004302011466	147.264651130799	179.535865857148	128.663635313851
Pdac_HC_000007FG0022900	151.563692003432	133.189876055006	157.254581238886	271.281256769087	477.70268667102	130.760854021313	290.079783262641	129.661027835664
Pdac_HC_000007FG0023000	29.9138865796247	166.251192806249	52.0021763356105	39.6610024516209	95.540537334204	97.7532598023409	34.4959742258276	143.624523141043
Pdac_HC_000007FG0023100	75.7818460017158	136.023703205113	43.6818281219128	70.5965843638852	38.7700731211263	91.4056455294617	56.4479578240815	77.7966167013981
Pdac_HC_000007FG0023200	668.076800278285	370.286747613918	513.365484785147	475.138809370418	778.170753359749	671.577590070628	567.615575897708	532.607606648033
Pdac_HC_000007FG0023300	337.029788797105	189.866419057136	173.895277666282	285.55921765167	506.780241511865	231.053159532806	463.343653806002	241.368990278697
Pdac_HC_000007FG0023400	73.7875868964075	83.1255964031243	109.828596420809	34.108462108394	41.5393640583496	69.8237570016721	32.9279753973809	52.8618036560782
Pdac_HC_000007FG0023500	205.408687846756	235.20765345884	257.514777213943	298.250738436189	571.858578536612	176.463676786044	475.887644433576	222.418532364254
Pdac_HC_000007FG0023600	317.087197744022	201.201727657562	237.129924090384	137.227068482608	106.617701083097	256.443616624323	194.431854727392	196.486326797121
Pdac_HC_000007FG0023900	229.339797110456	752.853412878297	432.242089701595	492.589650449131	459.702295579069	415.133973446305	453.935660835322	541.584139344348
Pdac_HC_000007FG0024000	544.432735749169	242.764525859125	411.44121916735	380.74562353556	678.47627961971	517.965324666949	568.399575311932	408.930933943246
Pdac_HC_000007FG0024100	59.8277731592494	54.7873249020592	70.7229598164303	47.5932029419451	55.3858187444661	72.3628027108238	76.8319425938887	58.846158786955
Pdac_HC_000007FG0024200	117.66128721319	160.583538506036	133.957606240533	124.53554769809	160.618874358952	124.413239748434	185.807861170935	151.603663315545
Pdac_HC_000007FG0024300	157.546469319357	51.0088887019172	96.932056689578	97.5660660309874	98.3098282714273	107.909442638948	116.81591271928	54.8565886997038
Pdac_HC_000007FG0024400	0	0	3.32813928547907	0	0	0	0	14.9608878271919
Pdac_HC_000007FG0024500	81.7646233176408	897.378597533729	260.010881678053	177.681290983262	247.851538881486	175.194153931468	135.63189866064	219.426354798815
Pdac_HC_000007FG0024600	11.9655546318499	7.55687240028403	54.9142982104047	31.7288019612967	23.5389729663981	27.9295028006688	42.3359683680611	47.8748410470142
Pdac_HC_000007FG0024700	21.9368501583914	13.2245267004971	23.2969749983535	20.6237212748429	18.0003910919515	20.3123656732137	26.655980083594	20.9452429580687
Pdac_HC_000007FG0024800	1250.40045902831	362.729875213634	761.311861553338	1032.77250384021	1111.87031129516	834.076515456337	980.783267193416	554.550242127915
Pdac_HC_000007FG0024900	7.97703642123325	16.0583538506036	7.07229598164303	17.4508410787132	9.69251828028157	19.0428428186378	20.3839847698072	15.9582803490047
Pdac_HC_000007FG0025000	3.98851821061662	17.9475719506746	6.65627857095815	3.17288019612967	1.38464546861165	2.53904570915171	7.05599472801019	1.99478504362559
Pdac_HC_000007FG0025100	1.99425910530831	3.77843620014202	1.24805223205465	2.37966014709725	0	1.26952285457586	0	0.997392521812796
Pdac_HC_000007FG0025200	145.580914687507	123.743785554651	111.908683474234	186.406711522618	245.082247944262	114.257056911827	157.583882258894	146.616700706481
Pdac_HC_000007FG0025300	269.224979216622	172.863456156497	173.063242844912	306.976158975546	434.778677144059	191.697951040954	279.887790877737	255.332485584076
Pdac_HC_000007FG0025500	3.98851821061662	0.944609050035504	3.74415669616396	2.37966014709725	1.38464546861165	6.34761427287928	0.783999414223354	3.98957008725119
Pdac_HC_000007FG0025600	865.508451703807	254.099834459551	769.216192356351	1098.6097679099	1027.40693770985	453.219659083581	1081.91919162823	385.990905941552
Pdac_HC_000007FG0026000	21.9368501583914	22.6706172008521	116.484874991768	0.793220049032418	4.15393640583496	6.34761427287928	3.13599765689342	28.9243831325711
Pdac_HC_000007FG0026100	2050.09836025694	732.072013777516	1349.14446285108	1433.34862860158	2148.96976728528	953.411663786468	1556.23883723336	878.702811717073
Pdac_HC_000007FG0026200	5.98277731592494	0.944609050035504	1.24805223205465	26.9694816671022	11.0771637488932	24.1209342369413	58.7999560667515	12.9661027835664
Pdac_HC_000007FG0026300	1.99425910530831	14.1691357505326	2.91212187479419	2.37966014709725	5.53858187444661	0	0	3.98957008725119
Pdac_HC_000007FG0026400	97.7186961601073	53.8427158520237	9.56840044575234	38.8677824025885	19.3850365605631	2.53904570915171	9.40799297068025	17.9530653926303
Pdac_HC_000007FG0026600	755.82420091185	891.710943233516	755.071600393065	850.331892562752	1053.71520161347	901.361226748858	914.143316984431	1071.19956842694
Pdac_HC_000007FG0026700	2638.4047963229	1265.77612704758	1583.77828247735	2337.61948449853	2831.59998331083	2089.63461863186	2031.34248225271	1353.46165209996
Pdac_HC_000007FG0026800	476.627926168687	225.761562958485	355.278868724891	375.986303241366	458.317650110457	352.927353572088	279.887790877737	281.264691151209
Pdac_HC_000007FG0026900	781.749569280858	290.939587410935	802.081567800457	600.46757711754	678.47627961971	717.280412835359	430.415678408621	432.868354466754
Pdac_HC_000007FG0027000	159.540728424665	333.446994662533	188.871904450937	204.650772650364	191.081074668408	237.400773805685	206.191845940742	218.428962277002
Pdac_HC_000007FG0027100	25.9253683690081	34.9505348513136	12.4805223205465	46.7999828929126	44.3086549955729	6.34761427287928	24.303981840924	4.98696260906398
Pdac_HC_000007FG0027200	13.9598137371582	7.55687240028403	6.24026116027326	9.51864058838901	6.92322734305826	3.80856856372757	7.83999414223354	11.9687102617536
Pdac_HC_000007FG0027300	0	5.66765430021302	14.5606093739709	12.6915207845187	6.92322734305826	11.4257056911827	11.7599912133503	6.98174765268957
Pdac_HC_000007FG0027400	225.351278899839	438.298599216474	548.310947282677	439.443907163959	434.778677144059	299.607393679902	683.647489202765	409.928326465059
Pdac_HC_000007FG0027500	77.7761051070242	65.1780244524498	120.229031687932	107.877926668409	134.31061045533	92.6751683840375	152.095886359331	70.8148690487085
Pdac_HC_000007FG0027600	33.9024047902413	34.9505348513136	52.8342111569803	38.074562353556	73.3862098364176	40.6247313464274	73.6959449369953	30.9191681761967
Pdac_HC_000007FG0027700	109.684250791957	44.3966253516687	99.4281611536873	69.8033643148527	72.0015643678059	49.5113913284584	49.3919630960713	16.9556728708175
Pdac_HC_000007FG0027800	652.122727435818	677.284688875456	515.861589249256	910.616616289215	2323.43509633035	577.632898832015	831.039379076755	689.198232572642
Pdac_HC_000007FG0027900	59.8277731592494	62.3441973023433	76.9632209767036	44.4203227458154	36.000782183903	83.7885084020065	39.983970125391	58.846158786955
Pdac_HC_000007FG0028000	1.99425910530831	4.72304525017752	4.16017410684884	0.793220049032418	1.38464546861165	1.26952285457586	2.35199824267006	2.99217756543839
Pdac_HC_000007FG0028200	13.9598137371582	28.3382715010651	40.3536888364338	23.0033814219401	24.9236184350097	16.5037971094861	16.4639876986904	33.9113457416351
Pdac_HC_000007FG0028500	183.471837688365	206.869381957775	250.4424812323	140.399948678738	138.464546861165	163.768448240285	188.159859413605	181.525438969929
Pdac_HC_000007FG0028600	45.8679594220912	45.3412344017042	54.4982807997198	65.0440440206582	67.847627961971	31.7380713643964	39.983970125391	32.9139532198223
Pdac_HC_000007FG0028700	11.9655546318499	22.6706172008521	39.521654015064	13.4847408335511	9.69251828028157	21.5818885277896	10.1919923849036	4.98696260906398
Pdac_HC_000007FG0028800	0	12.2799176504616	0.832034821369768	0.793220049032418	0	0	0	1.99478504362559
Pdac_HC_000007FG0028900	5.98277731592494	21.7260081508166	12.4805223205465	9.51864058838901	0	13.9647514003344	0	9.97392521812796
Pdac_HC_000007FG0029100	37.8909230008579	36.8397529513847	24.1290098197233	9.51864058838901	5.53858187444661	21.5818885277896	0	28.9243831325711
Pdac_HC_000007FG0029200	45.8679594220912	78.4025511529468	56.1623504424594	52.3525232361396	103.848410145874	43.1637770555791	2.35199824267006	96.7470746158412
Pdac_HC_000007FG0029300	19.9425910530831	12.2799176504616	34.9454624975303	26.1762616180698	20.7696820291748	20.3123656732137	16.4639876986904	10.9713177399408
Pdac_HC_000007FG0029700	31.908145684933	34.0059258012781	51.5861589249256	33.3152420593615	26.3082639036214	21.5818885277896	3.13599765689342	66.8252989614573
Pdac_HC_000007FG0029800	57.833514053941	108.630040754083	59.4904897279384	28.555921765167	45.6933004641845	60.9370970196411	4.70399648534012	24.9348130453199
Pdac_HC_000007FG0029900	3.98851821061662	17.9475719506746	35.3614799082152	9.51864058838901	18.0003910919515	15.2342742549103	25.0879812551473	6.98174765268957
Pdac_HC_000007FG0030000	532.467181117319	308.88715936161	267.083177659696	357.74224211362	433.394031675447	347.849262153785	439.039671965078	363.050877939858
Pdac_HC_000007FG0030100	25.9253683690081	12.2799176504616	13.3125571419163	18.2440611277456	30.4622003094564	22.8514113823654	19.5999853555838	13.9634953053791
Pdac_HC_000007FG0030200	25.9253683690081	9.44609050035504	25.7930794624628	4.75932029419451	0	20.3123656732137	3.91999707111677	7.97914017450237
Pdac_HC_000007FG0030300	729.898832542842	387.289710514557	482.164178983781	589.362496431086	375.238921993758	601.753833068956	577.023568868388	417.907466639562
Pdac_HC_000007FG0030400	845.565860650724	517.645759419456	532.086268265967	448.169327703316	556.627478381884	874.701246802765	566.047577069261	551.558064562476
Pdac_HC_000007FG0030500	21.9368501583914	122.799176504616	121.477083919986	70.5965843638852	171.696038107845	52.0504370376101	92.5119308783558	68.8200840050829
Pdac_HC_000007FG0030600	13.9598137371582	6.61226335024853	9.15238303506745	7.13898044129176	0	3.80856856372757	3.13599765689342	7.97914017450237
Pdac_HC_000007FG0030700	169.512023951207	102.96238645387	109.412579010125	76.1491247071121	80.3094371794758	109.178965493524	46.2559654391779	103.728822268531
Pdac_HC_000007FG0030800	103.701473476032	79.3471602029823	78.6272906194431	99.1525061290522	155.080292484505	88.8665998203099	101.135924434813	96.7470746158412
Pdac_HC_000007FG0031000	1216.49805423807	1094.80188899115	1047.11582269385	1290.56901977574	1869.27138262573	895.013612475979	1162.67113129323	1121.06919451758
Pdac_HC_000007FG0031100	287.173311164397	327.77934036232	319.917388816676	218.928733532947	322.622394186515	223.436022405351	193.647855313168	207.457644537062
Pdac_HC_000007FG0031200	135.609619160965	353.283784713279	195.94420043258	191.166031816813	94.1558918655924	210.740793859592	239.119821338123	272.288158454893
Pdac_HC_000007FG0031300	3.98851821061662	3.77843620014202	2.91212187479419	2.37966014709725	0	1.26952285457586	0	0.997392521812796
Pdac_HC_000007FG0031400	486.599221695228	354.228393763314	547.062895050623	263.349056278763	181.388556388126	280.564550861264	254.015810208367	232.392457582382
Pdac_HC_000007FG0031500	869.496969914424	1177.92748539427	1075.82102403111	841.606472023395	481.856623076855	783.295601273303	725.199458156602	737.073073619656
Pdac_HC_000007FG0031600	195.437392320215	382.566665264379	239.626028554493	244.311775101985	332.314912466797	245.01791093314	211.679841840306	223.415924886066
Pdac_HC_000007FG0031700	1.99425910530831	17.0029629006391	12.0645049098616	1.58644009806484	1.38464546861165	3.80856856372757	0.783999414223354	8.97653269631517
Pdac_HC_000007FG0032100	15.9540728424665	15.1137448005681	12.0645049098616	22.2101613729077	12.4618092175049	2.53904570915171	13.327990041797	15.9582803490047
Pdac_HC_000007FG0032200	19.9425910530831	30.2274896011361	44.0978455325977	45.2135427948478	23.5389729663981	15.2342742549103	71.3439466943252	28.9243831325711
Pdac_HC_000007FG0032300	217.374242478606	94.4609050035504	97.7640915109478	343.464281231037	355.853885433195	90.1361226748858	308.111769789778	91.7601120067772
Pdac_HC_000007FG0032400	131.621100950349	81.2363783030533	133.541588829848	132.467748188414	132.925964986719	101.561828366068	202.271848869625	181.525438969929
Pdac_HC_000026FG0000200	81.7646233176408	34.9505348513136	53.2502285676652	53.9389633342044	146.772419672835	36.8161627826998	137.98389690331	79.7914017450237
Pdac_HC_000026FG0000300	165.52350574059	338.17003991271	75.7151687446489	100.738946227117	67.847627961971	119.33514833013	197.567852384285	308.194289240154
Pdac_HC_000026FG0000400	185.466096793673	3.77843620014202	12.4805223205465	1.58644009806484	85.8480190539224	5.07809141830342	43.9039671965078	48.872233568827
Pdac_HC_000026FG0000500	2145.82279731174	1403.68904835276	1866.25410433239	2512.9211153347	3559.92349980056	2142.95457852405	2657.75801421717	2266.07580955867
Pdac_HC_000026FG0000600	574.346622328794	396.735801014912	368.175408456123	527.491332606558	384.931440274039	451.950136229005	384.159712969443	333.129102285474
Pdac_HC_000026FG0000700	821.634751387024	1104.2479794915	871.556475384832	623.47095853948	546.934960101603	1004.1925779695	622.495534893343	841.79928841
Pdac_HC_000026FG0000800	414.805893904129	230.484608208663	355.694886135576	262.55583622973	200.77359294869	305.955007952781	220.303835396762	217.43156975519
Pdac_HC_000026FG0000900	257.259424584772	220.093908658272	209.256757574497	327.599880250388	405.701122303214	212.010316714168	237.551822509676	228.40288749513
Pdac_HC_000026FG0001000	546.426994854477	535.593331370131	671.868118256088	814.636990356293	1304.33603143218	690.620432889266	872.591348030593	708.148690487085
Pdac_HC_000026FG0001200	13.9598137371582	7.55687240028403	20.8008705342442	12.6915207845187	20.7696820291748	26.659979946093	12.5439906275737	26.9295980889455
Pdac_HC_000026FG0001300	388.880525535121	373.120574764024	197.60827007532	280.006677308443	144.003128735612	396.091130627667	239.119821338123	252.340308018637
Pdac_HC_000026FG0001400	111.678509897265	750.01958572819	652.315299953898	717.070924325306	134.31061045533	632.222381578776	681.295490960095	452.81620490301
Pdac_HC_000026FG0002000	219.368501583914	183.254155706888	182.631643290664	195.132132061975	373.854276525146	50.7809141830342	261.071804936377	331.134317241848
Pdac_HC_000026FG0002200	3.98851821061662	18.8921810007101	0	3.96610024516209	2.7692909372233	0	1.56799882844671	1.99478504362559
Pdac_HC_000026FG0002300	29.9138865796247	24.5598353009231	23.7129924090384	30.9355819122643	11.0771637488932	21.5818885277896	19.5999853555838	32.9139532198223
Pdac_HC_000026FG0002600	1.99425910530831	0.944609050035504	2.49610446410931	0.793220049032418	1.38464546861165	0	0.783999414223354	0
Pdac_HC_000026FG0002700	0	17.0029629006391	2.08008705342442	2.37966014709725	0	2.53904570915171	0.783999414223354	0
Pdac_HC_000026FG0002900	799.697901228633	1979.90056887442	970.568619127835	2176.59581454495	1078.63882004848	1915.70998755497	890.62333455773	2035.67813701992
Pdac_HC_000026FG0003000	412.811634798821	554.485512370841	408.529097292556	536.216753145914	474.933395733797	587.789081668621	484.511637990033	579.485055173235
Pdac_HC_000026FG0003100	1.99425910530831	1.88921810007101	8.32034821369768	1.58644009806484	4.15393640583496	0	3.13599765689342	0.997392521812796
Pdac_HC_000026FG0003200	0	1.88921810007101	7.07229598164303	0.793220049032418	0	2.53904570915171	2.35199824267006	0
Pdac_HC_000026FG0003400	0	0	1.24805223205465	3.96610024516209	1.38464546861165	1.26952285457586	6.27199531378683	0
Pdac_HC_000026FG0003500	283.18479295378	596.048310572403	342.38232899366	392.643924271047	258.928702630379	490.03582186628	288.511784434194	416.910074117749
Pdac_HC_000026FG0003600	1302.25119576633	528.981068019882	977.640915109478	938.37931800535	1744.65329045068	572.554807413711	951.775288867152	705.156512921647
Pdac_HC_000026FG0003800	1.99425910530831	0	1.66406964273954	0.793220049032418	0	3.80856856372757	1.56799882844671	0
Pdac_HC_000026FG0004000	101.707214370724	42.5074072515977	65.3147334775268	94.3931858348577	65.0783370247477	104.10087407522	93.2959302925791	39.8957008725119
Pdac_HC_000026FG0004100	356.972379850188	165.306583756213	189.287921861622	404.542225006533	398.777894960156	200.584611022985	368.479724684976	175.541083839052
Pdac_HC_000026FG0004200	123.644064529115	63.2888063523788	118.980979455877	185.613491473586	240.928311538428	110.448488348099	177.967867028701	142.62713061923
Pdac_HC_000026FG0004300	57.833514053941	283.382715010651	215.49701873477	216.54907338585	360.00782183903	125.68276260301	72.1279461085486	164.569766099111
Pdac_HC_000026FG0004500	572.352363223486	612.106664423007	569.111817816922	533.043872949785	857.095545070613	644.917610124535	609.951544265769	859.75235380263
Pdac_HC_000026FG0004600	0	1.88921810007101	4.16017410684884	0.793220049032418	0	3.80856856372757	0	0.997392521812796
Pdac_HC_000026FG0004700	406.828857482896	371.231356663953	322.82951069147	218.135513483915	106.617701083097	380.856856372757	188.159859413605	260.31944819314
Pdac_HC_000026FG0004800	428.765707641287	99.1839502537279	215.081001324085	295.077858240059	281.083030128165	186.619859622651	338.687746944489	147.614093228294
Pdac_HC_000026FG0004900	805.680678544558	513.867323219314	356.110903546261	579.050635793665	139.849192329777	576.363375977439	508.031620416733	501.688438471836
Pdac_HC_000026FG0005000	251.276647268847	268.268970210083	557.04731290706	214.962633287785	412.624349646272	388.473993500212	279.103791463514	279.269906107583
Pdac_HC_000026FG0005100	335.035529691796	197.42329145742	134.373623651218	316.494799563935	505.395596043253	162.49892538571	504.89562275984	243.363775322322
Pdac_HC_000026FG0005200	85.7531415282574	75.5687240028403	76.1311861553338	67.4237041677555	36.000782183903	95.2142140931892	65.8559507947617	100.736644703092
Pdac_HC_000026FG0005300	75.7818460017158	76.5133330528758	62.8186290134175	44.4203227458154	33.2314912466797	45.7028227647308	63.5039525520917	95.7496820940284
Pdac_HC_000026FG0005800	97.7186961601073	205.92477290774	132.709554008478	137.227068482608	124.618092175049	119.33514833013	87.0239349787923	122.679280182974
Pdac_HC_000026FG0005900	1395.98137371582	2457.87274819238	869.060370920723	1342.92154301188	812.78689007504	1820.49577346178	1308.49502233878	1821.23874483017
Pdac_HC_000026FG0006100	189.45461500429	121.85456745458	189.703939272307	118.18978730583	110.771637488932	156.15131111283	220.303835396762	124.6740652266
Pdac_HC_000026FG0006200	1276.32582739732	764.188721478723	745.503199947313	624.264178588513	1413.7230234525	580.171944541166	1567.21482903248	805.893157624739
Pdac_HC_000026FG0006300	21.9368501583914	142.635966555361	118.980979455877	376.779523290398	37.3854276525146	67.2847112925204	167.775874643798	82.7835793104621
Pdac_HC_000026FG0006400	83.7588824229491	193.644855257278	209.672774985182	394.230364369112	175.84997451368	153.612265403679	434.335675479738	110.71056992122
Pdac_HC_000026FG0006500	27.9196274743164	33.0613167512426	49.9220892821861	56.3186234813016	30.4622003094564	48.2418684738825	63.5039525520917	47.8748410470142
Pdac_HC_000026FG0007100	299.138865796247	313.610204611787	302.028640157226	341.08462108394	433.394031675447	312.302622225661	304.191772718661	281.264691151209
Pdac_HC_000026FG0007200	87.7474006335657	31.1720986511716	55.3303156210896	62.664383873561	155.080292484505	105.370396929796	66.6399502089851	53.859196177891
Pdac_HC_000026FG0007300	63.816291369866	40.6181891515267	69.4749075843757	64.2508239716258	74.7708553050292	67.2847112925204	86.2399355645689	59.8435513087678
Pdac_HC_000026FG0007700	3.98851821061662	3.77843620014202	5.40822633890349	2.37966014709725	1.38464546861165	12.6952285457586	0.783999414223354	5.98435513087678
Pdac_HC_000026FG0007800	21.9368501583914	46.2858434517397	43.6818281219128	29.3491418141995	45.6933004641845	38.0856856372757	8.62399355645689	35.9061307852607
Pdac_HC_000026FG0007900	999.123811759464	1036.23612788895	715.965963788686	517.972692018169	257.544057161767	793.45178410991	515.087615144743	675.234737267263
Pdac_HC_000026FG0008100	15.9540728424665	7.55687240028403	24.961044641093	18.2440611277456	9.69251828028157	8.88665998203099	12.5439906275737	15.9582803490047
Pdac_HC_000026FG0008300	345.006825218338	241.819916809089	322.413493280785	502.901511086553	420.932222457942	314.841667934812	508.031620416733	255.332485584076
Pdac_HC_000026FG0008500	672.065318488901	683.896952225705	477.171970055562	657.579420647874	476.318041202408	600.48431021438	725.199458156602	621.375541089372
Pdac_HC_000026FG0008600	15.9540728424665	42.5074072515977	88.1956910651954	23.0033814219401	12.4618092175049	24.1209342369413	22.7359830124773	34.9087382634479
Pdac_HC_000026FG0009900	63.816291369866	72.7348968527338	54.0822633890349	72.9762445109824	42.9240095269612	46.9723456193067	61.935953723645	53.859196177891
Pdac_HC_000026FG0010000	259.253683690081	180.420328556781	232.55373257285	164.989770198743	126.00273764366	181.541768204347	132.495901003747	129.661027835664
Pdac_HC_000026FG0010100	811.663455860483	1060.79596318987	480.500109341041	594.121816725281	541.396378227156	797.260352673638	635.82352493514	744.054821272346
Pdac_HC_000026FG0010200	388.880525535121	129.411439854864	297.036431229007	365.674442603944	427.855449801001	272.947413733809	404.543697739251	237.379420191446
Pdac_HC_000026FG0010300	5.98277731592494	23.6152262508876	6.65627857095815	2.37966014709725	6.92322734305826	6.34761427287928	3.13599765689342	5.98435513087678
Pdac_HC_000026FG0010400	337.029788797105	152.082057055716	292.460239711474	351.396481721361	315.699166843457	261.521708042626	335.551749287595	172.548906273614
Pdac_HC_000026FG0010700	61.8220322645577	57.6211520521657	68.226855352321	63.4576039225934	42.9240095269612	63.4761427287928	43.1199677822845	59.8435513087678
Pdac_HC_000026FG0010800	83.7588824229491	63.2888063523788	72.3870294591699	55.5254034322692	112.156282957544	132.030376875889	101.135924434813	64.8305139178318
Pdac_HC_000026FG0010900	496.57051722177	438.298599216474	438.066333451183	352.189701770393	150.92635607867	460.836796211036	377.103718241433	382.001335854301
Pdac_HC_000026FG0011000	5.98277731592494	0.944609050035504	4.16017410684884	3.96610024516209	4.15393640583496	1.26952285457586	3.13599765689342	4.98696260906398
Pdac_HC_000026FG0011100	169.512023951207	100.128559303763	125.22124061615	161.816890002613	153.695647015893	177.73319964062	190.511857656275	171.551513751801
Pdac_HC_000026FG0011200	0	2.83382715010651	2.91212187479419	0.793220049032418	8.30787281166991	2.53904570915171	3.91999707111677	8.97653269631517
Pdac_HC_000026FG0011300	25.9253683690081	13.2245267004971	39.521654015064	17.4508410787132	8.30787281166991	17.773319964062	11.7599912133503	7.97914017450237
Pdac_HC_000026FG0011400	582.323658750027	367.452920463811	385.648139704888	515.593031871072	490.164495888525	441.793953392398	692.271482759221	616.388578480308
Pdac_HC_000026FG0011500	141.59239647689	125.633003654722	125.22124061615	127.708427894219	106.617701083097	112.987534057251	96.4319279494725	101.734037224905
Pdac_HC_000026FG0011600	358.966638955496	251.266007309444	382.320000419409	591.742156578184	847.403026790331	391.013039209364	816.927389620735	359.061307852607
Pdac_HC_000026FG0011700	1742.98245803946	1700.29629006391	1041.29157894427	1181.8978730583	408.470413240437	1369.81516008735	1273.21504869873	1433.25305384499
Pdac_HC_000026FG0011900	528.478662906703	281.49349691058	372.751599973656	354.569361917491	418.162931520719	366.892104972422	424.143683094834	233.389850104194
Pdac_HC_000026FG0012000	107.689991686649	489.307487918391	421.009619613103	430.718486624603	307.391294031787	564.937670286256	265.775801421717	332.131709763661
Pdac_HC_000026FG0012300	3.98851821061662	3.77843620014202	6.24026116027326	5.55254034322692	1.38464546861165	0	0	8.97653269631517
Pdac_HC_000026FG0012400	83.7588824229491	32.1167077012071	70.3069424057454	67.4237041677555	45.6933004641845	49.5113913284584	47.8239642676246	47.8748410470142
Pdac_HC_000026FG0012500	1.99425910530831	4.72304525017752	8.32034821369768	4.75932029419451	1.38464546861165	6.34761427287928	0	0.997392521812796
Pdac_HC_000026FG0012600	21.9368501583914	144.525184655432	74.4671165125943	24.5898215200049	34.6161367152913	48.2418684738825	29.7919777404875	42.8878784379502
Pdac_HC_000026FG0012700	17.9483319477748	29.2828805511006	9.98441785643722	21.4169413238753	13.8464546861165	19.0428428186378	29.7919777404875	10.9713177399408
Pdac_HC_000026FG0012800	1.99425910530831	7.55687240028403	6.65627857095815	23.7966014709725	11.0771637488932	10.1561828366068	12.5439906275737	5.98435513087678
Pdac_HC_000026FG0012900	31.908145684933	32.1167077012071	35.3614799082152	26.9694816671022	31.846845778068	29.1990256552447	25.8719806693707	30.9191681761967
Pdac_HC_000026FG0013100	121.649805423807	116.186913154367	170.151120970118	69.0101442658203	66.4629824933593	177.73319964062	92.5119308783558	120.684495139348
Pdac_HC_000026FG0013200	0	0.944609050035504	0.832034821369768	3.96610024516209	0	3.80856856372757	4.70399648534012	1.99478504362559
Pdac_HC_000026FG0013400	219.368501583914	263.545924959906	218.409140609564	269.694816671022	246.466893412874	270.408368024657	250.879812551473	255.332485584076
Pdac_HC_000026FG0013500	3.98851821061662	10.3906995503905	2.08008705342442	0.793220049032418	1.38464546861165	5.07809141830342	0	0.997392521812796
Pdac_HC_000026FG0013600	1060.94584402402	927.606087134865	838.275082530042	983.592860800198	1325.10571346135	1004.1925779695	1332.7990041797	1067.20999833969
Pdac_HC_000026FG0014000	89.741659738874	160.583538506036	215.49701873477	69.8033643148527	228.466502320923	13.9647514003344	254.015810208367	60.8409438305806
Pdac_HC_000026FG0014200	45.8679594220912	56.6765430021302	67.8108379416361	44.4203227458154	90.0019554597574	29.1990256552447	58.7999560667515	38.8983083506991
Pdac_HC_000026FG0014300	3.98851821061662	5.66765430021302	6.24026116027326	4.75932029419451	2.7692909372233	13.9647514003344	4.70399648534012	7.97914017450237
Pdac_HC_000026FG0014700	135.609619160965	442.077035416616	314.925179888457	290.318537945865	378.008212930981	352.927353572088	235.98382368123	239.374205235071
Pdac_HC_000026FG0014800	19.9425910530831	154.915884205823	124.805223205465	207.030432797461	56.7704642130778	87.5970769657341	163.855877572681	83.7809718322749
Pdac_HC_000026FG0015200	81.7646233176408	215.370863408095	235.465854447644	263.349056278763	250.620829818709	159.959879676558	189.727858242052	232.392457582382
Pdac_HC_000026FG0015300	5.98277731592494	0.944609050035504	8.32034821369768	4.75932029419451	18.0003910919515	13.9647514003344	9.40799297068025	5.98435513087678
Pdac_HC_000026FG0015400	350.989602534263	120.909958404545	186.791817397513	245.104995151017	297.698775751505	159.959879676558	262.639803764824	152.601055837358
Pdac_HC_000026FG0015500	1.99425910530831	15.1137448005681	12.0645049098616	11.8983007354863	4.15393640583496	10.1561828366068	13.327990041797	7.97914017450237
Pdac_HC_000026FG0015600	73.7875868964075	73.6795059027693	70.7229598164303	70.5965843638852	105.233055614486	104.10087407522	94.0799297068025	85.7757568759005
Pdac_HC_000026FG0015700	89.741659738874	97.2947321536569	88.1956910651954	104.705046472279	132.925964986719	97.7532598023409	116.031913305056	83.7809718322749
Pdac_HC_000026FG0015800	123.644064529115	41.5627982015622	95.6840044575234	102.325386325182	123.233446706437	86.3275541111582	129.359903346853	45.8800560033886
Pdac_HC_000026FG0015900	283.18479295378	269.213579260119	361.103112474479	257.003295886503	117.69486483199	280.564550861264	280.671790291961	206.460252015249
Pdac_HC_000026FG0016100	99.7129552654156	136.023703205113	83.6194995476617	49.9728630890423	22.1543274977864	102.831351220644	53.3119601671881	88.7679344413389
Pdac_HC_000040FG0000100	17.9483319477748	43.4520163016332	67.3948205309512	88.8406454916308	94.1558918655924	35.546639928124	112.895915648163	21.9426354798815
Pdac_HC_000040FG0000200	1.99425910530831	0.944609050035504	4.16017410684884	2.37966014709725	1.38464546861165	5.07809141830342	0	1.99478504362559
Pdac_HC_000040FG0000400	321.075715954638	514.81193226935	253.354603107094	417.233745791052	174.465329045068	382.126379227333	446.095666693088	444.837064728507
Pdac_HC_000046FG0000300	15.9540728424665	11.335308600426	12.8965397312314	7.13898044129176	5.53858187444661	13.9647514003344	21.1679841840306	9.97392521812796
Pdac_HC_000046FG0000400	37.8909230008579	35.8951439013492	36.6095321402698	9.51864058838901	16.6157456233398	46.9723456193067	21.9519835982539	20.9452429580687
Pdac_HC_000046FG0000700	23.9311092636997	41.5627982015622	44.9298803539675	37.2813423045236	37.3854276525146	22.8514113823654	45.4719660249545	23.9374205235071
Pdac_HC_000046FG0001000	1.99425910530831	6.61226335024853	8.32034821369768	5.55254034322692	2.7692909372233	6.34761427287928	3.91999707111677	1.99478504362559
Pdac_HC_000046FG0001100	31.908145684933	45.3412344017042	59.0744723172536	61.8711638245286	91.3866009283691	43.1637770555791	54.8799589956348	69.8174765268957
Pdac_HC_000046FG0001300	13.9598137371582	36.8397529513847	33.2813928547907	14.2779608825835	2.7692909372233	10.1561828366068	15.6799882844671	6.98174765268957
Pdac_HC_000046FG0001400	0	57.6211520521657	11.6484874991768	19.037281176778	27.692909372233	34.2771170735481	14.8959888702437	12.9661027835664
Pdac_HC_000046FG0001500	5.98277731592494	10.3906995503905	5.40822633890349	5.55254034322692	0	12.6952285457586	3.13599765689342	15.9582803490047
Pdac_HC_000046FG0001600	0	2.83382715010651	10.4004352671221	6.34576039225934	2.7692909372233	2.53904570915171	0.783999414223354	1.99478504362559
Pdac_HC_000046FG0001700	474.633667063378	594.159092472332	436.818281219128	490.209990302034	607.859360720515	694.429001452993	541.743595228338	784.947914666671
Pdac_HC_000046FG0001800	0	1.88921810007101	0.832034821369768	6.34576039225934	0	2.53904570915171	0.783999414223354	1.99478504362559
Pdac_HC_000046FG0002100	0	3.77843620014202	0.416017410684884	0.793220049032418	2.7692909372233	0	1.56799882844671	0
Pdac_HC_000046FG0002200	0	7.55687240028403	18.7207834808198	3.96610024516209	1.38464546861165	8.88665998203099	4.70399648534012	2.99217756543839
Pdac_HC_000046FG0002400	57.833514053941	107.685431704047	69.0588901736908	63.4576039225934	49.8472368700195	46.9723456193067	79.9679402507821	71.8122615705213
Pdac_HC_000046FG0002500	145.580914687507	120.909958404545	174.727312487651	176.094850885197	153.695647015893	162.49892538571	159.151881087341	126.668850270225
Pdac_HC_000046FG0002700	688.019391331368	631.943454473752	616.537802634998	1203.31481438218	1718.34502654706	675.386158634356	1027.82323204682	858.754961280818
Pdac_HC_000046FG0002900	3.98851821061662	12.2799176504616	22.4649401769837	21.4169413238753	15.2311001547282	16.5037971094861	9.40799297068025	32.9139532198223
Pdac_HC_000046FG0003500	17.9483319477748	26.4490534009941	20.8008705342442	14.2779608825835	9.69251828028157	16.5037971094861	5.48799589956348	16.9556728708175
Pdac_HC_000046FG0003600	0	26.4490534009941	32.0333406227361	9.51864058838901	0	15.2342742549103	7.83999414223354	10.9713177399408
Pdac_HC_000046FG0003700	229.339797110456	221.983126758343	257.930794624628	225.274493925207	221.543274977864	272.947413733809	243.03981840924	269.295980889455
Pdac_HC_000046FG0003800	0	3.77843620014202	2.49610446410931	0	0	7.61713712745514	0	3.98957008725119
Pdac_HC_000046FG0003900	398.851821061662	268.268970210083	487.572405322684	387.09138392782	454.163713704622	389.743516354788	510.383618659403	297.222971500213
Pdac_HC_000046FG0004000	59.8277731592494	76.5133330528758	68.226855352321	89.6338655406632	73.3862098364176	91.4056455294617	73.6959449369953	63.833121396019
Pdac_HC_000046FG0004100	1.99425910530831	0.944609050035504	7.48831339232792	2.37966014709725	0	2.53904570915171	2.35199824267006	0
Pdac_HC_000046FG0004200	85.7531415282574	152.082057055716	129.797432133684	217.342293434882	180.003910919515	125.68276260301	170.911872300691	132.653205401102
Pdac_HC_000046FG0004400	392.869043745737	137.912921305184	314.509162477772	281.593117406508	250.620829818709	312.302622225661	379.455716484103	188.507186622618
Pdac_HC_000046FG0004500	45.8679594220912	77.4579421029113	62.8186290134175	47.5932029419451	69.2322734305826	53.319959892186	38.4159712969443	36.9035233070735
Pdac_HC_000046FG0004600	61.8220322645577	69.9010697026273	85.2835691904013	60.2847237264637	34.6161367152913	83.7885084020065	62.7199531378683	74.8044391359597
Pdac_HC_000046FG0004700	155.552210214048	203.090945757633	198.024287486005	121.36266750196	234.005084195369	145.995128276223	181.887864099818	206.460252015249
Pdac_HC_000046FG0005000	538.449958433244	196.478682407385	162.246790167105	206.237212748429	54.0011732758544	276.755982297537	184.239862342488	243.363775322322
Pdac_HC_000046FG0005100	35.8966638955496	20.7813991007811	11.2324700884919	19.037281176778	5.53858187444661	30.4685485098205	19.5999853555838	24.9348130453199
Pdac_HC_000046FG0005200	0	4.72304525017752	2.91212187479419	2.37966014709725	0	6.34761427287928	4.70399648534012	14.9608878271919
Pdac_HC_000046FG0005300	23.9311092636997	17.0029629006391	128.965397312314	69.0101442658203	88.6173099911458	39.3552084918515	100.351925020589	55.8539812215166
Pdac_HC_000046FG0005400	3346.36677870735	2812.1011419557	2475.71961098575	4142.19509604729	6752.91595041903	4405.24430537822	4039.16498207872	3511.81906930286
Pdac_HC_000046FG0005600	73.7875868964075	71.7902878026983	64.8987160668419	76.9423447561445	62.3090460875244	81.2494626928548	66.6399502089851	46.8774485252014
Pdac_HC_000046FG0006000	1106.81380344611	435.464772066367	1147.7920360796	905.857295995021	595.397551503011	695.698524307569	813.791391963841	467.777092730201
Pdac_HC_000046FG0006100	103.701473476032	103.906995503905	111.492666063549	184.027051375521	281.083030128165	142.186559712496	172.479871129138	132.653205401102
Pdac_HC_000046FG0006200	460.67385332622	384.45588336445	394.38450532927	233.206694415531	224.312565915088	313.572145080236	259.50380610793	237.379420191446
Pdac_HC_000046FG0006300	472.63940795807	163.417365656142	366.927356224068	532.250652900752	689.553443368603	351.657830717512	576.239569454165	285.25426123846
Pdac_HC_000046FG0006400	1804.80449030402	2042.24476617676	1235.57170973411	1549.15875576031	1145.10180254184	1489.15030841748	1441.77492275675	1241.75368965693
Pdac_HC_000046FG0006600	117.66128721319	79.3471602029823	104.004352671221	160.230449904548	192.46572013702	123.143716893858	213.247840668752	111.707962443033
Pdac_HC_000046FG0006700	97.7186961601073	153.971275155787	97.7640915109478	111.050806864538	114.925573894767	67.2847112925204	102.703923263259	84.7783643540877
Pdac_HC_000046FG0007100	309.110161322788	345.726912312994	217.577105788194	301.423618632319	300.468066688729	311.033099371085	272.047796735504	267.301195845829
Pdac_HC_000046FG0007200	73.7875868964075	150.192838955645	65.3147334775268	80.9084450013066	90.0019554597574	71.0932798562479	61.1519543094216	83.7809718322749
Pdac_HC_000046FG0007300	1096.84250791957	1501.92838955645	2593.03652079888	2408.21606886242	4129.01278739995	1176.84768619182	1127.39115765318	2300.98454782212
Pdac_HC_000046FG0007400	19.9425910530831	8.50148145031954	16.6406964273954	10.3118606374214	19.3850365605631	11.4257056911827	11.7599912133503	6.98174765268957
Pdac_HC_000046FG0007500	3.98851821061662	4.72304525017752	6.24026116027326	0	1.38464546861165	0	0.783999414223354	0.997392521812796
Pdac_HC_000046FG0008200	494.576258116461	723.570532327196	346.126485689824	409.301545300727	353.084594495971	749.018484199755	493.13563154649	651.297316743756
Pdac_HC_000046FG0008300	1786.85615835625	1818.37242131835	923.142634309758	1050.22334491892	1543.87969750199	1895.39762188175	1323.39101120902	1628.7419881203
Pdac_HC_000046FG0008400	0	1.88921810007101	30.3692709799965	2.37966014709725	0	1.26952285457586	0.783999414223354	54.8565886997038
Pdac_HC_000046FG0008500	47.8622185273995	209.703209107882	200.936409360799	48.3864229909775	117.69486483199	104.10087407522	29.0079783262641	155.593233402796
Pdac_HC_000046FG0008700	83.7588824229491	279.604278810509	318.253319173936	151.505029365192	254.774766224544	281.83407371584	256.367808451037	303.20732663109
Pdac_HC_000046FG0008800	0	0.944609050035504	2.91212187479419	0	0	1.26952285457586	0	2.99217756543839
Pdac_HC_000046FG0009000	1054.9630667081	205.92477290774	682.26855352321	514.006591773007	715.861707272224	538.277690340163	457.855657906439	410.925718986872
Pdac_HC_000046FG0009100	63.816291369866	160.583538506036	116.900892402452	163.403330100678	123.233446706437	186.619859622651	76.8319425938887	136.642775488353
Pdac_HC_000046FG0009200	25.9253683690081	14.1691357505326	56.5783678531443	69.0101442658203	58.1551096816894	25.3904570915171	67.4239496232084	13.9634953053791
Pdac_HC_000046FG0009400	177.48906037244	240.875307759054	203.432513824908	164.19655014971	246.466893412874	262.791230897202	298.703776819098	407.933541421434
Pdac_HC_000046FG0009500	1276.32582739732	927.606087134865	806.241741907306	299.837178534254	146.772419672835	911.517409585465	360.639730542743	725.104363357903
Pdac_HC_000046FG0009600	315.092938638713	67.0672425525208	138.117780347382	149.918589267127	274.159802785107	192.96747389553	152.879885773554	105.723607312156
Pdac_HC_000046FG0009700	219.368501583914	129.411439854864	153.510424542722	130.088088041316	164.772810764787	165.037971094861	116.81591271928	143.624523141043
Pdac_HC_000046FG0009800	0	0.944609050035504	2.08008705342442	1.58644009806484	1.38464546861165	34.2771170735481	10.975991799127	0.997392521812796
Pdac_HC_000046FG0010100	243.299610847614	178.53111045671	170.151120970118	277.627017161346	373.854276525146	209.471271005016	203.839847698072	156.590625924609
Pdac_HC_000046FG0010200	23.9311092636997	23.6152262508876	42.8497933005431	10.3118606374214	44.3086549955729	29.1990256552447	27.4399794978174	31.9165606980095
Pdac_HC_000046FG0010300	5.98277731592494	0	9.15238303506745	0.793220049032418	9.69251828028157	8.88665998203099	2.35199824267006	1.99478504362559
Pdac_HC_000046FG0010400	93.7301779494907	89.7378597533729	59.4904897279384	66.6304841187231	91.3866009283691	96.4837369477651	69.7759478658785	101.734037224905
Pdac_HC_000046FG0010500	303.127384006863	214.426254358059	264.171055784901	317.288019612967	461.08694104768	321.189282207692	345.743741672499	301.212541587464
Pdac_HC_000046FG0010600	17.9483319477748	42.5074072515977	38.2736017830093	63.4576039225934	22.1543274977864	43.1637770555791	64.287951966315	41.8904859161374
Pdac_HC_000046FG0010700	422.782930325362	449.6339078169	451.378890593099	975.660660309874	1740.49935404485	608.101447341835	1375.13497254776	526.623251517156
Pdac_HC_000046FG0010800	229.339797110456	261.656706859835	231.305680340796	230.827034268434	296.314130282894	355.46639928124	267.343800250164	406.936148899621
Pdac_HC_000046FG0010900	430.759966746595	379.732838114273	414.76935845283	604.433677362702	481.856623076855	369.431150681574	641.311520834704	562.529382302417
Pdac_HC_000046FG0011000	13.9598137371582	2.83382715010651	5.82424374958838	2.37966014709725	1.38464546861165	11.4257056911827	2.35199824267006	0.997392521812796
Pdac_HC_000046FG0011100	179.483319477748	219.149299608237	153.926441953407	168.955870443905	126.00273764366	314.841667934812	135.63189866064	173.546298795427
Pdac_HC_000046FG0011300	484.60496258992	238.041480608947	276.235560694763	327.599880250388	549.704251038826	443.063476246974	409.247694224591	364.048270461671
Pdac_HC_000046FG0011400	101.707214370724	160.583538506036	71.971012048485	79.3220049032418	78.9247917108642	118.065625475555	159.151881087341	127.666242792038
Pdac_HC_000046FG0011500	428.765707641287	322.111686062107	410.193166935296	349.810041623296	679.860925088321	528.121507503556	362.991728785413	480.743195513768
Pdac_HC_000046FG0011600	0	14.1691357505326	3.32813928547907	0	0	3.80856856372757	0.783999414223354	7.97914017450237
Pdac_HC_000046FG0011700	352.983861639571	229.539999158627	245.450272304082	485.45067000784	396.008604022933	228.514113823654	329.279753973809	158.585410968235
Pdac_HC_000046FG0012000	374.920711797963	532.759504220024	444.722612022141	506.074391282682	373.854276525146	255.174093769747	349.663738743616	350.084775156291
Pdac_HC_000046FG0012100	1894.5461500429	2954.73710851106	1340.4080972267	976.453880358906	551.088896507438	2155.6498070698	1156.39913597945	1722.4968851707
Pdac_HC_000046FG0012200	7.97703642123325	0.944609050035504	4.99220892821861	3.96610024516209	0	3.80856856372757	2.35199824267006	3.98957008725119
Pdac_HC_000046FG0012600	1.99425910530831	1.88921810007101	3.32813928547907	20.6237212748429	9.69251828028157	3.80856856372757	8.62399355645689	0.997392521812796
Pdac_HC_000046FG0013200	27.9196274743164	25.5044443509586	83.2034821369768	15.0711809316159	19.3850365605631	53.319959892186	24.303981840924	0
Pdac_HC_000046FG0013500	89.741659738874	56.6765430021302	86.115604011771	142.779608825835	37.3854276525146	92.6751683840375	114.46391447661	58.846158786955
Pdac_HC_000046FG0013600	3.98851821061662	0.944609050035504	4.16017410684884	0	0	3.80856856372757	0	0
Pdac_HC_000046FG0013700	225.351278899839	49.1196706018462	160.99873793505	99.1525061290522	80.3094371794758	158.690356821982	158.367881673117	84.7783643540877
Pdac_HC_000046FG0013800	1.99425910530831	4.72304525017752	5.82424374958838	2.37966014709725	0	6.34761427287928	2.35199824267006	1.99478504362559
Pdac_HC_000046FG0013900	5.98277731592494	0.944609050035504	1.24805223205465	0.793220049032418	0	0	1.56799882844671	2.99217756543839
Pdac_HC_000046FG0014100	1.99425910530831	1.88921810007101	22.0489227662989	14.2779608825835	1.38464546861165	11.4257056911827	4.70399648534012	9.97392521812796
Pdac_HC_000046FG0014200	3.98851821061662	2.83382715010651	12.0645049098616	89.6338655406632	20.7696820291748	5.07809141830342	19.5999853555838	44.8826634815758
Pdac_HC_000046FG0014400	103.701473476032	57.6211520521657	86.9476388331408	53.9389633342044	137.079901392554	81.2494626928548	90.9439320499091	145.619308184668
Pdac_HC_000046FG0014500	2797.94552474756	1904.33184487158	2006.4519717332	2490.71095396179	3469.9215443408	3154.764293621	2609.93404994955	2431.6429681796
Pdac_HC_000046FG0014600	93.7301779494907	79.3471602029823	77.7952557980733	92.0135256877604	92.7712463969807	59.6675741650652	106.623920334376	101.734037224905
Pdac_HC_000046FG0014700	189.45461500429	151.137448005681	142.693971864915	134.847408335511	113.540928426156	204.393179586713	174.047869957585	219.426354798815
Pdac_HC_000046FG0014900	31.908145684933	17.0029629006391	58.6584549065687	8.72542053935659	33.2314912466797	58.3980513104894	30.5759771547108	38.8983083506991
Pdac_HC_000046FG0015000	285.179052059089	389.178928614628	158.918650881626	324.427000054259	178.619265450903	177.73319964062	283.807787948854	274.282943498519
Pdac_HC_000046FG0015100	7.97703642123325	226.706172008521	48.6740370501315	35.6949022064588	69.2322734305826	29.1990256552447	37.631971882721	83.7809718322749
Pdac_HC_000046FG0015200	17.9483319477748	11.335308600426	35.7774973189	3.17288019612967	5.53858187444661	10.1561828366068	3.91999707111677	7.97914017450237
Pdac_HC_000046FG0015300	622.208840856193	813.308392080569	725.534364234438	995.491161535684	1539.72576109616	509.078664684918	1152.47913890833	866.73410145532
Pdac_HC_000046FG0015400	271.21923832193	348.560739463101	216.32905355614	269.694816671022	324.007039655127	186.619859622651	325.359756902692	317.170821936469
Pdac_HC_000046FG0015600	1.99425910530831	11.335308600426	1.24805223205465	1.58644009806484	0	2.53904570915171	0	10.9713177399408
Pdac_HC_000046FG0015700	21.9368501583914	38.7289710514557	19.9688357128744	33.3152420593615	18.0003910919515	40.6247313464274	4.70399648534012	51.8644111342654
Pdac_HC_000046FG0015800	12011.422591272	7409.51338847849	10771.1067800423	14316.0354449371	13937.8412870449	9954.32870272929	12931.2863382	11955.74415897
Pdac_HC_000046FG0015900	3.98851821061662	0.944609050035504	2.49610446410931	2.37966014709725	0	3.80856856372757	0.783999414223354	0
Pdac_HC_000046FG0016000	291.161829375014	83.1255964031243	166.406964273954	204.650772650364	134.31061045533	184.080813913499	244.607817237686	210.4498221025
Pdac_HC_000046FG0016100	59.8277731592494	3321.24541992483	523.349902641584	846.36579231759	762.93965320502	7048.39088860515	677.375493888978	3337.27537798562
Pdac_HC_000046FG0016200	85.7531415282574	139.802139405255	101.924265617797	87.2542053935659	88.6173099911458	90.1361226748858	180.319865271371	90.7627194849645
Pdac_HC_000046FG0016300	307.11590221748	435.464772066367	296.620413818322	291.90497804393	346.161367152913	366.892104972422	472.751646776682	469.771877773827
Pdac_HC_000046FG0016400	69.7990686857909	38.7289710514557	54.4982807997198	79.3220049032418	106.617701083097	78.7104169837031	66.6399502089851	76.7992241795853
Pdac_HC_000046FG0016500	3.98851821061662	5.66765430021302	1.66406964273954	2.37966014709725	0	0	1.56799882844671	0
Pdac_HC_000046FG0016700	151.563692003432	69.9010697026273	133.541588829848	105.498266521312	55.3858187444661	139.647514003344	81.5359390792288	62.8357288742062
Pdac_HC_000046FG0016900	31.908145684933	55.7319339520947	12.0645049098616	40.4542225006533	47.0779459327962	13.9647514003344	32.9279753973809	12.9661027835664
Pdac_HC_000046FG0017000	37.8909230008579	80.2917692530178	59.9065071386233	35.6949022064588	26.3082639036214	49.5113913284584	32.1439759831575	86.7731493977133
Pdac_HC_000046FG0017100	7.97703642123325	10.3906995503905	5.82424374958838	3.96610024516209	4.15393640583496	2.53904570915171	1.56799882844671	1.99478504362559
Pdac_HC_000046FG0017200	113.672769002574	51.9534977519527	121.477083919986	149.918589267127	144.003128735612	73.6323255653997	127.007905104183	59.8435513087678
Pdac_HC_000046FG0017300	502.553294537695	436.409381116403	384.400087472833	464.826948732997	463.856231984904	509.078664684918	373.96772058454	352.079560199917
Pdac_HC_000046FG0017400	865.508451703807	921.938432834652	849.507552618534	740.867525796278	452.77906823601	856.927926838703	725.983457570826	1841.18659526642
Pdac_HC_000046FG0017500	518.507367380161	443.021644466651	509.205310678298	408.508325251695	589.858969628564	426.559679137488	357.503732885849	346.09520506904
Pdac_HC_000046FG0017600	27.9196274743164	38.7289710514557	58.2424374958838	22.2101613729077	23.5389729663981	40.6247313464274	21.9519835982539	17.9530653926303
Pdac_HC_000046FG0017700	17.9483319477748	263.545924959906	257.098759803258	150.711809316159	213.235402166194	40.6247313464274	114.46391447661	142.62713061923
Pdac_HC_000046FG0017800	17.9483319477748	104.851604553941	197.60827007532	69.8033643148527	87.2326645225341	17.773319964062	99.5679256063659	29.9217756543839
Pdac_HC_000046FG0017900	121.649805423807	153.026666105752	128.549379901629	140.399948678738	110.771637488932	97.7532598023409	174.047869957585	54.8565886997038
Pdac_HC_000046FG0018000	31.908145684933	14.1691357505326	21.632905355614	23.7966014709725	6.92322734305826	22.8514113823654	8.62399355645689	14.9608878271919
Pdac_HC_000046FG0018100	123.644064529115	147.359011805539	188.455887040253	135.640628384543	120.464155769214	151.073219694527	128.57590393263	122.679280182974
Pdac_HC_000046FG0018200	0	0.944609050035504	2.49610446410931	32.5220220103291	8.30787281166991	6.34761427287928	16.4639876986904	0.997392521812796
Pdac_HC_000046FG0018300	729.898832542842	825.588309731031	795.425289229499	761.491247071121	535.857796352709	935.638343822406	705.599472801019	779.960952057607
Pdac_HC_000046FG0018400	163.529246635282	378.788229064237	237.961958911754	173.715190738099	200.77359294869	171.385585367741	148.175889288214	230.397672538756
Pdac_HC_000046FG0018500	5.98277731592494	9.44609050035504	10.4004352671221	13.4847408335511	5.53858187444661	10.1561828366068	7.83999414223354	9.97392521812796
Pdac_HC_000046FG0018600	253.270906374156	87.8486416533019	274.571491052024	172.128750640035	138.464546861165	204.393179586713	147.391889873991	162.574981055486
Pdac_HC_000046FG0018700	17.9483319477748	25.5044443509586	11.6484874991768	43.627102696783	40.1547185897379	8.88665998203099	64.287951966315	18.9504579144431
Pdac_HC_000051FG0000200	177.48906037244	226.706172008521	214.248966502715	141.986388776803	174.465329045068	224.705545259927	127.791904518407	201.473289406185
Pdac_HC_000051FG0000500	1074.90565776118	381.622056214344	698.077215129236	790.84038888532	725.554225552506	570.015761704559	961.183281837832	391.975261072429
Pdac_HC_000051FG0000800	157.546469319357	207.813991007811	191.368008915047	115.016907109701	167.54210170201	106.639919784372	141.903893974427	175.541083839052
Pdac_HC_000051FG0001000	27.9196274743164	23.6152262508876	86.115604011771	26.1762616180698	11.0771637488932	24.1209342369413	33.7119748116042	13.9634953053791
Pdac_HC_000051FG0001100	628.191618172118	468.52608881761	386.064157115573	431.511706673635	239.543666069816	422.75111057376	407.679695396144	424.889214292251
Pdac_HC_000051FG0001200	514.518849169545	567.710039071338	306.188814264075	291.111757994897	124.618092175049	387.204470645636	322.223759245798	379.009158288863
Pdac_HC_000051FG0001600	65.8105504751743	11.335308600426	37.8575843723245	35.6949022064588	34.6161367152913	55.8590056013377	17.2479871129138	21.9426354798815
Pdac_HC_000051FG0001800	993.141034443539	321.167077012071	597.401001743494	947.104738544707	999.714028337613	597.945264505228	939.231298239578	540.586746822536
Pdac_HC_000051FG0001900	1932.43707304375	904.935469934013	952.679870468385	930.447117515026	848.787672258943	1388.85800290599	1133.66315296697	1189.88927852267
Pdac_HC_000051FG0002100	45.8679594220912	40.6181891515267	43.265810711228	46.0067628438802	12.4618092175049	41.8942542010033	50.1759625102947	44.8826634815758
Pdac_HC_000051FG0002200	221.362760689223	110.519258854154	164.326877220529	187.993151620683	130.156674049495	204.393179586713	185.023861756712	146.616700706481
Pdac_HC_000051FG0002400	3.98851821061662	370.286747613918	8.32034821369768	7.13898044129176	16.6157456233398	11.4257056911827	6.27199531378683	22.9400280016943
Pdac_HC_000051FG0002700	592.294954276569	1468.86707280521	565.783678531443	728.176005011759	343.39207621569	830.26794689261	798.111403679374	1144.00922251928
Pdac_HC_000051FG0002800	133.615360055657	99.1839502537279	120.645049098616	108.671146717441	54.0011732758544	125.68276260301	116.81591271928	66.8252989614573
Pdac_HC_000051FG0002900	3.98851821061662	3.77843620014202	9.56840044575234	19.8305012258104	27.692909372233	26.659979946093	14.1119894560204	8.97653269631517
Pdac_HC_000051FG0003000	291.161829375014	349.505348513136	263.755038374217	388.677824025885	272.775157316496	299.607393679902	315.167764517788	347.092597590853
Pdac_HC_000051FG0003400	5.98277731592494	23.6152262508876	18.7207834808198	30.9355819122643	30.4622003094564	19.0428428186378	13.327990041797	17.9530653926303
Pdac_HC_000051FG0003500	3.98851821061662	1.88921810007101	1.24805223205465	0	0	1.26952285457586	0	4.98696260906398
Pdac_HC_000051FG0003600	99.7129552654156	65.1780244524498	96.5160392788931	55.5254034322692	78.9247917108642	64.7456655833687	83.1039379076755	77.7966167013981
Pdac_HC_000051FG0003800	53.8449958433244	65.1780244524498	56.1623504424594	98.3592860800198	16.6157456233398	39.3552084918515	73.6959449369953	70.8148690487085
Pdac_HC_000051FG0004000	9.97129552654156	18.8921810007101	10.816452677807	8.72542053935659	2.7692909372233	5.07809141830342	7.83999414223354	24.9348130453199
Pdac_HC_000051FG0004200	0	9.44609050035504	8.32034821369768	14.2779608825835	9.69251828028157	27.9295028006688	10.1919923849036	38.8983083506991
Pdac_HC_000051FG0004300	55.8392549486327	110.519258854154	107.748509367385	52.3525232361396	72.0015643678059	96.4837369477651	75.263943765442	166.564551142737
Pdac_HC_000051FG0004700	3.98851821061662	10.3906995503905	4.57619151753373	4.75932029419451	1.38464546861165	3.80856856372757	2.35199824267006	5.98435513087678
Pdac_HC_000051FG0004800	51.8507367380161	119.020740304474	32.449358033421	49.9728630890423	22.1543274977864	74.9018484199755	40.7679695396144	84.7783643540877
Pdac_HC_000051FG0004900	89.741659738874	137.912921305184	97.3480741002629	145.952489021965	56.7704642130778	106.639919784372	94.0799297068025	149.608878271919
Pdac_HC_000051FG0005000	7.97703642123325	17.9475719506746	11.6484874991768	8.72542053935659	4.15393640583496	11.4257056911827	6.27199531378683	8.97653269631517
Pdac_HC_000051FG0005100	103.701473476032	98.2393412036924	129.797432133684	186.406711522618	138.464546861165	87.5970769657341	128.57590393263	109.713177399408
Pdac_HC_000051FG0005300	13.9598137371582	22.6706172008521	15.3926441953407	17.4508410787132	4.15393640583496	21.5818885277896	24.303981840924	35.9061307852607
Pdac_HC_000051FG0005600	1.99425910530831	3.77843620014202	1.66406964273954	2.37966014709725	0	3.80856856372757	0.783999414223354	0.997392521812796
Pdac_HC_000051FG0005700	9.97129552654156	0	2.49610446410931	1.58644009806484	1.38464546861165	5.07809141830342	0.783999414223354	0.997392521812796
Pdac_HC_000051FG0005800	169.512023951207	120.909958404545	108.99656159944	135.640628384543	56.7704642130778	172.655108222316	127.791904518407	187.509794100806
Pdac_HC_000051FG0005900	0	0.944609050035504	2.49610446410931	2.37966014709725	0	5.07809141830342	0	0.997392521812796
Pdac_HC_000051FG0006000	307.11590221748	779.302466279291	244.202220072027	301.423618632319	360.00782183903	344.040693590057	298.703776819098	253.33770054045
Pdac_HC_000051FG0006100	85.7531415282574	223.872344858414	204.264548646278	216.54907338585	274.159802785107	119.33514833013	236.767823095453	223.415924886066
Pdac_HC_000051FG0006300	329.052752375871	102.017777403834	213.83294909203	220.515173631012	297.698775751505	233.592205241958	373.96772058454	114.700140008472
Pdac_HC_000051FG0006400	57.833514053941	50.0642796518817	72.8030468698547	117.396567256798	195.235011074243	52.0504370376101	71.3439466943252	78.7940092232109
Pdac_HC_000051FG0006600	5.98277731592494	1.88921810007101	3.74415669616396	8.72542053935659	2.7692909372233	2.53904570915171	3.13599765689342	9.97392521812796
Pdac_HC_000051FG0006700	1.99425910530831	4.72304525017752	3.32813928547907	6.34576039225934	0	0	1.56799882844671	0.997392521812796
Pdac_HC_000051FG0006800	0	1.88921810007101	2.49610446410931	2.37966014709725	0	5.07809141830342	3.13599765689342	5.98435513087678
Pdac_HC_000051FG0006900	5.98277731592494	8.50148145031954	16.2246790167105	11.8983007354863	5.53858187444661	3.80856856372757	6.27199531378683	14.9608878271919
Pdac_HC_000057FG0000200	0	8.50148145031954	0.416017410684884	0	0	0	0	0
Pdac_HC_000057FG0000400	0	12.2799176504616	12.8965397312314	26.1762616180698	30.4622003094564	11.4257056911827	24.303981840924	19.9478504362559
Pdac_HC_000057FG0000600	0	13.2245267004971	1.24805223205465	0	0	7.61713712745514	1.56799882844671	5.98435513087678
Pdac_HC_000057FG0000900	0	1.88921810007101	2.91212187479419	0.793220049032418	0	0	0	0
Pdac_HC_000057FG0001100	0	0	0	5.55254034322692	0	8.88665998203099	0.783999414223354	0
Pdac_HC_000058FG0000300	1.99425910530831	0	4.99220892821861	3.17288019612967	0	1.26952285457586	1.56799882844671	0
Pdac_HC_000064FG0001000	9.97129552654156	4.72304525017752	16.2246790167105	3.96610024516209	4.15393640583496	6.34761427287928	5.48799589956348	3.98957008725119
Pdac_HC_000064FG0001300	1.99425910530831	83.1255964031243	14.5606093739709	7.93220049032418	11.0771637488932	3.80856856372757	2.35199824267006	38.8983083506991
Pdac_HC_000064FG0001700	35.8966638955496	103.906995503905	118.148944634507	50.7660831380747	69.2322734305826	71.0932798562479	31.3599765689342	75.8018316577725
Pdac_HC_000064FG0001800	19.9425910530831	35.8951439013492	23.7129924090384	21.4169413238753	13.8464546861165	12.6952285457586	22.7359830124773	47.8748410470142
Pdac_HC_000064FG0001900	147.575173792815	164.361974706178	164.742894631214	203.857552601331	247.851538881486	170.116062513165	217.167837739869	186.512401578993
Pdac_HC_000064FG0002000	3.98851821061662	1.88921810007101	3.32813928547907	3.17288019612967	0	3.80856856372757	3.13599765689342	2.99217756543839
Pdac_HC_000064FG0002100	15.9540728424665	26.4490534009941	24.961044641093	26.1762616180698	18.0003910919515	21.5818885277896	24.303981840924	26.9295980889455
Pdac_HC_000064FG0002200	95.724437054799	98.2393412036924	110.660631242179	168.162650394873	195.235011074243	82.5189855474306	148.959888702437	121.681887661161
Pdac_HC_000064FG0002300	45.8679594220912	154.915884205823	207.592687931757	109.464366766474	153.695647015893	144.725605421648	94.0799297068025	230.397672538756
Pdac_HC_000064FG0002400	29.9138865796247	28.3382715010651	33.6974102654756	50.7660831380747	56.7704642130778	31.7380713643964	44.6879666107312	37.9009158288863
Pdac_HC_000064FG0002500	171.506283056515	177.586501406675	168.487051327378	106.291486570344	145.387774204223	154.881788258254	122.303908618843	147.614093228294
Pdac_HC_000064FG0002700	225.351278899839	241.819916809089	286.2199785512	346.637161427167	346.161367152913	224.705545259927	269.695798492834	315.176036892844
Pdac_HC_000064FG0002800	69.7990686857909	91.6270778534439	89.0277258865652	99.1525061290522	96.9251828028157	54.5894827467618	66.6399502089851	58.846158786955
Pdac_HC_000064FG0003000	23.9311092636997	58.5657611022013	44.0978455325977	46.7999828929126	149.541710610058	38.0856856372757	29.7919777404875	80.7887942668365
Pdac_HC_000064FG0003100	9.97129552654156	30.2274896011361	28.2891839265721	46.7999828929126	30.4622003094564	26.659979946093	5.48799589956348	31.9165606980095
Pdac_HC_000064FG0003200	75.7818460017158	69.9010697026273	76.1311861553338	77.7355648051769	87.2326645225341	52.0504370376101	81.5359390792288	71.8122615705213
Pdac_HC_000064FG0003500	360.960898060804	255.989052559622	288.71608301531	244.311775101985	257.544057161767	250.096002351444	258.719806693707	313.181251849218
Pdac_HC_000064FG0004200	177.48906037244	203.090945757633	183.879695522719	142.779608825835	109.386992020321	189.158905331803	146.607890459767	84.7783643540877
Pdac_HC_000064FG0004300	5.98277731592494	20.7813991007811	11.6484874991768	9.51864058838901	8.30787281166991	22.8514113823654	13.327990041797	12.9661027835664
Pdac_HC_000064FG0004400	85.7531415282574	107.685431704047	74.0510991019094	74.5626846090473	70.6169188991943	105.370396929796	82.3199384934522	105.723607312156
Pdac_HC_000064FG0004500	97.7186961601073	94.4609050035504	85.2835691904013	56.3186234813016	94.1558918655924	149.803696839951	61.1519543094216	135.64538296654
Pdac_HC_000064FG0004600	13.9598137371582	164.361974706178	50.338106692871	65.0440440206582	95.540537334204	38.0856856372757	48.6079636818479	89.7653269631517
Pdac_HC_000064FG0004700	5.98277731592494	29.2828805511006	35.3614799082152	14.2779608825835	11.0771637488932	17.773319964062	7.05599472801019	54.8565886997038
Pdac_HC_000064FG0005300	0	4.72304525017752	1.24805223205465	1.58644009806484	8.30787281166991	1.26952285457586	0.783999414223354	0.997392521812796
Pdac_HC_000064FG0006000	0	6.61226335024853	0	0	0	3.80856856372757	4.70399648534012	0
Pdac_HC_000064FG0006100	771.778273754317	382.566665264379	665.21183968513	717.070924325306	1200.4876212863	689.35091003469	983.135265436086	697.177372747145
Pdac_HC_000064FG0006200	424.77718943067	344.782303262959	318.669336584621	321.254119858129	281.083030128165	384.665424936484	312.815766275118	267.301195845829
Pdac_HC_000064FG0006300	0	3.77843620014202	3.74415669616396	0.793220049032418	1.38464546861165	0	0.783999414223354	0
Pdac_HC_000064FG0006400	7.97703642123325	16.0583538506036	4.99220892821861	12.6915207845187	0	1.26952285457586	2.35199824267006	1.99478504362559
Pdac_HC_000064FG0006700	161.534987529973	74.6241149528048	93.6039174040989	45.2135427948478	36.000782183903	105.370396929796	58.0159566525282	51.8644111342654
Pdac_HC_000064FG0006800	759.812719122467	448.689298766864	681.43651870184	830.501391336941	1066.17701083097	571.285284559135	863.183355059913	631.3494663075
Pdac_HC_000064FG0006900	5.98277731592494	1.88921810007101	4.57619151753373	3.17288019612967	0	2.53904570915171	1.56799882844671	0.997392521812796
Pdac_HC_000064FG0007000	929.324743073673	1178.87209444431	708.477650396358	614.745538000124	686.78415243138	850.580312565824	653.071512048054	853.767998671754
Pdac_HC_000064FG0007200	19.9425910530831	60.4549792022723	52.0021763356105	43.627102696783	47.0779459327962	49.5113913284584	31.3599765689342	74.8044391359597
Pdac_HC_000064FG0007400	11.9655546318499	33.0613167512426	33.6974102654756	10.3118606374214	11.0771637488932	6.34761427287928	16.4639876986904	18.9504579144431
Pdac_HC_000064FG0007800	103.701473476032	38.7289710514557	128.549379901629	97.5660660309874	52.6165278072428	10.1561828366068	73.6959449369953	37.9009158288863
Pdac_HC_000064FG0007900	7.97703642123325	1.88921810007101	4.99220892821861	0	4.15393640583496	0	0	11.9687102617536
Pdac_HC_000064FG0008200	73.7875868964075	69.9010697026273	79.8753428514978	99.1525061290522	145.387774204223	79.9799398382789	103.487922677483	63.833121396019
Pdac_HC_000064FG0008400	3.98851821061662	30.2274896011361	42.0177584791733	54.7321833832368	41.5393640583496	54.5894827467618	71.3439466943252	34.9087382634479
Pdac_HC_000064FG0008700	13.9598137371582	7.55687240028403	15.3926441953407	7.93220049032418	34.6161367152913	13.9647514003344	7.05599472801019	21.9426354798815
Pdac_HC_000064FG0008800	1.99425910530831	15.1137448005681	10.816452677807	9.51864058838901	11.0771637488932	10.1561828366068	11.7599912133503	16.9556728708175
Pdac_HC_000074FG0000100	117.66128721319	49.1196706018462	44.9298803539675	42.0406625987181	70.6169188991943	0	46.2559654391779	57.8487662651422
Pdac_HC_000076FG0000400	1246.4119408177	1467.92246375517	1933.64892486334	885.233574720178	574.627869473836	1476.45507987172	808.303396064278	915.606335024147
Pdac_HC_000076FG0000500	1395.98137371582	1247.8285550969	1600.83499631543	908.236956142118	785.093980702807	1377.4322972148	858.479358574573	986.421204072856
Pdac_HC_000076FG0000700	205.408687846756	148.303620855574	134.373623651218	140.399948678738	66.4629824933593	171.385585367741	148.959888702437	129.661027835664
Pdac_HC_000076FG0000800	87.7474006335657	91.6270778534439	61.9865941920477	68.2169242167879	73.3862098364176	69.8237570016721	65.0719513805384	45.8800560033886
Pdac_HC_000076FG0001000	5.98277731592494	21.7260081508166	48.6740370501315	8.72542053935659	44.3086549955729	17.773319964062	16.4639876986904	92.75750452859
Pdac_HC_000076FG0001100	13.9598137371582	32.1167077012071	24.961044641093	12.6915207845187	18.0003910919515	29.1990256552447	12.5439906275737	40.8930933943246
Pdac_HC_000076FG0001200	9.97129552654156	8.50148145031954	3.74415669616396	0.793220049032418	0	3.80856856372757	3.91999707111677	8.97653269631517
Pdac_HC_000076FG0001300	540.444217538552	282.438105960616	399.376714257489	412.474425496857	265.851929973437	337.693079317178	329.279753973809	293.233401412962
Pdac_HC_000076FG0001400	1220.48657244869	583.768392921941	493.396649072273	734.521765404019	1624.18913468147	365.622582117847	711.871468114805	355.071737765355
Pdac_HC_000076FG0001500	97.7186961601073	88.7932507033374	118.980979455877	92.8067457367929	83.0787281166991	87.5970769657341	88.591933807239	187.509794100806
Pdac_HC_000076FG0001600	179.483319477748	363.674484263669	275.403525873393	264.935496376827	279.698384659554	246.287433787716	254.015810208367	202.470681927998
Pdac_HC_000076FG0001700	1597.40154335196	695.232260826131	1157.36043652535	1841.06373380424	2284.66502320923	1173.03911762809	2224.99033756588	1267.68589522406
Pdac_HC_000076FG0001800	37.8909230008579	15.1137448005681	43.6818281219128	49.9728630890423	45.6933004641845	44.433299910155	37.631971882721	31.9165606980095
Pdac_HC_000076FG0001900	205.408687846756	358.006829963456	188.039869629568	324.427000054259	409.855058709049	270.408368024657	243.823817823463	279.269906107583
Pdac_HC_000076FG0002000	101.707214370724	37.7843620014202	99.8441785643722	108.671146717441	152.311001547282	72.3628027108238	93.2959302925791	96.7470746158412
Pdac_HC_000076FG0002100	81.7646233176408	50.0642796518817	35.3614799082152	53.145743285172	113.540928426156	24.1209342369413	56.4479578240815	35.9061307852607
Pdac_HC_000076FG0002200	1052.96880760279	432.630944916261	894.021415561816	1092.26400751764	1413.7230234525	538.277690340163	1354.75098777796	618.383363523934
Pdac_HC_000076FG0002300	17.9483319477748	25.5044443509586	25.3770620517779	30.1423618632319	51.2318823386311	39.3552084918515	27.4399794978174	44.8826634815758
Pdac_HC_000076FG0002400	39.8851821061662	271.10279736019	42.8497933005431	166.576210296808	116.310219363379	241.209342369413	31.3599765689342	159.582803490047
Pdac_HC_000076FG0002500	530.472922012011	229.539999158627	444.722612022141	456.10152819364	556.627478381884	302.146439389054	546.447591713678	389.980476028803
Pdac_HC_000076FG0002600	77.7761051070242	109.574649804118	98.5961263323176	63.4576039225934	114.925573894767	165.037971094861	92.5119308783558	182.522831491742
Pdac_HC_000076FG0002700	29.9138865796247	75.5687240028403	11.2324700884919	32.5220220103291	36.000782183903	13.9647514003344	30.5759771547108	14.9608878271919
Pdac_HC_000076FG0002800	1332.16508234595	256.933661609657	640.666812454722	1020.08098305569	1415.10766892111	517.965324666949	1119.55116351095	438.85270959763
Pdac_HC_000076FG0002900	319.08145684933	270.158188310154	305.356779442705	433.0981467717	600.936133377457	243.748388078564	442.959669036195	288.246438803898
Pdac_HC_000076FG0003000	181.477578583056	59.5103701522368	110.244613831494	78.5287848542093	81.6940826480875	128.221808312161	101.135924434813	60.8409438305806
Pdac_HC_000076FG0003100	55.8392549486327	22.6706172008521	45.3458977646524	53.9389633342044	77.5401462422525	38.0856856372757	68.2079490374318	57.8487662651422
Pdac_HC_000076FG0003300	1760.93078998724	2671.35439350041	1807.17963201514	2690.60240631796	4616.40799235125	2109.94698430507	2519.77411731386	2520.41090262094
Pdac_HC_000076FG0003500	600.271990697802	730.182795677445	462.611360681591	453.721868046543	340.622785278466	562.398624577104	359.855731128519	376.016980723424
Pdac_HC_000076FG0003800	31.908145684933	45.3412344017042	47.4259848180768	32.5220220103291	30.4622003094564	27.9295028006688	36.0639730542743	37.9009158288863
Pdac_HC_000076FG0004000	1.99425910530831	4.72304525017752	7.48831339232792	3.96610024516209	6.92322734305826	3.80856856372757	0.783999414223354	5.98435513087678
Pdac_HC_000076FG0004100	0	0	7.07229598164303	0	4.15393640583496	2.53904570915171	2.35199824267006	1.99478504362559
Pdac_HC_000076FG0004200	0	21.7260081508166	1.24805223205465	0.793220049032418	2.7692909372233	1.26952285457586	0	6.98174765268957
Pdac_HC_000076FG0004300	5.98277731592494	2.83382715010651	0.832034821369768	10.3118606374214	4.15393640583496	6.34761427287928	10.975991799127	0.997392521812796
Pdac_HC_000076FG0004400	1194.56120407968	775.524030079149	881.124875830585	1125.579249577	1323.72106799274	1147.64866053657	994.111257235213	858.754961280818
Pdac_HC_000076FG0004600	1134.73343092043	1520.82057055716	725.950381645123	551.28793407753	152.311001547282	1570.39977111033	685.999487445435	1252.72500739687
Pdac_HC_000076FG0004700	31.908145684933	55.7319339520947	41.6017410684884	42.0406625987181	42.9240095269612	43.1637770555791	32.9279753973809	54.8565886997038
Pdac_HC_000076FG0004900	33.9024047902413	197.42329145742	118.564962045192	75.3559046580797	48.4625914014078	74.9018484199755	101.919923849036	83.7809718322749
Pdac_HC_000076FG0005000	528.478662906703	457.190780217184	411.44121916735	583.809956087859	689.553443368603	439.254907683246	547.231591127901	578.487662651422
Pdac_HC_000076FG0005100	1.99425910530831	47.2304525017752	3.74415669616396	3.17288019612967	1.38464546861165	2.53904570915171	3.13599765689342	3.98957008725119
Pdac_HC_000076FG0005200	1374.04452355743	696.176869876167	836.611012887302	743.247185943375	1142.33251160461	1288.56569739449	1140.71914769498	992.405559203732
Pdac_HC_000076FG0005300	227.345538005148	627.220409223575	265.835125427641	324.427000054259	180.003910919515	417.673019155457	349.663738743616	518.644111342654
Pdac_HC_000076FG0005500	87.7474006335657	196.478682407385	130.213449544369	155.471129610354	132.925964986719	176.463676786044	166.991875229574	237.379420191446
Pdac_HC_000076FG0005800	458.679594220912	369.342138563882	424.753776309267	525.904892508493	1204.64155769214	548.43387317677	801.247401336268	566.518952389668
Pdac_HC_000076FG0006000	374.920711797963	812.363783030533	429.3299678268	507.660831380747	458.317650110457	595.406218796077	500.975625688723	610.404223349431
Pdac_HC_000076FG0006300	107.689991686649	204.035554807669	536.662459783501	410.09476534976	693.707379774438	112.987534057251	1125.82315882474	2138.40956676664
Pdac_HC_000076FG0006500	410.817375693512	522.368804669634	569.943852638291	604.433677362702	588.474324159952	361.814013554119	858.479358574573	455.808382468448
Pdac_HC_000076FG0006600	87.7474006335657	76.5133330528758	107.748509367385	96.7728459819549	117.69486483199	76.1713712745514	88.591933807239	71.8122615705213
Pdac_HC_000076FG0006700	27.9196274743164	29.2828805511006	24.5450272304082	23.7966014709725	36.000782183903	35.546639928124	50.959961924518	11.9687102617536
Pdac_HC_000076FG0006800	0	31.1720986511716	5.40822633890349	3.17288019612967	5.53858187444661	2.53904570915171	10.1919923849036	2.99217756543839
Pdac_HC_000076FG0006900	1.99425910530831	40.6181891515267	2.49610446410931	4.75932029419451	6.92322734305826	2.53904570915171	4.70399648534012	3.98957008725119
Pdac_HC_000076FG0007500	75.7818460017158	17.9475719506746	43.6818281219128	35.6949022064588	42.9240095269612	19.0428428186378	29.0079783262641	22.9400280016943
Pdac_HC_000076FG0007600	181.477578583056	135.079094155077	181.799608469294	156.264349659386	149.541710610058	142.186559712496	181.103864685595	173.546298795427
Pdac_HC_000076FG0007700	147.575173792815	267.324361160048	221.737279895043	201.477892454234	279.698384659554	241.209342369413	278.319792049291	267.301195845829
Pdac_HC_000076FG0008000	29.9138865796247	4.72304525017752	19.9688357128744	9.51864058838901	16.6157456233398	6.34761427287928	8.62399355645689	18.9504579144431
Pdac_HC_000076FG0008100	0	0.944609050035504	0.832034821369768	0.793220049032418	0	0	0.783999414223354	4.98696260906398
Pdac_HC_000077FG0000100	13.9598137371582	28.3382715010651	21.2168879449291	22.2101613729077	18.0003910919515	24.1209342369413	24.303981840924	29.9217756543839
Pdac_HC_000077FG0000300	5.98277731592494	12.2799176504616	5.82424374958838	11.1050806864538	1.38464546861165	17.773319964062	10.975991799127	11.9687102617536
Pdac_HC_000077FG0000400	0	4.72304525017752	2.08008705342442	1.58644009806484	2.7692909372233	3.80856856372757	1.56799882844671	0
Pdac_HC_000077FG0000600	1248.406199923	1516.09752530698	988.0413503766	936.792877907285	1016.32977396095	1396.47514003344	1072.51119865755	1295.61288583482
Pdac_HC_000077FG0000800	187.460355898981	108.630040754083	240.874080786548	98.3592860800198	192.46572013702	138.377991148768	206.191845940742	145.619308184668
Pdac_HC_000077FG0001000	1.99425910530831	6.61226335024853	9.15238303506745	12.6915207845187	4.15393640583496	3.80856856372757	3.91999707111677	40.8930933943246
Pdac_HC_000077FG0001100	1.99425910530831	9.44609050035504	7.9043308030128	9.51864058838901	1.38464546861165	2.53904570915171	1.56799882844671	8.97653269631517
Pdac_HC_000077FG0001300	123.644064529115	142.635966555361	311.181023192293	344.257501280069	807.248308200593	93.9446912386134	220.303835396762	442.842279684882
Pdac_HC_000077FG0001600	3.98851821061662	8.50148145031954	12.8965397312314	14.2779608825835	5.53858187444661	2.53904570915171	9.40799297068025	9.97392521812796
Pdac_HC_000077FG0001700	13.9598137371582	21.7260081508166	18.7207834808198	28.555921765167	52.6165278072428	17.773319964062	20.3839847698072	22.9400280016943
Pdac_HC_000077FG0001900	303.127384006863	303.219505061397	354.446833903521	423.579506183311	667.399115870816	462.106319065612	323.007758660022	567.516344911481
Pdac_HC_000077FG0002000	556.398290381019	770.800984828971	500.468945053916	560.013354616887	303.237357625952	863.275541111582	791.839408365587	1106.10830669039
Pdac_HC_000077FG0002100	77.7761051070242	97.2947321536569	96.932056689578	101.532166276149	146.772419672835	76.1713712745514	88.591933807239	167.56194366455
Pdac_HC_000077FG0002200	0	2.83382715010651	1.66406964273954	3.96610024516209	6.92322734305826	0	3.91999707111677	0
Pdac_HC_000077FG0002300	129.62684184504	116.186913154367	129.797432133684	130.088088041316	130.156674049495	159.959879676558	112.11191623394	56.8513737433294
Pdac_HC_000077FG0002400	143.586655582198	212.537036257988	156.838563828201	219.72195358198	225.697211383699	191.697951040954	216.383838325646	196.486326797121
Pdac_HC_000077FG0002500	127.632582739732	68.0118516025563	91.9398477613594	138.020288531641	149.541710610058	100.292305511493	94.0799297068025	71.8122615705213
Pdac_HC_000077FG0002600	827.617528702949	352.339175663243	695.997128075811	570.325215254308	396.008604022933	563.66814743168	637.391523763587	279.269906107583
Pdac_HC_000077FG0002900	131.621100950349	89.7378597533729	128.549379901629	57.1118435303341	38.7700731211263	118.065625475555	59.5839554809749	95.7496820940284
Pdac_HC_000077FG0003100	49.8564776327078	41.5627982015622	53.2502285676652	54.7321833832368	20.7696820291748	57.1285284559135	43.1199677822845	49.8696260906398
Pdac_HC_000077FG0003200	111.678509897265	96.3501231036214	43.265810711228	38.074562353556	22.1543274977864	105.370396929796	49.3919630960713	76.7992241795853
Pdac_HC_000077FG0003300	11.9655546318499	19.8367900507456	18.7207834808198	9.51864058838901	18.0003910919515	27.9295028006688	9.40799297068025	19.9478504362559
Pdac_HC_000077FG0003700	115.667028107882	63.2888063523788	79.4593254408129	119.776227403895	142.618483267	58.3980513104894	112.11191623394	62.8357288742062
Pdac_HC_000077FG0003800	412.811634798821	433.575553966296	399.376714257489	392.643924271047	344.776721684301	380.856856372757	414.735690124154	358.063915330794
Pdac_HC_000077FG0003900	57.833514053941	51.0088887019172	81.1233950835524	76.9423447561445	66.4629824933593	66.0151884379445	65.0719513805384	56.8513737433294
Pdac_HC_000077FG0004000	41.8794412114745	32.1167077012071	54.0822633890349	11.8983007354863	9.69251828028157	41.8942542010033	14.1119894560204	23.9374205235071
Pdac_HC_000077FG0004400	187.460355898981	120.909958404545	152.678389721352	168.955870443905	177.234619982292	121.874194039282	169.343873472244	126.668850270225
Pdac_HC_000077FG0004500	15.9540728424665	31.1720986511716	30.7852883906814	13.4847408335511	9.69251828028157	40.6247313464274	13.327990041797	36.9035233070735
Pdac_HC_000077FG0004600	213.385724267989	138.857530355219	157.254581238886	240.345674856823	365.546403713476	151.073219694527	272.047796735504	154.595840880983
Pdac_HC_000077FG0004700	1.99425910530831	14.1691357505326	5.40822633890349	3.96610024516209	0	3.80856856372757	0	1.99478504362559
Pdac_HC_000077FG0004800	277.202015637855	303.219505061397	326.989684798319	233.206694415531	344.776721684301	238.670296660261	283.807787948854	247.353345409573
Pdac_HC_000077FG0005000	1.99425910530831	2.83382715010651	0.832034821369768	1.58644009806484	1.38464546861165	8.88665998203099	1.56799882844671	1.99478504362559
Pdac_HC_000077FG0005100	0	3.77843620014202	0.416017410684884	1.58644009806484	0	1.26952285457586	0	2.99217756543839
Pdac_HC_000077FG0005200	432.754225851904	176.641892356639	325.741632566264	701.206523344657	553.858187444661	252.635048060595	569.183574726155	277.275121063957
Pdac_HC_000077FG0005300	434.748484957212	235.20765345884	303.276692389281	520.352352165266	544.165669164379	394.821607773091	529.983604014987	328.14213967641
Pdac_HC_000077FG0005400	21.9368501583914	29.2828805511006	27.8731665158872	23.0033814219401	44.3086549955729	22.8514113823654	26.655980083594	30.9191681761967
Pdac_HC_000077FG0005500	31.908145684933	24.5598353009231	34.1134276761605	30.1423618632319	9.69251828028157	45.7028227647308	23.5199824267006	27.9269906107583
Pdac_HC_000077FG0005600	29.9138865796247	29.2828805511006	19.1368008915047	34.9016821574264	19.3850365605631	22.8514113823654	8.62399355645689	19.9478504362559
Pdac_HC_000077FG0005700	1.99425910530831	0.944609050035504	3.74415669616396	3.17288019612967	1.38464546861165	12.6952285457586	3.91999707111677	3.98957008725119
Pdac_HC_000077FG0005800	121.649805423807	125.633003654722	182.215625879979	120.569447452927	173.080683576457	140.91703685792	217.951837154092	170.554121229988
Pdac_HC_000077FG0006000	1735.00542161823	1092.91267089108	1276.75743339191	1473.0096310532	1783.42336357181	1329.19042874092	1569.56682727515	1537.97926863533
Pdac_HC_000077FG0006100	131.621100950349	137.912921305184	128.133362490944	69.0101442658203	48.4625914014078	126.952285457586	107.407919748599	68.8200840050829
Pdac_HC_000077FG0006200	1074.90565776118	1419.74740220336	797.505376282923	626.64383873561	517.857405260758	1212.39432611994	827.903381419862	960.488998505723
Pdac_HC_000077FG0006300	0	4.72304525017752	2.49610446410931	4.75932029419451	5.53858187444661	3.80856856372757	3.91999707111677	2.99217756543839
Pdac_HC_000077FG0006500	95.724437054799	363.674484263669	271.659369177229	122.155887550992	70.6169188991943	144.725605421648	74.4799443512186	141.629738097417
Pdac_HC_000077FG0006600	2349.23722605319	1587.88781310968	1579.20209095982	4396.02551173766	4224.55332473415	4125.94927737153	10122.2164370377	2830.59997690472
Pdac_HC_000077FG0006700	1296.2684184504	731.12740472748	927.718825827292	1860.10101498102	2511.74688006154	1299.99140308568	1989.79051329887	1188.89188600085
Pdac_HC_000077FG0006800	821.634751387024	796.30542917993	656.475474060747	719.450584472403	677.091634151098	745.209915636028	765.183428281993	829.830578148246
Pdac_HC_000077FG0006900	648.134209225201	688.619997475882	750.911426286216	448.169327703316	692.322734305826	873.431723948189	580.159566525282	820.854045451931
Pdac_HC_000077FG0007000	1.99425910530831	2.83382715010651	4.57619151753373	0	0	3.80856856372757	1.56799882844671	1.99478504362559
Pdac_HC_000077FG0007100	420.788671220054	166.251192806249	260.010881678053	366.467662652977	522.011341666593	253.904570915171	526.06360694387	219.426354798815
Pdac_HC_000077FG0007400	31.908145684933	942.719831935433	39.521654015064	107.877926668409	142.618483267	145.995128276223	96.4319279494725	150.606270793732
Pdac_HC_000077FG0007500	89.741659738874	53.8427158520237	34.9454624975303	69.8033643148527	108.002346551709	67.2847112925204	79.1839408365587	36.9035233070735
Pdac_HC_000077FG0007600	15.9540728424665	47.2304525017752	24.5450272304082	26.9694816671022	20.7696820291748	34.2771170735481	24.303981840924	19.9478504362559
Pdac_HC_000077FG0007700	19.9425910530831	12.2799176504616	9.15238303506745	12.6915207845187	5.53858187444661	15.2342742549103	10.1919923849036	10.9713177399408
Pdac_HC_000077FG0007900	0	5.66765430021302	2.08008705342442	0.793220049032418	1.38464546861165	2.53904570915171	0	0
Pdac_HC_000077FG0008000	11.9655546318499	3.77843620014202	5.82424374958838	7.93220049032418	5.53858187444661	6.34761427287928	2.35199824267006	0
Pdac_HC_000077FG0008100	3.98851821061662	4.72304525017752	5.82424374958838	3.96610024516209	0	1.26952285457586	0.783999414223354	0
Pdac_HC_000077FG0008200	191.448874109598	168.14041090632	194.696148200526	203.064332552299	184.15784732535	189.158905331803	225.791831296326	101.734037224905
Pdac_HC_000077FG0008300	93.7301779494907	70.8456787526628	83.6194995476617	7.93220049032418	69.2322734305826	34.2771170735481	29.7919777404875	124.6740652266
Pdac_HC_000077FG0008400	195.437392320215	108.630040754083	125.22124061615	203.857552601331	272.775157316496	165.037971094861	211.679841840306	128.663635313851
Pdac_HC_000077FG0008500	7.97703642123325	6.61226335024853	3.32813928547907	10.3118606374214	4.15393640583496	12.6952285457586	17.2479871129138	1.99478504362559
Pdac_HC_000077FG0008700	271.21923832193	374.06518381406	307.436866496129	379.952403486528	348.930658090136	470.992979047643	1081.91919162823	215.436784711564
Pdac_HC_000077FG0008800	21.9368501583914	15.1137448005681	54.9142982104047	62.664383873561	84.4633735853108	48.2418684738825	227.359830124773	0
Pdac_HC_000077FG0008900	231.334056215764	197.42329145742	195.94420043258	237.172794660693	358.623176370418	269.138845170081	519.00761221586	1.99478504362559
Pdac_HC_000077FG0009000	71.7933277910992	60.4549792022723	92.7718825827292	124.53554769809	186.927138262573	92.6751683840375	194.431854727392	86.7731493977133
Pdac_HC_000077FG0009200	3.98851821061662	1.88921810007101	3.74415669616396	0	1.38464546861165	1.26952285457586	0	0
Pdac_HC_000077FG0009600	33.9024047902413	55.7319339520947	34.5294450868454	45.2135427948478	45.6933004641845	30.4685485098205	50.1759625102947	38.8983083506991
Pdac_HC_000077FG0009700	1027.04343923378	650.835635474462	771.296279409775	1101.78264810603	1564.64937953117	587.789081668621	1056.83121037308	1018.33776477086
Pdac_HC_000077FG0009900	203.414428741448	430.74172681619	212.168879449291	252.243975592309	322.622394186515	271.677890879233	210.111843011859	226.408102451505
Pdac_HC_000077FG0010000	197.431651425523	142.635966555361	146.022111150394	232.413474366498	229.851147789534	175.194153931468	170.911872300691	152.601055837358
Pdac_HC_000077FG0010100	358.966638955496	181.364937606817	254.602655339149	210.203312993591	101.079119208651	252.635048060595	194.431854727392	174.543691317239
Pdac_HC_000077FG0010200	85.7531415282574	55.7319339520947	71.5549946378001	57.9050635793665	19.3850365605631	77.4408941291272	48.6079636818479	46.8774485252014
Pdac_HC_000077FG0010300	3.98851821061662	23.6152262508876	20.8008705342442	77.7355648051769	8.30787281166991	19.0428428186378	9.40799297068025	10.9713177399408
Pdac_HC_000077FG0010600	2026.16725099325	1464.14402755503	1429.85184052395	1541.22655526999	1332.02894080441	2228.01260978063	1475.48689756835	1276.66242792038
Pdac_HC_000077FG0010700	165.52350574059	129.411439854864	98.5961263323176	77.7355648051769	40.1547185897379	129.491331166737	65.0719513805384	94.7522895722156
Pdac_HC_000077FG0010800	7.97703642123325	9.44609050035504	6.24026116027326	8.72542053935659	6.92322734305826	15.2342742549103	4.70399648534012	13.9634953053791
Pdac_HC_000077FG0010900	43.8737003167829	42.5074072515977	48.2580196394466	42.8338826477505	41.5393640583496	48.2418684738825	37.631971882721	60.8409438305806
Pdac_HC_000077FG0011100	57.833514053941	18.8921810007101	21.632905355614	20.6237212748429	27.692909372233	25.3904570915171	12.5439906275737	23.9374205235071
Pdac_HC_000077FG0011200	27.9196274743164	63.2888063523788	33.6974102654756	12.6915207845187	12.4618092175049	54.5894827467618	20.3839847698072	31.9165606980095
Pdac_HC_000077FG0011300	45.8679594220912	12.2799176504616	26.2090968731477	3.96610024516209	6.92322734305826	26.659979946093	8.62399355645689	3.98957008725119
Pdac_HC_000077FG0011400	0	1.88921810007101	1.24805223205465	2.37966014709725	0	1.26952285457586	1.56799882844671	0
Pdac_HC_000077FG0011500	7.97703642123325	5.66765430021302	14.5606093739709	14.2779608825835	6.92322734305826	5.07809141830342	8.62399355645689	27.9269906107583
Pdac_HC_000077FG0011600	17.9483319477748	21.7260081508166	7.9043308030128	28.555921765167	24.9236184350097	38.0856856372757	46.2559654391779	21.9426354798815
Pdac_HC_000077FG0011700	5.98277731592494	24.5598353009231	9.98441785643722	19.8305012258104	1.38464546861165	16.5037971094861	16.4639876986904	17.9530653926303
Pdac_HC_000077FG0011800	845.565860650724	187.03259190703	606.137367367876	942.345418250512	1057.8691380193	656.343315815718	1160.31913305056	342.105634981789
Pdac_HC_000077FG0011900	0	1.88921810007101	0.416017410684884	20.6237212748429	4.15393640583496	2.53904570915171	8.62399355645689	0
Pdac_HC_000077FG0012000	45.8679594220912	35.8951439013492	51.1701415142408	55.5254034322692	40.1547185897379	29.1990256552447	50.959961924518	51.8644111342654
Pdac_HC_000085FG0000100	0	15.1137448005681	1.24805223205465	22.2101613729077	1.38464546861165	10.1561828366068	1.56799882844671	1.99478504362559
Pdac_HC_000085FG0000500	23.9311092636997	53.8427158520237	54.0822633890349	38.8677824025885	8.30787281166991	78.7104169837031	28.2239789120407	35.9061307852607
Pdac_HC_000085FG0001000	33.9024047902413	128.466830804829	18.7207834808198	22.2101613729077	2.7692909372233	31.7380713643964	29.7919777404875	57.8487662651422
Pdac_HC_000085FG0001300	247.288129058231	388.234319564592	287.468030783255	285.55921765167	270.005866379272	327.536896480571	453.935660835322	327.144747154597
Pdac_HC_000085FG0001400	1.99425910530831	4.72304525017752	4.16017410684884	3.17288019612967	2.7692909372233	6.34761427287928	3.13599765689342	6.98174765268957
Pdac_HC_000085FG0001500	129.62684184504	19.8367900507456	53.2502285676652	100.738946227117	78.9247917108642	99.0227826569168	91.7279314641324	47.8748410470142
Pdac_HC_000085FG0001600	151.563692003432	92.5716869034794	115.652840170398	126.121987796154	103.848410145874	120.604671184706	166.207875815351	97.744467137654
Pdac_HC_000085FG0001700	17.9483319477748	29.2828805511006	34.1134276761605	26.9694816671022	12.4618092175049	41.8942542010033	29.0079783262641	52.8618036560782
Pdac_HC_000085FG0002000	101.707214370724	118.076131254438	69.0588901736908	53.9389633342044	59.5397551503011	68.5542341470962	65.0719513805384	73.8070466141469
Pdac_HC_000085FG0002100	153.55795110874	143.580575605397	166.406964273954	171.335530591002	312.929875906233	176.463676786044	146.607890459767	159.582803490047
Pdac_HC_000085FG0002300	382.897748219196	1692.73941766362	622.362046384587	671.857381530458	551.088896507438	1016.88780651526	586.431561839069	996.395129290983
Pdac_HC_000085FG0002600	261.247942795389	267.324361160048	216.745070966825	250.657535494244	217.389338572029	387.204470645636	148.959888702437	234.387242626007
Pdac_HC_000085FG0002800	75.7818460017158	42.5074072515977	90.6917955293048	57.1118435303341	72.0015643678059	66.0151884379445	65.8559507947617	76.7992241795853
Pdac_HC_000085FG0003100	57.833514053941	77.4579421029113	146.022111150394	306.976158975546	102.463764677262	215.818885277896	100.351925020589	134.647990444727
Pdac_HC_000085FG0003300	267.230720111314	276.770451660403	283.723874087091	423.579506183311	155.080292484505	321.189282207692	366.91172585653	261.316840714953
Pdac_HC_000085FG0003500	101.707214370724	86.9040326032664	108.16452677807	99.1525061290522	167.54210170201	88.8665998203099	136.415898074864	55.8539812215166
Pdac_HC_000085FG0003600	87.7474006335657	24.5598353009231	69.4749075843757	53.9389633342044	60.9244006189127	60.9370970196411	57.2319572383048	30.9191681761967
Pdac_HC_000085FG0003700	3.98851821061662	1.88921810007101	2.91212187479419	0	0	2.53904570915171	0.783999414223354	0
Pdac_HC_000085FG0003800	1298.26267755571	2166.93316078145	748.415321822107	1854.54847463779	2745.75196425691	556.051010304225	1753.80668961764	918.598512589585
Pdac_HC_000085FG0003900	1019.06640281255	1176.0382672942	572.855974513086	997.870821682781	1480.18600594586	459.56727335646	1128.95915648163	668.252989614573
Pdac_HC_000085FG0004000	139.598137371582	277.715060710438	110.660631242179	72.9762445109824	66.4629824933593	139.647514003344	79.1839408365587	222.418532364254
Pdac_HC_000085FG0004200	29.9138865796247	109.574649804118	42.8497933005431	49.9728630890423	49.8472368700195	101.561828366068	41.5519689538378	46.8774485252014
Pdac_HC_000085FG0004300	0	51.9534977519527	12.0645049098616	3.17288019612967	1.38464546861165	5.07809141830342	1.56799882844671	4.98696260906398
Pdac_HC_000085FG0004500	317.087197744022	272.992015460261	172.647225434227	165.782990247775	141.233837798389	238.670296660261	225.007831882103	328.14213967641
Pdac_HC_000085FG0004600	83.7588824229491	38.7289710514557	72.3870294591699	69.8033643148527	92.7712463969807	69.8237570016721	108.191919162823	86.7731493977133
Pdac_HC_000085FG0004700	31.908145684933	38.7289710514557	30.3692709799965	31.7288019612967	29.0775548408447	22.8514113823654	22.7359830124773	11.9687102617536
Pdac_HC_000085FG0004900	15.9540728424665	0.944609050035504	0	0	0	0	7.83999414223354	0
Pdac_HC_000085FG0005100	93.7301779494907	114.297695054296	77.3792383873885	88.0474254425984	59.5397551503011	76.1713712745514	102.703923263259	85.7757568759005
Pdac_HC_000085FG0005300	45.8679594220912	61.3995882523078	54.0822633890349	46.0067628438802	47.0779459327962	71.0932798562479	64.287951966315	61.8383363523934
Pdac_HC_000085FG0005400	0	8.50148145031954	3.32813928547907	7.93220049032418	2.7692909372233	6.34761427287928	5.48799589956348	8.97653269631517
Pdac_HC_000085FG0005500	279.196274743164	205.92477290774	233.38576739422	315.701579514902	454.163713704622	217.088408132471	305.759771547108	296.225578978401
Pdac_HC_000085FG0005600	217.374242478606	108.630040754083	214.248966502715	148.332149169062	324.007039655127	209.471271005016	232.847826024336	227.405494973318
Pdac_HC_000085FG0005700	131.621100950349	300.38567791129	360.27107765311	154.677909561321	157.849583421728	440.524430537822	362.991728785413	359.061307852607
Pdac_HC_000085FG0005800	1.99425910530831	0	1.66406964273954	11.8983007354863	0	3.80856856372757	4.70399648534012	24.9348130453199
Pdac_HC_000085FG0006100	225.351278899839	48.1750615518107	176.391382130391	134.847408335511	119.079510300602	129.491331166737	169.343873472244	81.7861867886493
Pdac_HC_000085FG0006200	3.98851821061662	3.77843620014202	3.74415669616396	1.58644009806484	1.38464546861165	1.26952285457586	0	0.997392521812796
Pdac_HC_000085FG0006300	1122.76787628858	530.870286119953	665.21183968513	1331.0232422764	3803.62110227621	752.827052763483	1721.66271363449	1167.94664304278
Pdac_HC_000085FG0006400	201.42016963614	76.5133330528758	180.967573647925	160.230449904548	123.233446706437	88.8665998203099	146.607890459767	110.71056992122
Pdac_HC_000085FG0006500	83.7588824229491	26.4490534009941	29.5372361586268	30.9355819122643	22.1543274977864	40.6247313464274	16.4639876986904	47.8748410470142
Pdac_HC_000085FG0006600	45.8679594220912	51.0088887019172	53.2502285676652	48.3864229909775	44.3086549955729	57.1285284559135	42.3359683680611	63.833121396019
Pdac_HC_000085FG0006900	759.812719122467	1809.87093986803	626.106203080751	583.809956087859	292.160193877059	1391.39704861514	792.623407779811	1171.93621313004
Pdac_HC_000085FG0007100	0	11.335308600426	0.832034821369768	0.793220049032418	0	2.53904570915171	0.783999414223354	0
Pdac_HC_000085FG0007300	1.99425910530831	144.525184655432	0.832034821369768	2.37966014709725	1.38464546861165	1.26952285457586	0.783999414223354	3.98957008725119
Pdac_HC_000085FG0007400	386.886266429813	909.65851518419	451.378890593099	356.949022064588	240.928311538428	657.612838670294	534.687600500327	748.044391359597
Pdac_HC_000085FG0007500	7.97703642123325	440.187817316545	24.5450272304082	77.7355648051769	44.3086549955729	119.33514833013	14.8959888702437	175.541083839052
Pdac_HC_000089FG0000100	193.443133214906	144.525184655432	186.791817397513	227.654154072304	346.161367152913	192.96747389553	315.951763932012	174.543691317239
Pdac_HC_000089FG0000200	3.98851821061662	4.72304525017752	4.99220892821861	0	2.7692909372233	3.80856856372757	3.13599765689342	3.98957008725119
Pdac_HC_000089FG0000300	0	6.61226335024853	0.832034821369768	6.34576039225934	13.8464546861165	3.80856856372757	23.5199824267006	3.98957008725119
Pdac_HC_000089FG0000400	0	1.88921810007101	2.91212187479419	3.96610024516209	1.38464546861165	1.26952285457586	10.1919923849036	4.98696260906398
Pdac_HC_000089FG0000500	53.8449958433244	29.2828805511006	74.0510991019094	78.5287848542093	88.6173099911458	49.5113913284584	82.3199384934522	46.8774485252014
Pdac_HC_000089FG0000600	21.9368501583914	24.5598353009231	29.9532535693117	30.9355819122643	33.2314912466797	33.0075942189723	31.3599765689342	14.9608878271919
Pdac_HC_000089FG0001000	73.7875868964075	152.082057055716	84.4515343690315	98.3592860800198	42.9240095269612	133.299899730465	94.0799297068025	126.668850270225
Pdac_HC_000089FG0001700	93.7301779494907	45.3412344017042	45.3458977646524	39.6610024516209	56.7704642130778	44.433299910155	68.9919484516551	69.8174765268957
Pdac_HC_000089FG0001900	157.546469319357	99.1839502537279	69.4749075843757	64.2508239716258	70.6169188991943	118.065625475555	123.087908033067	105.723607312156
Pdac_HC_000089FG0002600	484.60496258992	406.181891515267	477.171970055562	385.504943829755	751.862489456127	426.559679137488	796.543404850928	451.818812381197
Pdac_HC_000089FG0002800	0	16.0583538506036	7.48831339232792	5.55254034322692	12.4618092175049	0	3.91999707111677	2.99217756543839
Pdac_HC_000089FG0002900	0	0.944609050035504	2.08008705342442	1.58644009806484	0	0	0	2.99217756543839
Pdac_HC_000089FG0003000	0	57.6211520521657	13.7285745526012	5.55254034322692	8.30787281166991	3.80856856372757	6.27199531378683	18.9504579144431
Pdac_HC_000089FG0003300	159.540728424665	100.128559303763	185.959782576143	144.3660489239	152.311001547282	153.612265403679	130.143902761077	100.736644703092
Pdac_HC_000089FG0003400	602.26624980311	847.314317881847	468.019587020495	653.613320402712	222.927920446476	582.710990250318	666.399502089851	682.216484919953
Pdac_HC_000089FG0003500	199.425910530831	271.10279736019	139.781849990121	105.498266521312	66.4629824933593	210.740793859592	142.68789338865	243.363775322322
Pdac_HC_000089FG0003600	113.672769002574	64.2334154024143	102.340283028482	103.911826423247	189.696429199796	110.448488348099	121.51990920462	109.713177399408
Pdac_HC_000089FG0004000	450.702557799679	820.865264480853	275.403525873393	128.501647943252	198.004302011466	238.670296660261	474.319645605129	652.294709265569
Pdac_HC_000089FG0004200	488.593480800536	363.674484263669	350.702677207357	310.942259220708	414.008995114884	501.461527557463	470.399648534012	402.94657881237
Pdac_HC_000089FG0004300	0	0.944609050035504	0.832034821369768	0	0	0	1.56799882844671	4.98696260906398
Pdac_HC_000089FG0004500	634.174395488043	123.743785554651	388.976278990367	656.786200598842	422.316867926554	434.176816264943	568.399575311932	127.666242792038
Pdac_HC_000089FG0004600	638.16291369866	628.16501827361	699.741284771975	1091.47078746861	1538.34111562755	624.605244451321	1370.43097606242	827.835793104621
Pdac_HC_000089FG0004700	239.311092636997	295.662632661113	208.840740163812	207.823652846493	171.696038107845	257.713139478899	169.343873472244	289.243831325711
Pdac_HC_000089FG0004800	1003.11232997008	1315.84040669946	513.781502195832	560.013354616887	548.319605570214	1171.76959477352	765.183428281993	1091.1474188632
Pdac_HC_000089FG0004900	7.97703642123325	12.2799176504616	20.3848531235593	14.2779608825835	15.2311001547282	21.5818885277896	6.27199531378683	15.9582803490047
Pdac_HC_000089FG0005000	1.99425910530831	2.83382715010651	2.49610446410931	1.58644009806484	1.38464546861165	5.07809141830342	0.783999414223354	1.99478504362559
Pdac_HC_000089FG0005100	13.9598137371582	70.8456787526628	34.9454624975303	40.4542225006533	36.000782183903	41.8942542010033	16.4639876986904	24.9348130453199
Pdac_HC_000089FG0005300	634.174395488043	746.241149528048	936.039174040989	1315.95206134478	2377.43626960621	728.706118526541	761.263431210877	902.640232240581
Pdac_HC_000089FG0005600	39.8851821061662	34.9505348513136	55.3303156210896	52.3525232361396	62.3090460875244	39.3552084918515	33.7119748116042	59.8435513087678
Pdac_HC_000089FG0006000	103.701473476032	212.537036257988	172.647225434227	261.762616180698	384.931440274039	173.924631076892	345.743741672499	261.316840714953
Pdac_HC_000089FG0006100	3671.4310128726	3031.25044156393	3140.51543326019	4009.72734785887	5836.28065019811	3282.98610193316	3983.50102366886	3101.8907428378
Pdac_HC_000089FG0006200	360.960898060804	284.327324060687	356.110903546261	272.074476818119	240.928311538428	225.975068114502	308.895769204001	179.530653926303
Pdac_HC_000090FG0000600	0	12.2799176504616	8.73636562438257	3.17288019612967	4.15393640583496	5.07809141830342	2.35199824267006	17.9530653926303
Pdac_HC_000090FG0000700	231.334056215764	178.53111045671	213.000914270661	161.023669953581	216.004693103418	168.846539658589	223.439833053656	183.520224013554
Pdac_HC_000090FG0000900	105.695732581341	71.7902878026983	122.309118741356	76.9423447561445	103.848410145874	99.0227826569168	129.359903346853	78.7940092232109
Pdac_HC_000090FG0001000	7.97703642123325	43.4520163016332	16.6406964273954	10.3118606374214	1.38464546861165	3.80856856372757	9.40799297068025	5.98435513087678
Pdac_HC_000090FG0001200	1.99425910530831	17.0029629006391	20.8008705342442	19.8305012258104	8.30787281166991	22.8514113823654	18.0319865271371	20.9452429580687
Pdac_HC_000090FG0001600	111.678509897265	97.2947321536569	68.6428727630059	76.1491247071121	62.3090460875244	102.831351220644	91.7279314641324	120.684495139348
Pdac_HC_000090FG0001900	1342.13637787249	1227.04715599612	1052.52404903276	1695.90446483131	2495.1311344382	1308.87806306771	1833.77462986842	1552.94015646252
Pdac_HC_000090FG0002000	163.529246635282	136.023703205113	165.158912041899	122.949107600025	222.927920446476	125.68276260301	142.68789338865	163.572373577299
Pdac_HC_000090FG0002100	43.8737003167829	170.029629006391	106.916474546015	89.6338655406632	110.771637488932	92.6751683840375	88.591933807239	107.718392355782
Pdac_HC_000090FG0002200	89.741659738874	101.073168353799	94.0199348147838	87.2542053935659	77.5401462422525	128.221808312161	77.615942008112	118.689710095723
Pdac_HC_000090FG0002300	161.534987529973	67.0672425525208	72.3870294591699	136.433848433576	307.391294031787	55.8590056013377	135.63189866064	181.525438969929
Pdac_HC_000090FG0002400	0	0	1.66406964273954	0.793220049032418	0	0	3.91999707111677	0
Pdac_HC_000090FG0002600	77.7761051070242	25.5044443509586	68.226855352321	69.8033643148527	101.079119208651	58.3980513104894	92.5119308783558	53.859196177891
Pdac_HC_000090FG0002800	319.08145684933	113.35308600426	262.506986142162	340.291401034907	448.625131830175	241.209342369413	381.02371531255	202.470681927998
Pdac_HC_000090FG0002900	281.190533848472	375.009792864095	346.958520511193	323.633780005226	181.388556388126	406.247313464274	345.743741672499	272.288158454893
Pdac_HC_000090FG0003000	37.8909230008579	65.1780244524498	39.9376714257489	36.4881222554912	24.9236184350097	36.8161627826998	39.1999707111677	44.8826634815758
Pdac_HC_000090FG0003100	506.541812748311	178.53111045671	624.442133438011	705.172623589819	625.859751812467	403.708267755122	609.951544265769	275.280336020332
Pdac_HC_000090FG0003400	105.695732581341	35.8951439013492	91.5238303506745	80.1152249522742	49.8472368700195	79.9799398382789	81.5359390792288	36.9035233070735
Pdac_HC_000090FG0003600	97.7186961601073	116.186913154367	124.805223205465	66.6304841187231	45.6933004641845	140.91703685792	88.591933807239	89.7653269631517
Pdac_HC_000090FG0003900	368.937934482038	483.639833618178	342.798346404345	320.460899809097	402.931831365991	289.451210843295	384.159712969443	284.256868716647
Pdac_HC_000090FG0004000	3.98851821061662	0	4.99220892821861	0.793220049032418	1.38464546861165	0	7.83999414223354	0.997392521812796
Pdac_HC_000090FG0004100	356.972379850188	119.965349354509	232.969749983535	310.942259220708	182.773201856738	166.307493949437	365.343727028083	115.697532530284
Pdac_HC_000090FG0004700	73.7875868964075	448.689298766864	383.152035240778	149.918589267127	157.849583421728	116.796102620979	170.127872886468	440.847494641256
Pdac_HC_000090FG0005400	153.55795110874	228.595390108592	182.215625879979	348.223601525231	476.318041202408	114.257056911827	381.807714726773	379.009158288863
Pdac_HC_000090FG0005700	1.99425910530831	16.0583538506036	0.416017410684884	0.793220049032418	1.38464546861165	0	0	3.98957008725119
Pdac_HC_000090FG0005800	0	17.9475719506746	17.0567138380803	19.8305012258104	8.30787281166991	35.546639928124	7.83999414223354	40.8930933943246
Pdac_HC_000090FG0006200	3.98851821061662	8.50148145031954	10.4004352671221	8.72542053935659	6.92322734305826	7.61713712745514	8.62399355645689	15.9582803490047
Pdac_HC_000092FG0000200	89.741659738874	66.1226335024853	99.0121437430024	83.2881051484038	62.3090460875244	97.7532598023409	56.4479578240815	41.8904859161374
Pdac_HC_000092FG0000600	1.99425910530831	2.83382715010651	5.40822633890349	0	4.15393640583496	24.1209342369413	3.91999707111677	0
Pdac_HC_000092FG0000900	5.98277731592494	0	3.32813928547907	0	0	3.80856856372757	3.13599765689342	0
Pdac_HC_000092FG0001200	103.701473476032	51.9534977519527	223.401349537783	438.650687114927	465.240877453515	195.506519604682	201.487849455402	256.329878105889
Pdac_HC_000092FG0001400	113.672769002574	86.9040326032664	128.549379901629	167.36943034584	146.772419672835	57.1285284559135	217.951837154092	176.538476360865
Pdac_HC_000092FG0001500	0	3.77843620014202	1.66406964273954	2.37966014709725	0	0	0	0
Pdac_HC_000092FG0001700	0	16.0583538506036	4.99220892821861	3.96610024516209	1.38464546861165	3.80856856372757	0.783999414223354	5.98435513087678
Pdac_HC_000092FG0002000	1.99425910530831	12.2799176504616	16.2246790167105	5.55254034322692	9.69251828028157	11.4257056911827	10.975991799127	2.99217756543839
Pdac_HC_000092FG0002100	15.9540728424665	7.55687240028403	10.816452677807	4.75932029419451	5.53858187444661	10.1561828366068	13.327990041797	10.9713177399408
Pdac_HC_000092FG0002400	0	13.2245267004971	5.82424374958838	1.58644009806484	4.15393640583496	10.1561828366068	6.27199531378683	13.9634953053791
Pdac_HC_000092FG0002900	13.9598137371582	1.88921810007101	10.816452677807	10.3118606374214	11.0771637488932	3.80856856372757	9.40799297068025	0.997392521812796
Pdac_HC_000092FG0003100	0	0	1.66406964273954	2.37966014709725	2.7692909372233	0	3.91999707111677	0.997392521812796
Pdac_HC_000092FG0004100	0	12.2799176504616	19.1368008915047	3.17288019612967	126.00273764366	0	6.27199531378683	13.9634953053791
Pdac_HC_000092FG0004200	1.99425910530831	5.66765430021302	0.832034821369768	0.793220049032418	1.38464546861165	1.26952285457586	0.783999414223354	0.997392521812796
Pdac_HC_000092FG0004300	3.98851821061662	0.944609050035504	9.98441785643722	10.3118606374214	2.7692909372233	1.26952285457586	14.1119894560204	5.98435513087678
Pdac_HC_000092FG0004400	11.9655546318499	86.9040326032664	55.3303156210896	34.9016821574264	44.3086549955729	43.1637770555791	28.2239789120407	86.7731493977133
Pdac_HC_000092FG0004500	129.62684184504	39.6735801014912	58.6584549065687	32.5220220103291	52.6165278072428	59.6675741650652	57.2319572383048	45.8800560033886
Pdac_HC_000092FG0004700	47.8622185273995	59.5103701522368	31.6173232120512	43.627102696783	11.0771637488932	44.433299910155	32.9279753973809	49.8696260906398
Pdac_HC_000092FG0004800	77.7761051070242	56.6765430021302	42.0177584791733	60.2847237264637	20.7696820291748	78.7104169837031	49.3919630960713	73.8070466141469
Pdac_HC_000092FG0005000	488.593480800536	427.907899666083	525.846007105694	497.348970743326	335.08420340402	548.43387317677	443.743668450418	491.714513253709
Pdac_HC_000092FG0005100	7.97703642123325	2.83382715010651	7.9043308030128	3.96610024516209	8.30787281166991	3.80856856372757	0.783999414223354	2.99217756543839
Pdac_HC_000092FG0005400	644.145691014585	858.649626482273	489.652492376109	553.667594224627	618.936524469409	563.66814743168	484.511637990033	612.399008393057
Pdac_HC_000092FG0005500	79.7703642123325	141.691357505326	96.5160392788931	73.7694645600148	58.1551096816894	95.2142140931892	84.6719367361222	97.744467137654
Pdac_HC_000092FG0005600	289.167570269705	170.974238056426	274.155473641339	143.572828874868	157.849583421728	332.614987898874	176.399868200255	228.40288749513
Pdac_HC_000092FG0005700	3.98851821061662	0.944609050035504	3.74415669616396	1.58644009806484	0	1.26952285457586	1.56799882844671	0
Pdac_HC_000092FG0005800	51.8507367380161	51.0088887019172	37.8575843723245	44.4203227458154	59.5397551503011	45.7028227647308	31.3599765689342	30.9191681761967
Pdac_HC_000092FG0005900	65.8105504751743	23.6152262508876	37.4415669616396	26.1762616180698	20.7696820291748	46.9723456193067	22.7359830124773	48.872233568827
Pdac_HC_000092FG0006100	171.506283056515	88.7932507033374	82.787464726292	86.4609853445335	63.693691556136	88.8665998203099	62.7199531378683	56.8513737433294
Pdac_HC_000092FG0006400	195.437392320215	51.0088887019172	188.455887040253	168.955870443905	192.46572013702	163.768448240285	262.639803764824	150.606270793732
Pdac_HC_000092FG0006500	41.8794412114745	17.9475719506746	12.8965397312314	3.17288019612967	9.69251828028157	24.1209342369413	5.48799589956348	10.9713177399408
Pdac_HC_000092FG0006700	33.9024047902413	277.715060710438	36.1935147295849	10.3118606374214	4.15393640583496	39.3552084918515	26.655980083594	23.9374205235071
Pdac_HC_000092FG0006800	428.765707641287	289.9949783609	382.736017830093	391.850704222014	495.703077762972	311.033099371085	422.575684266388	315.176036892844
Pdac_HC_000092FG0006900	35.8966638955496	41.5627982015622	81.9554299049222	103.118606374214	148.157065141447	52.0504370376101	102.703923263259	75.8018316577725
Pdac_HC_000092FG0007500	0	2.83382715010651	0.832034821369768	3.17288019612967	8.30787281166991	8.88665998203099	2.35199824267006	14.9608878271919
Pdac_HC_000092FG0007600	412.811634798821	193.644855257278	289.132100425995	414.854085643954	839.095153978661	309.763576516509	434.335675479738	312.183859327405
Pdac_HC_000092FG0007700	41.8794412114745	16.0583538506036	37.0255495509547	35.6949022064588	23.5389729663981	22.8514113823654	40.7679695396144	25.9322055671327
Pdac_HC_000092FG0007800	7.97703642123325	4.72304525017752	5.40822633890349	2.37966014709725	0	2.53904570915171	3.13599765689342	1.99478504362559
Pdac_HC_000092FG0008000	67.8048095804826	56.6765430021302	83.6194995476617	95.9796259329225	110.771637488932	137.108468294192	101.135924434813	231.395065060569
Pdac_HC_000092FG0008100	29.9138865796247	33.0613167512426	24.961044641093	22.2101613729077	18.0003910919515	67.2847112925204	27.4399794978174	65.8279064396446
Pdac_HC_000092FG0008200	19.9425910530831	31.1720986511716	29.5372361586268	15.8644009806484	9.69251828028157	12.6952285457586	21.1679841840306	12.9661027835664
Pdac_HC_000092FG0008300	13.9598137371582	5.66765430021302	17.0567138380803	0.793220049032418	0	2.53904570915171	0.783999414223354	0
Pdac_HC_000092FG0008500	11.9655546318499	0	7.07229598164303	4.75932029419451	1.38464546861165	3.80856856372757	2.35199824267006	0
Pdac_HC_000092FG0008600	1023.05492102316	283.382715010651	669.788031202664	1025.63352339892	1422.03089626417	591.597650232349	1178.3511195777	495.70408334096
Pdac_HC_000097FG0000100	9.97129552654156	24.5598353009231	0	7.93220049032418	8.30787281166991	2.53904570915171	8.62399355645689	19.9478504362559
Pdac_HC_000097FG0000300	9.97129552654156	3.77843620014202	12.4805223205465	1.58644009806484	1.38464546861165	10.1561828366068	10.1919923849036	0.997392521812796
Pdac_HC_000097FG0000400	9.97129552654156	13.2245267004971	12.0645049098616	11.1050806864538	1.38464546861165	2.53904570915171	6.27199531378683	9.97392521812796
Pdac_HC_000097FG0000500	1174.6186130266	1653.06583756213	702.237389236084	858.264093053076	688.168797899991	1416.78750570666	1208.92709673241	1317.5555213147
Pdac_HC_000097FG0000600	19.9425910530831	34.0059258012781	37.0255495509547	20.6237212748429	44.3086549955729	41.8942542010033	41.5519689538378	27.9269906107583
Pdac_HC_000097FG0000700	79.7703642123325	80.2917692530178	66.1467682988966	65.8372640696907	47.0779459327962	66.0151884379445	65.8559507947617	81.7861867886493
Pdac_HC_000097FG0000800	9833.69164827529	11296.5796293746	9378.69650648003	14470.7133544984	24006.9831347888	11523.458950985	13469.8939357714	16833.9909831564
Pdac_HC_000097FG0000900	7.97703642123325	11.335308600426	14.1445919632861	11.1050806864538	15.2311001547282	8.88665998203099	32.1439759831575	17.9530653926303
Pdac_HC_000097FG0001000	9.97129552654156	42.5074072515977	19.1368008915047	21.4169413238753	8.30787281166991	16.5037971094861	15.6799882844671	16.9556728708175
Pdac_HC_000097FG0001100	283.18479295378	234.263044408805	235.881871858329	246.691435249082	289.390902939835	222.166499550775	251.663811965697	185.51500905718
Pdac_HC_000097FG0001200	1579.45321140418	2298.23381873638	1266.77301553547	2353.48388547918	1038.48410145874	1661.8054166398	2148.94239438621	2113.47475372132
Pdac_HC_000097FG0001300	91.7359188441824	47.2304525017752	63.2346464241024	55.5254034322692	38.7700731211263	68.5542341470962	48.6079636818479	24.9348130453199
Pdac_HC_000097FG0001400	703.973464173834	926.661478084829	683.93262316595	566.359115009146	318.46845778068	801.068921237365	1026.25523321837	808.885335190178
Pdac_HC_000097FG0001500	396.857561956354	368.397529513847	299.948553103801	287.938877798768	239.543666069816	322.458805062267	308.895769204001	312.183859327405
Pdac_HC_000097FG0001700	0	7.55687240028403	0.416017410684884	1.58644009806484	1.38464546861165	1.26952285457586	3.13599765689342	2.99217756543839
Pdac_HC_000097FG0001900	21.9368501583914	15.1137448005681	15.8086616060256	20.6237212748429	34.6161367152913	10.1561828366068	20.3839847698072	23.9374205235071
Pdac_HC_000097FG0002200	0	3.77843620014202	1.66406964273954	3.17288019612967	0	2.53904570915171	3.13599765689342	0.997392521812796
Pdac_HC_000097FG0002300	153.55795110874	69.9010697026273	140.613884811491	290.318537945865	299.083421220117	116.796102620979	280.671790291961	114.700140008472
Pdac_HC_000097FG0002400	0	0.944609050035504	4.57619151753373	1.58644009806484	0	1.26952285457586	0	0.997392521812796
Pdac_HC_000097FG0002500	307.11590221748	232.373826308734	342.798346404345	320.460899809097	217.389338572029	396.091130627667	376.31971882721	265.306410802204
Pdac_HC_000097FG0002900	19.9425910530831	5.66765430021302	47.4259848180768	23.0033814219401	24.9236184350097	45.7028227647308	19.5999853555838	77.7966167013981
Pdac_HC_000097FG0003000	205.408687846756	243.70913490916	136.869728115327	115.810127158733	92.7712463969807	229.78363667823	129.359903346853	203.46807444981
Pdac_HC_000097FG0003400	285.179052059089	32.1167077012071	104.836387492591	24.5898215200049	27.692909372233	126.952285457586	91.7279314641324	11.9687102617536
Pdac_HC_000097FG0003600	91.7359188441824	41.5627982015622	54.9142982104047	60.2847237264637	31.846845778068	68.5542341470962	52.5279607529647	59.8435513087678
Pdac_HC_000097FG0003700	414.805893904129	135.079094155077	298.700500871747	441.030347262024	582.935742285506	252.635048060595	475.887644433576	230.397672538756
Pdac_HC_000097FG0003900	123.644064529115	49.1196706018462	114.820805349028	118.983007354863	67.847627961971	68.5542341470962	84.6719367361222	63.833121396019
Pdac_HC_000097FG0004000	7.97703642123325	10.3906995503905	16.6406964273954	15.0711809316159	8.30787281166991	7.61713712745514	5.48799589956348	3.98957008725119
Pdac_HC_000097FG0004300	45.8679594220912	57.6211520521657	45.7619151753373	31.7288019612967	15.2311001547282	46.9723456193067	25.8719806693707	30.9191681761967
Pdac_HC_000097FG0004400	207.402946952064	420.351027265799	385.648139704888	364.08800250588	274.159802785107	168.846539658589	315.951763932012	288.246438803898
Pdac_HC_000097FG0004500	235.322574426381	161.528147556071	200.936409360799	189.579591718748	189.696429199796	180.272245349772	178.751866442925	113.702747486659
Pdac_HC_000097FG0004600	37.8909230008579	119.020740304474	52.0021763356105	34.9016821574264	69.2322734305826	88.8665998203099	44.6879666107312	109.713177399408
Pdac_HC_000097FG0004700	89.741659738874	191.755637157207	68.226855352321	89.6338655406632	92.7712463969807	203.123656732137	60.3679548951983	136.642775488353
Pdac_HC_000097FG0004900	9.97129552654156	6.61226335024853	13.3125571419163	11.8983007354863	4.15393640583496	13.9647514003344	11.7599912133503	18.9504579144431
Pdac_HC_000097FG0005100	223.357019794531	290.939587410935	194.280130789841	170.54231054197	112.156282957544	279.295028006688	246.175816066133	300.215149065652
Pdac_HC_000097FG0005200	7.97703642123325	17.9475719506746	39.9376714257489	7.93220049032418	4.15393640583496	5.07809141830342	5.48799589956348	17.9530653926303
Pdac_HC_000097FG0005400	927.330483968365	950.276704335717	641.914864686776	691.687882756268	469.39481385935	1167.96102620979	750.28743941175	918.598512589585
Pdac_HC_000097FG0005500	9.97129552654156	95.4055140535859	172.231208023542	74.5626846090473	62.3090460875244	31.7380713643964	90.9439320499091	392.972653594242
Pdac_HC_000097FG0005600	59.8277731592494	23.6152262508876	54.4982807997198	34.9016821574264	67.847627961971	41.8942542010033	23.5199824267006	67.8226914832701
Pdac_HC_000097FG0005700	11.9655546318499	34.9505348513136	24.1290098197233	15.0711809316159	18.0003910919515	22.8514113823654	18.0319865271371	10.9713177399408
Pdac_HC_000097FG0005800	165.52350574059	68.0118516025563	99.4281611536873	109.464366766474	141.233837798389	162.49892538571	137.199897489087	109.713177399408
Pdac_HC_000097FG0005900	57.833514053941	47.2304525017752	151.430337489298	222.101613729077	167.54210170201	83.7885084020065	310.463768032448	91.7601120067772
Pdac_HC_000097FG0006000	1005.10658907539	1040.01456408909	849.507552618534	970.901340015679	1564.64937953117	865.814586820734	903.167325185304	1107.1056992122
Pdac_HC_000097FG0006100	53.8449958433244	59.5103701522368	60.7385419599931	99.1525061290522	72.0015643678059	39.3552084918515	73.6959449369953	40.8930933943246
Pdac_HC_000097FG0006200	0	1.88921810007101	2.08008705342442	0.793220049032418	0	1.26952285457586	3.13599765689342	0
Pdac_HC_000097FG0006300	3697.35638124161	1343.23406915049	1387.83408204477	1625.30788046742	1639.4202348362	1801.45293064314	1100.73517756959	1099.1265590377
Pdac_HC_000097FG0006400	51.8507367380161	17.0029629006391	64.8987160668419	25.3830415690374	11.0771637488932	49.5113913284584	17.2479871129138	9.97392521812796
Pdac_HC_000097FG0006600	173.500542161823	478.916788368001	348.622590153933	239.55245480779	206.312174823136	288.181687988719	253.231810794143	258.324663149514
Pdac_HC_000097FG0006700	29.9138865796247	23.6152262508876	29.9532535693117	23.0033814219401	48.4625914014078	15.2342742549103	39.983970125391	31.9165606980095
Pdac_HC_000097FG0006800	1.99425910530831	1.88921810007101	5.40822633890349	3.17288019612967	5.53858187444661	1.26952285457586	6.27199531378683	4.98696260906398
Pdac_HC_000097FG0006900	33.9024047902413	2.83382715010651	7.07229598164303	23.0033814219401	13.8464546861165	22.8514113823654	4.70399648534012	2.99217756543839
Pdac_HC_000097FG0007100	11.9655546318499	41.5627982015622	10.4004352671221	15.8644009806484	6.92322734305826	20.3123656732137	10.1919923849036	10.9713177399408
Pdac_HC_000097FG0007200	37.8909230008579	111.463867904189	33.2813928547907	53.145743285172	15.2311001547282	35.546639928124	34.4959742258276	30.9191681761967
Pdac_HC_000097FG0007300	127.632582739732	628.16501827361	158.502633470941	241.932114954887	106.617701083097	179.002722495196	209.327843597636	149.608878271919
Pdac_HC_000097FG0007400	0	30.2274896011361	6.65627857095815	0.793220049032418	6.92322734305826	1.26952285457586	1.56799882844671	23.9374205235071
Pdac_HC_000100FG0000300	87.7474006335657	39.6735801014912	66.1467682988966	60.2847237264637	47.0779459327962	66.0151884379445	88.591933807239	61.8383363523934
Pdac_HC_000100FG0000500	1.99425910530831	2.83382715010651	4.99220892821861	3.17288019612967	0	6.34761427287928	2.35199824267006	1.99478504362559
Pdac_HC_000100FG0000600	261.247942795389	236.152262508876	256.682742392574	257.796515935536	142.618483267	260.252185188051	297.135777990651	232.392457582382
Pdac_HC_000100FG0001300	137.603878266274	157.749711355929	175.975364719706	142.779608825835	29.0775548408447	195.506519604682	160.719879915788	187.509794100806
Pdac_HC_000100FG0001500	91.7359188441824	90.6824688034084	126.05327543752	80.1152249522742	103.848410145874	77.4408941291272	89.3759332214623	77.7966167013981
Pdac_HC_000100FG0001700	43.8737003167829	33.0613167512426	29.9532535693117	40.4542225006533	42.9240095269612	33.0075942189723	39.1999707111677	48.872233568827
Pdac_HC_000100FG0001900	29.9138865796247	3.77843620014202	21.632905355614	12.6915207845187	16.6157456233398	3.80856856372757	19.5999853555838	0.997392521812796
Pdac_HC_000100FG0002400	219.368501583914	129.411439854864	206.344635699703	95.1864058838901	83.0787281166991	148.534173985375	128.57590393263	105.723607312156
Pdac_HC_000100FG0002600	55.8392549486327	64.2334154024143	51.1701415142408	113.430467011636	148.157065141447	34.2771170735481	137.98389690331	102.731429746718
Pdac_HC_000100FG0002800	263.242201900697	385.400492414486	344.046398636399	528.28455265559	173.080683576457	57.1285284559135	934.527301754238	417.907466639562
Pdac_HC_000100FG0003300	8399.81935155861	750.964194778226	4371.09493406608	3217.30051887549	7784.47682453471	1414.2484599975	7704.3622435729	2290.01323008218
Pdac_HC_000100FG0003500	5.98277731592494	0.944609050035504	3.74415669616396	19.037281176778	6.92322734305826	10.1561828366068	0.783999414223354	0.997392521812796
Pdac_HC_000100FG0003600	0	0	2.08008705342442	5.55254034322692	0	0	0.783999414223354	1.99478504362559
Pdac_HC_000100FG0003800	173.500542161823	272.047406410225	233.801784804905	236.37957461166	335.08420340402	247.556956642292	252.44781137992	339.113457416351
Pdac_HC_000100FG0003900	574.346622328794	998.451765887528	410.609184345981	504.487951184618	278.313739190942	853.119358274975	591.919557738632	894.661092066078
Pdac_HC_000100FG0004100	0	7.55687240028403	2.08008705342442	4.75932029419451	1.38464546861165	12.6952285457586	7.05599472801019	2.99217756543839
Pdac_HC_000100FG0004300	61.8220322645577	97.2947321536569	68.6428727630059	21.4169413238753	83.0787281166991	54.5894827467618	47.8239642676246	91.7601120067772
Pdac_HC_000100FG0004800	37.8909230008579	22.6706172008521	64.0666812454722	16.6576210296808	23.5389729663981	36.8161627826998	20.3839847698072	51.8644111342654
Pdac_HC_000100FG0005000	29.9138865796247	21.7260081508166	15.8086616060256	23.7966014709725	19.3850365605631	21.5818885277896	18.8159859413605	9.97392521812796
Pdac_HC_000100FG0005200	488.593480800536	376.899010964166	331.149858905168	227.654154072304	211.850756697583	430.368247701215	212.463841254529	297.222971500213
Pdac_HC_000100FG0005300	285.179052059089	323.056295112142	277.483612926818	373.606643094269	555.242832913273	314.841667934812	352.015736986286	356.069130287168
Pdac_HC_000100FG0005400	3.98851821061662	0	0.416017410684884	3.17288019612967	8.30787281166991	0	2.35199824267006	0
Pdac_HC_000100FG0005500	416.800153009437	433.575553966296	405.616975417762	412.474425496857	570.473933068001	690.620432889266	365.343727028083	834.81754075731
Pdac_HC_000101FG0000100	0	25.5044443509586	7.48831339232792	6.34576039225934	2.7692909372233	3.80856856372757	3.91999707111677	6.98174765268957
Pdac_HC_000101FG0000600	199.425910530831	265.435143059977	286.2199785512	209.410092944558	321.237748717903	196.776042459258	217.167837739869	207.457644537062
Pdac_HC_000101FG0000800	642.151431909276	787.80394772961	501.71699728597	361.708342358782	476.318041202408	594.136695941501	311.247767446672	665.260812049135
Pdac_HC_000101FG0001200	765.795496438392	1079.68814419058	619.033907099108	778.942088149834	538.627087289933	976.263075168833	788.703410708694	933.559400416777
Pdac_HC_000101FG0001500	51.8507367380161	106.740822654012	68.6428727630059	61.0779437754962	80.3094371794758	50.7809141830342	98.7839261921426	72.8096540923341
Pdac_HC_000101FG0002000	71.7933277910992	66.1226335024853	56.5783678531443	110.257586815506	84.4633735853108	59.6675741650652	79.1839408365587	67.8226914832701
Pdac_HC_000101FG0002200	39.8851821061662	30.2274896011361	49.5060718715012	29.3491418141995	56.7704642130778	26.659979946093	41.5519689538378	31.9165606980095
Pdac_HC_000101FG0002300	89.741659738874	41.5627982015622	112.740718295604	54.7321833832368	36.000782183903	64.7456655833687	52.5279607529647	39.8957008725119
Pdac_HC_000101FG0002500	61.8220322645577	14.1691357505326	77.3792383873885	42.8338826477505	9.69251828028157	25.3904570915171	29.7919777404875	21.9426354798815
Pdac_HC_000101FG0002600	7.97703642123325	1.88921810007101	3.74415669616396	0.793220049032418	2.7692909372233	3.80856856372757	1.56799882844671	2.99217756543839
Pdac_HC_000112FG0000100	9.97129552654156	13.2245267004971	7.9043308030128	12.6915207845187	6.92322734305826	20.3123656732137	11.7599912133503	15.9582803490047
Pdac_HC_000112FG0000300	179.483319477748	200.257118607527	232.969749983535	145.159268972932	141.233837798389	181.541768204347	176.399868200255	312.183859327405
Pdac_HC_000112FG0000400	147.575173792815	125.633003654722	200.936409360799	126.121987796154	294.929484814282	148.534173985375	184.239862342488	139.634953053791
Pdac_HC_000112FG0000500	219.368501583914	153.026666105752	244.618237482712	276.833797112314	384.931440274039	227.244590969078	310.463768032448	294.230793934775
Pdac_HC_000112FG0000600	5.98277731592494	0	1.66406964273954	1.58644009806484	1.38464546861165	0	2.35199824267006	5.98435513087678
Pdac_HC_000112FG0000800	1.99425910530831	20.7813991007811	2.91212187479419	0	0	8.88665998203099	14.1119894560204	2.99217756543839
Pdac_HC_000112FG0001400	273.213497427239	252.21061635948	211.752862038606	199.891452356169	160.618874358952	297.06834797075	200.703850041179	209.452429580687
Pdac_HC_000112FG0001600	9.97129552654156	172.863456156497	63.2346464241024	14.2779608825835	11.0771637488932	10.1561828366068	11.7599912133503	16.9556728708175
Pdac_HC_000112FG0001700	41.8794412114745	419.406418215764	71.971012048485	42.0406625987181	49.8472368700195	48.2418684738825	75.263943765442	93.7548970504028
Pdac_HC_000112FG0001800	65.8105504751743	125.633003654722	99.0121437430024	92.8067457367929	308.775939500398	107.909442638948	159.935880501564	180.528046448116
Pdac_HC_000112FG0002100	193.443133214906	56.6765430021302	134.789641061902	129.294867992284	80.3094371794758	87.5970769657341	114.46391447661	49.8696260906398
Pdac_HC_000112FG0002300	17.9483319477748	36.8397529513847	17.88874865945	26.1762616180698	26.3082639036214	20.3123656732137	26.655980083594	26.9295980889455
Pdac_HC_000112FG0002400	360.960898060804	299.441068861255	259.594864267368	288.7320978478	174.465329045068	392.28256206394	245.39181665191	265.306410802204
Pdac_HC_000112FG0002500	10270.4343923378	7342.44614592597	7884.77798471061	9157.72546607926	13163.824470091	7007.76615725873	9448.76094021986	7367.73855863113
Pdac_HC_000112FG0002600	149.569432898123	123.743785554651	130.629466955054	137.227068482608	132.925964986719	76.1713712745514	125.439906275737	102.731429746718
Pdac_HC_000112FG0002700	85.7531415282574	43.4520163016332	91.9398477613594	102.325386325182	110.771637488932	40.6247313464274	94.0799297068025	90.7627194849645
Pdac_HC_000112FG0002800	39.8851821061662	35.8951439013492	58.2424374958838	83.2881051484038	49.8472368700195	81.2494626928548	127.791904518407	67.8226914832701
Pdac_HC_000112FG0002900	0	5.66765430021302	9.15238303506745	11.1050806864538	6.92322734305826	3.80856856372757	2.35199824267006	23.9374205235071
Pdac_HC_000112FG0003100	3.98851821061662	11.335308600426	32.0333406227361	30.9355819122643	4.15393640583496	7.61713712745514	14.8959888702437	47.8748410470142
Pdac_HC_000112FG0003200	287.173311164397	486.473660768285	283.307856676406	283.972777553606	265.851929973437	439.254907683246	309.679768618225	381.003943332488
Pdac_HC_000112FG0003300	29.9138865796247	63.2888063523788	22.4649401769837	16.6576210296808	24.9236184350097	13.9647514003344	26.655980083594	33.9113457416351
Pdac_HC_000112FG0003500	9.97129552654156	10.3906995503905	11.2324700884919	21.4169413238753	11.0771637488932	8.88665998203099	13.327990041797	15.9582803490047
Pdac_HC_000112FG0003600	59.8277731592494	24.5598353009231	72.8030468698547	69.8033643148527	56.7704642130778	45.7028227647308	59.5839554809749	58.846158786955
Pdac_HC_000112FG0003900	438.737003167829	805.751519680285	378.15982631256	426.752386379441	437.547968081282	656.343315815718	620.927536064896	769.987026839479
Pdac_HC_000112FG0004000	15.9540728424665	23.6152262508876	76.9632209767036	87.2542053935659	66.4629824933593	69.8237570016721	54.0959595814114	29.9217756543839
Pdac_HC_000112FG0004100	0	4.72304525017752	15.8086616060256	3.96610024516209	0	13.9647514003344	0	1.99478504362559
Pdac_HC_000112FG0004400	333.041270586488	477.02757026793	332.813928547907	331.565980495551	159.23422889034	443.063476246974	310.463768032448	415.912681595936
Pdac_HC_000112FG0005000	1.99425910530831	4.72304525017752	15.3926441953407	0.793220049032418	6.92322734305826	1.26952285457586	0.783999414223354	45.8800560033886
Pdac_HC_000112FG0005100	935.307520389598	454.356953067077	910.662111989212	1687.17904429195	2594.82560817824	1068.93824355287	1653.45476459705	1201.85798878442
Pdac_HC_000112FG0005300	87.7474006335657	80.2917692530178	102.756300439166	158.644009806484	156.464937953117	60.9370970196411	156.799882844671	103.728822268531
Pdac_HC_000112FG0005400	0	2.83382715010651	3.74415669616396	1.58644009806484	0	1.26952285457586	1.56799882844671	2.99217756543839
Pdac_HC_000112FG0005500	75.7818460017158	121.85456745458	76.5472035660187	72.9762445109824	58.1551096816894	71.0932798562479	78.3999414223354	70.8148690487085
Pdac_HC_000112FG0005600	33.9024047902413	53.8427158520237	45.3458977646524	47.5932029419451	20.7696820291748	52.0504370376101	50.1759625102947	58.846158786955
Pdac_HC_000112FG0005700	27.9196274743164	17.0029629006391	25.7930794624628	27.7627017161346	15.2311001547282	11.4257056911827	24.303981840924	21.9426354798815
Pdac_HC_000112FG0005800	343.01256611303	287.161151210793	305.77279685339	425.165946281376	477.70268667102	327.536896480571	486.863636232703	266.303803324017
Pdac_HC_000112FG0005900	472.63940795807	229.539999158627	369.423460688177	581.430295940762	1224.0265942527	275.486459442961	706.383472215242	315.176036892844
Pdac_HC_000112FG0006100	670.071059383593	597.937528672474	557.04731290706	868.575953690497	725.554225552506	573.824330268287	716.575464600145	584.472017782299
Pdac_HC_000112FG0006200	211.391465162681	81.2363783030533	118.148944634507	177.681290983262	185.542492793961	171.385585367741	209.327843597636	99.7392521812796
Pdac_HC_000112FG0006300	53.8449958433244	88.7932507033374	61.154559370678	90.4270855896956	66.4629824933593	86.3275541111582	108.975918577046	102.731429746718
Pdac_HC_000112FG0006400	420.788671220054	1361.18164110116	597.817019154179	801.945469571774	1192.17974847463	430.368247701215	827.119382005638	481.740588035581
Pdac_HC_000112FG0006500	83.7588824229491	891.710943233516	319.085353995306	214.962633287785	141.233837798389	130.760854021313	298.703776819098	58.846158786955
Pdac_HC_000112FG0006600	29.9138865796247	7.55687240028403	10.816452677807	12.6915207845187	6.92322734305826	10.1561828366068	6.27199531378683	7.97914017450237
Pdac_HC_000112FG0006700	331.04701148118	176.641892356639	594.4888798687	282.386337455541	253.390120755932	416.403496300881	280.671790291961	147.614093228294
Pdac_HC_000112FG0006800	91.7359188441824	59.5103701522368	71.971012048485	106.291486570344	102.463764677262	87.5970769657341	115.247913890833	54.8565886997038
Pdac_HC_000112FG0007100	27.9196274743164	9.44609050035504	11.2324700884919	26.9694816671022	18.0003910919515	19.0428428186378	20.3839847698072	5.98435513087678
Pdac_HC_000112FG0007300	335.035529691796	450.578516866935	403.120870953653	390.264264123949	714.477061803613	256.443616624323	456.287659077992	502.685830993649
Pdac_HC_000112FG0007400	915.364929336515	898.323206583764	852.419674493328	1418.27744766996	2799.75313753276	1079.09442638948	1699.71073003623	1195.87363365354
Pdac_HC_000112FG0007500	199.425910530831	169.085019956355	155.174494185462	196.71857216004	213.235402166194	185.350336768075	221.871834225209	221.421139842441
Pdac_HC_000112FG0007600	534.461440222628	181.364937606817	441.810490147347	658.372640696907	425.086158863777	354.196876426664	769.10342535311	227.405494973318
Pdac_HC_000112FG0007700	1.99425910530831	4.72304525017752	0.832034821369768	3.96610024516209	1.38464546861165	1.26952285457586	1.56799882844671	1.99478504362559
Pdac_HC_000112FG0007800	77.7761051070242	54.7873249020592	104.420370081906	75.3559046580797	30.4622003094564	44.433299910155	44.6879666107312	49.8696260906398
Pdac_HC_000112FG0008000	3.98851821061662	13.2245267004971	28.2891839265721	49.9728630890423	22.1543274977864	8.88665998203099	41.5519689538378	6.98174765268957
Pdac_HC_000112FG0008200	23.9311092636997	19.8367900507456	11.2324700884919	7.93220049032418	18.0003910919515	26.659979946093	6.27199531378683	17.9530653926303
Pdac_HC_000112FG0008300	979.181220706381	451.523125916971	661.467682988966	782.908188394996	700.630607117496	745.209915636028	1142.28714652343	556.54502717154
Pdac_HC_000112FG0008400	0	1.88921810007101	3.32813928547907	1.58644009806484	0	5.07809141830342	0	3.98957008725119
Pdac_HC_000112FG0008500	590.30069517126	414.683372965586	513.781502195832	661.545520893036	580.166451348282	445.602521956126	630.335529035577	493.709298297334
Pdac_HC_000112FG0008600	73.7875868964075	18.8921810007101	39.521654015064	64.2508239716258	29.0775548408447	41.8942542010033	43.1199677822845	28.9243831325711
Pdac_HC_000113FG0000100	19.9425910530831	0	0	17.4508410787132	18.0003910919515	25.3904570915171	23.5199824267006	31.9165606980095
Pdac_HC_000113FG0000300	277.202015637855	170.974238056426	198.44030489669	264.142276327795	189.696429199796	231.053159532806	275.183794392397	237.379420191446
Pdac_HC_000113FG0000400	31.908145684933	60.4549792022723	59.9065071386233	84.8745452464687	45.6933004641845	41.8942542010033	54.0959595814114	95.7496820940284
Pdac_HC_000113FG0000500	11.9655546318499	16.0583538506036	4.99220892821861	9.51864058838901	2.7692909372233	8.88665998203099	9.40799297068025	14.9608878271919
Pdac_HC_000113FG0000600	263.242201900697	211.592427207953	215.49701873477	225.274493925207	236.774375132593	213.279839568744	205.407846526519	268.298588367642
Pdac_HC_000113FG0000800	211.391465162681	283.382715010651	247.530359357506	162.610110051646	181.388556388126	247.556956642292	214.815839497199	178.533261404491
Pdac_HC_000113FG0000900	25.9253683690081	14.1691357505326	12.0645049098616	21.4169413238753	16.6157456233398	13.9647514003344	16.4639876986904	17.9530653926303
Pdac_HC_000113FG0001000	55.8392549486327	27.3936624510296	31.6173232120512	42.0406625987181	36.000782183903	27.9295028006688	34.4959742258276	46.8774485252014
Pdac_HC_000113FG0001200	23.9311092636997	17.0029629006391	24.5450272304082	24.5898215200049	31.846845778068	38.0856856372757	29.7919777404875	23.9374205235071
Pdac_HC_000113FG0001300	0	0	3.74415669616396	0	0	2.53904570915171	0.783999414223354	0.997392521812796
Pdac_HC_000113FG0001400	31.908145684933	45.3412344017042	68.226855352321	53.145743285172	38.7700731211263	72.3628027108238	48.6079636818479	56.8513737433294
Pdac_HC_000113FG0001700	137.603878266274	59.5103701522368	99.0121437430024	119.776227403895	232.620438726758	132.030376875889	210.895842426082	107.718392355782
Pdac_HC_000113FG0001800	789.726605702092	341.948476112852	596.984984332809	760.698027022088	1326.49035892996	639.839518706232	1053.69521271619	605.417260740367
Pdac_HC_000113FG0002000	79.7703642123325	82.1809873530889	73.2190642805396	102.325386325182	108.002346551709	64.7456655833687	85.4559361503456	67.8226914832701
Pdac_HC_000113FG0002100	35.8966638955496	60.4549792022723	63.6506638347873	76.9423447561445	137.079901392554	45.7028227647308	75.263943765442	59.8435513087678
Pdac_HC_000113FG0002200	51.8507367380161	58.5657611022013	49.9220892821861	53.9389633342044	51.2318823386311	40.6247313464274	46.2559654391779	37.9009158288863
Pdac_HC_000113FG0002700	11.9655546318499	39.6735801014912	21.2168879449291	23.0033814219401	70.6169188991943	27.9295028006688	29.7919777404875	70.8148690487085
Pdac_HC_000113FG0002800	5.98277731592494	11.335308600426	11.6484874991768	7.93220049032418	15.2311001547282	13.9647514003344	9.40799297068025	13.9634953053791
Pdac_HC_000113FG0003000	73.7875868964075	16.0583538506036	44.0978455325977	37.2813423045236	42.9240095269612	33.0075942189723	39.983970125391	25.9322055671327
Pdac_HC_000117FG0000400	0	4.72304525017752	2.08008705342442	7.93220049032418	2.7692909372233	6.34761427287928	3.13599765689342	7.97914017450237
Pdac_HC_000117FG0000500	3.98851821061662	4.72304525017752	0	2.37966014709725	0	0	0.783999414223354	2.99217756543839
Pdac_HC_000117FG0000600	11.9655546318499	17.9475719506746	32.0333406227361	32.5220220103291	26.3082639036214	10.1561828366068	15.6799882844671	46.8774485252014
Pdac_HC_000117FG0000800	207.402946952064	180.420328556781	157.254581238886	126.915207845187	211.850756697583	118.065625475555	221.871834225209	216.434177233377
Pdac_HC_000117FG0001100	19.9425910530831	3.77843620014202	17.4727312487651	11.1050806864538	2.7692909372233	7.61713712745514	7.05599472801019	3.98957008725119
Pdac_HC_000117FG0001300	0	0	4.57619151753373	1.58644009806484	5.53858187444661	1.26952285457586	0.783999414223354	0.997392521812796
Pdac_HC_000117FG0001500	2877.71588895989	4985.64656608739	2731.15430114626	3556.79869986136	6082.74754361099	3686.69436968829	2829.45388593208	4305.74351666584
Pdac_HC_000117FG0002100	99.7129552654156	128.466830804829	108.16452677807	68.2169242167879	22.1543274977864	152.342742549103	54.0959595814114	148.611485750107
Pdac_HC_000117FG0002200	7.97703642123325	19.8367900507456	11.2324700884919	7.93220049032418	1.38464546861165	6.34761427287928	9.40799297068025	8.97653269631517
Pdac_HC_000117FG0002300	506.541812748311	1641.73052896171	1476.44579052065	1061.32842560537	1741.88399951346	873.431723948189	909.439320499091	1233.77454948243
Pdac_HC_000117FG0002700	1.99425910530831	11.335308600426	12.4805223205465	7.93220049032418	0	2.53904570915171	3.91999707111677	2.99217756543839
Pdac_HC_000117FG0002900	1.99425910530831	0	17.88874865945	5.55254034322692	1.38464546861165	2.53904570915171	0.783999414223354	17.9530653926303
Pdac_HC_000117FG0003000	73.7875868964075	84.0702054531599	8.73636562438257	19.8305012258104	47.0779459327962	53.319959892186	31.3599765689342	40.8930933943246
Pdac_HC_000117FG0003100	103.701473476032	151.137448005681	16.2246790167105	53.9389633342044	70.6169188991943	58.3980513104894	56.4479578240815	75.8018316577725
Pdac_HC_000117FG0004300	197.431651425523	153.026666105752	158.502633470941	179.267731081326	235.389729663981	186.619859622651	259.50380610793	233.389850104194
Pdac_HC_000117FG0004500	0	1.88921810007101	4.99220892821861	0.793220049032418	0	1.26952285457586	3.13599765689342	2.99217756543839
Pdac_HC_000117FG0004700	376.914970903271	1209.09958404545	502.133014696655	516.386251920104	1355.56791377081	710.932798562479	907.087322256421	1068.2073908615
Pdac_HC_000117FG0004800	5.98277731592494	7.55687240028403	8.73636562438257	4.75932029419451	1.38464546861165	8.88665998203099	5.48799589956348	7.97914017450237
Pdac_HC_000117FG0004900	57.833514053941	106.740822654012	93.6039174040989	91.220305638728	191.081074668408	73.6323255653997	100.351925020589	111.707962443033
Pdac_HC_000117FG0005000	596.283472487185	1461.31020040492	599.481088796918	310.149039171675	319.853103249292	583.980513104894	195.999853555838	397.959616203306
Pdac_HC_000119FG0000100	0	20.7813991007811	2.91212187479419	0	0	0	0.783999414223354	0
Pdac_HC_000119FG0000600	111.678509897265	126.577612704758	165.158912041899	88.8406454916308	73.3862098364176	105.370396929796	77.615942008112	105.723607312156
Pdac_HC_000119FG0000900	5.98277731592494	6.61226335024853	6.24026116027326	6.34576039225934	2.7692909372233	13.9647514003344	6.27199531378683	10.9713177399408
Pdac_HC_000119FG0001200	185.466096793673	215.370863408095	213.83294909203	171.335530591002	160.618874358952	217.088408132471	210.111843011859	216.434177233377
Pdac_HC_000119FG0001400	65.8105504751743	78.4025511529468	51.1701415142408	53.145743285172	30.4622003094564	54.5894827467618	59.5839554809749	59.8435513087678
Pdac_HC_000119FG0001500	59.8277731592494	125.633003654722	97.3480741002629	91.220305638728	113.540928426156	72.3628027108238	92.5119308783558	109.713177399408
Pdac_HC_000119FG0001800	19.9425910530831	56.6765430021302	62.8186290134175	13.4847408335511	24.9236184350097	35.546639928124	21.9519835982539	18.9504579144431
Pdac_HC_000119FG0002000	37.8909230008579	82.1809873530889	46.1779325860221	60.2847237264637	88.6173099911458	50.7809141830342	60.3679548951983	62.8357288742062
Pdac_HC_000119FG0002100	69.7990686857909	147.359011805539	98.1801089216327	93.5999657858253	112.156282957544	74.9018484199755	81.5359390792288	107.718392355782
Pdac_HC_000119FG0002200	807.674937649866	906.824688034084	902.341763775514	676.616701824652	588.474324159952	590.328127377773	606.031547194653	485.730158122832
Pdac_HC_000119FG0002400	229.339797110456	324.000904162178	303.692709799965	221.308393680045	135.695255923942	217.088408132471	268.91179907861	313.181251849218
Pdac_HC_000119FG0002600	1946.39688678091	2497.54632829387	1731.0484458598	2577.17193930632	1736.34541763901	2179.77074130675	2272.8143018335	2037.67292206354
Pdac_HC_000119FG0002700	703.973464173834	772.690202929042	514.197519606517	412.474425496857	178.619265450903	571.285284559135	435.119674893961	589.458980391363
Pdac_HC_000119FG0002800	893.428079178124	528.036458969847	696.829162897181	1376.23678507124	2056.1985208883	770.600372727545	1499.00687999505	1044.269970338
Pdac_HC_000119FG0002900	93.7301779494907	92.5716869034794	74.8831339232792	40.4542225006533	77.5401462422525	86.3275541111582	64.287951966315	47.8748410470142
Pdac_HC_000119FG0003000	131.621100950349	168.14041090632	72.8030468698547	84.8745452464687	77.5401462422525	110.448488348099	116.81591271928	114.700140008472
Pdac_HC_000119FG0003100	13.9598137371582	8.50148145031954	15.8086616060256	43.627102696783	31.846845778068	22.8514113823654	35.2799736400509	9.97392521812796
Pdac_HC_000119FG0003200	420.788671220054	309.831768411645	319.501371405991	444.203227458154	437.547968081282	482.418684738825	573.103571797272	353.07695272173
Pdac_HC_000119FG0003800	5.98277731592494	33.0613167512426	6.24026116027326	0.793220049032418	1.38464546861165	7.61713712745514	0	2.99217756543839
Pdac_HC_000120FG0000300	15.9540728424665	102.96238645387	53.2502285676652	46.0067628438802	44.3086549955729	43.1637770555791	34.4959742258276	67.8226914832701
Pdac_HC_000121FG0000200	291.161829375014	419.406418215764	324.909597744895	398.989684663306	623.090460875244	324.997850771419	577.807568282612	284.256868716647
Pdac_HC_000121FG0000300	3.98851821061662	7.55687240028403	2.91212187479419	0	1.38464546861165	5.07809141830342	0	2.99217756543839
Pdac_HC_000121FG0000700	59.8277731592494	166.251192806249	71.5549946378001	79.3220049032418	23.5389729663981	138.377991148768	77.615942008112	153.598448359171
Pdac_HC_000121FG0000900	11.9655546318499	42.5074072515977	21.632905355614	16.6576210296808	2.7692909372233	26.659979946093	12.5439906275737	23.9374205235071
Pdac_HC_000121FG0001000	0	5.66765430021302	2.08008705342442	3.17288019612967	0	3.80856856372757	2.35199824267006	4.98696260906398
Pdac_HC_000121FG0001200	49.8564776327078	86.9040326032664	71.5549946378001	82.4948850993714	88.6173099911458	81.2494626928548	85.4559361503456	51.8644111342654
Pdac_HC_000121FG0001600	7.97703642123325	18.8921810007101	9.15238303506745	23.7966014709725	11.0771637488932	3.80856856372757	19.5999853555838	13.9634953053791
Pdac_HC_000121FG0002000	3.98851821061662	33.0613167512426	3.74415669616396	7.93220049032418	9.69251828028157	13.9647514003344	6.27199531378683	12.9661027835664
Pdac_HC_000121FG0002100	129.62684184504	69.9010697026273	80.2913602621826	129.294867992284	191.081074668408	64.7456655833687	100.351925020589	79.7914017450237
Pdac_HC_000121FG0002400	364.949416271421	176.641892356639	269.579282123805	222.894833778109	222.927920446476	313.572145080236	277.535792635067	271.290765933081
Pdac_HC_000121FG0002500	19.9425910530831	38.7289710514557	19.1368008915047	16.6576210296808	2.7692909372233	21.5818885277896	10.1919923849036	21.9426354798815
Pdac_HC_000121FG0002600	201.42016963614	319.277858912	172.647225434227	227.654154072304	157.849583421728	285.642642279568	206.191845940742	310.18907428378
Pdac_HC_000121FG0002900	821.634751387024	307.942550311574	702.653406646769	658.372640696907	1226.79588518992	627.144290160473	1068.59120158643	629.354681263874
Pdac_HC_000121FG0003000	374.920711797963	261.656706859835	282.475821855036	226.067713974239	258.928702630379	251.36552520602	290.079783262641	336.121279850912
Pdac_HC_000121FG0003100	5354.58569775282	1250.66238224701	2870.10411631502	3078.48701029481	4505.63635486232	2979.57013968953	5476.23590835013	3065.98461205254
Pdac_HC_000121FG0003200	5.98277731592494	17.9475719506746	11.6484874991768	3.17288019612967	0	1.26952285457586	1.56799882844671	8.97653269631517
Pdac_HC_000121FG0003300	77.7761051070242	24.5598353009231	54.0822633890349	64.2508239716258	78.9247917108642	62.206619874217	65.0719513805384	53.859196177891
Pdac_HC_000121FG0003400	37.8909230008579	41.5627982015622	53.6662459783501	75.3559046580797	55.3858187444661	50.7809141830342	47.0399648534012	50.8670186124526
Pdac_HC_000121FG0003800	249.282388163539	209.703209107882	422.673689255842	382.332063633625	492.933786825748	470.992979047643	551.935587613241	323.155177067346
Pdac_HC_000121FG0003900	23.9311092636997	95.4055140535859	24.961044641093	7.13898044129176	4.15393640583496	7.61713712745514	35.2799736400509	28.9243831325711
Pdac_HC_000121FG0004100	21.9368501583914	25.5044443509586	27.4571491052024	10.3118606374214	15.2311001547282	17.773319964062	23.5199824267006	13.9634953053791
Pdac_HC_000121FG0004400	0	0	0.832034821369768	0	1.38464546861165	1.26952285457586	4.70399648534012	0
Pdac_HC_000121FG0004800	253.270906374156	3588.56978108488	2870.93615113639	298.250738436189	675.706988682486	176.463676786044	2443.72617413419	911.616764936896
Pdac_HC_000121FG0004900	107.689991686649	377.843620014202	1552.99299408667	896.338655406632	166.157456233398	360.544490699543	1280.27104342674	252.340308018637
Pdac_HC_000121FG0005000	719.927537016301	7091.18013861653	6890.49637317374	1054.18944516408	1405.41515064083	407.51683631885	5257.50007178181	1222.80323174249
Pdac_HC_000121FG0005500	642.151431909276	963.501231036214	890.277258865652	566.359115009146	780.940044296972	722.358504253662	707.951471043689	642.320784047441
Pdac_HC_000121FG0005700	73.7875868964075	40.6181891515267	71.5549946378001	51.5593031871071	13.8464546861165	53.319959892186	39.983970125391	45.8800560033886
Pdac_HC_000121FG0005800	93.7301779494907	83.1255964031243	136.869728115327	113.430467011636	42.9240095269612	90.1361226748858	83.1039379076755	73.8070466141469
Pdac_HC_000121FG0005900	3.98851821061662	19.8367900507456	5.82424374958838	7.93220049032418	8.30787281166991	5.07809141830342	7.83999414223354	11.9687102617536
Pdac_HC_000121FG0006000	73.7875868964075	315.499422711858	105.252404903276	105.498266521312	60.9244006189127	184.080813913499	124.655906861513	249.348130453199
Pdac_HC_000121FG0006200	21.9368501583914	11.335308600426	11.2324700884919	11.8983007354863	4.15393640583496	19.0428428186378	3.91999707111677	2.99217756543839
Pdac_HC_000121FG0006300	241.305351742306	113.35308600426	194.696148200526	239.55245480779	270.005866379272	208.20174815044	235.98382368123	205.462859493436
Pdac_HC_000121FG0006400	29.9138865796247	23.6152262508876	43.265810711228	8.72542053935659	72.0015643678059	35.546639928124	8.62399355645689	42.8878784379502
Pdac_HC_000121FG0006500	5.98277731592494	3.77843620014202	9.98441785643722	3.96610024516209	13.8464546861165	8.88665998203099	4.70399648534012	9.97392521812796
Pdac_HC_000121FG0006600	3.98851821061662	15.1137448005681	1.24805223205465	1.58644009806484	1.38464546861165	2.53904570915171	0.783999414223354	3.98957008725119
Pdac_HC_000121FG0006700	79.7703642123325	153.026666105752	94.0199348147838	172.128750640035	182.773201856738	74.9018484199755	87.8079343930156	116.694925052097
Pdac_HC_000121FG0006800	0	22.6706172008521	4.99220892821861	0	2.7692909372233	3.80856856372757	3.91999707111677	37.9009158288863
Pdac_HC_000121FG0006900	15.9540728424665	128.466830804829	17.0567138380803	10.3118606374214	9.69251828028157	17.773319964062	7.83999414223354	19.9478504362559
Pdac_HC_000121FG0007100	37.8909230008579	36.8397529513847	32.0333406227361	16.6576210296808	18.0003910919515	43.1637770555791	23.5199824267006	28.9243831325711
Pdac_HC_000121FG0007200	173.500542161823	204.980163857704	101.092230796427	64.2508239716258	60.9244006189127	236.131250951109	100.351925020589	168.559336186363
Pdac_HC_000121FG0007400	219.368501583914	261.656706859835	186.791817397513	104.705046472279	72.0015643678059	156.15131111283	134.847899246417	196.486326797121
Pdac_HC_000121FG0007600	321.075715954638	128.466830804829	237.545941501069	232.413474366498	209.08146576036	252.635048060595	253.231810794143	204.465466971623
Pdac_HC_000121FG0007800	787.732346596783	863.372671732451	647.32309102568	985.179300898263	330.930266998185	754.096575618059	869.4553503737	815.867082842867
Pdac_HC_000121FG0007900	1445.83785134853	910.603124234226	1148.20805349028	1520.60283399514	2679.28898176355	1183.1953004647	1505.27887530884	1473.1487547175
Pdac_HC_000121FG0008200	95.724437054799	350.449957563172	163.078824988475	598.881137019475	671.553052276651	557.320533158801	423.359683680611	667.255597092761
Pdac_HC_000121FG0008300	109.684250791957	137.912921305184	62.4026116027326	113.430467011636	24.9236184350097	167.577016804013	80.7519396650055	115.697532530284
Pdac_HC_000121FG0008800	15.9540728424665	12.2799176504616	10.4004352671221	23.7966014709725	18.0003910919515	16.5037971094861	17.2479871129138	9.97392521812796
Pdac_HC_000121FG0008900	0	2.83382715010651	1.66406964273954	0.793220049032418	0	2.53904570915171	0	0.997392521812796
Pdac_HC_000121FG0009000	0	0.944609050035504	1.66406964273954	1.58644009806484	0	0	0	4.98696260906398
Pdac_HC_000125FG0000500	159.540728424665	103.906995503905	201.352426771484	372.813423045236	265.851929973437	233.592205241958	362.207729371189	237.379420191446
Pdac_HC_000125FG0001200	319.08145684933	304.164114111432	576.60013120925	1146.20297085184	1164.4868391024	421.481587719184	956.479285352492	584.472017782299
Pdac_HC_000125FG0001800	3.98851821061662	1.88921810007101	1.66406964273954	1.58644009806484	1.38464546861165	1.26952285457586	0	7.97914017450237
Pdac_HC_000125FG0002000	3210.75715954638	3810.55290784322	1988.14720566306	1597.54517875129	1374.95295033137	3458.18025586463	1678.5427458522	2809.65473394665
Pdac_HC_000125FG0002300	231.334056215764	587.546829122084	258.762829445998	455.308308144608	653.5526611847	364.353059263271	425.711681923281	456.805774990261
Pdac_HC_000125FG0002500	45.8679594220912	34.0059258012781	46.593949996707	30.9355819122643	19.3850365605631	57.1285284559135	19.5999853555838	32.9139532198223
Pdac_HC_000125FG0002600	1.99425910530831	5.66765430021302	1.66406964273954	0	0	2.53904570915171	3.13599765689342	1.99478504362559
Pdac_HC_000125FG0002700	187.460355898981	60.4549792022723	181.38359105861	174.508410787132	171.696038107845	137.108468294192	249.311813723027	87.7705419195261
Pdac_HC_000125FG0002900	39.8851821061662	72.7348968527338	45.7619151753373	34.9016821574264	77.5401462422525	33.0075942189723	58.7999560667515	64.8305139178318
Pdac_HC_000125FG0003700	522.495885590778	356.117611863385	484.66028344789	735.314985453051	1334.79823174163	384.665424936484	878.86334334438	537.594569257097
Pdac_HC_000125FG0004200	115.667028107882	51.9534977519527	91.5238303506745	97.5660660309874	84.4633735853108	88.8665998203099	93.2959302925791	65.8279064396446
Pdac_HC_000125FG0004300	191.448874109598	95.4055140535859	158.918650881626	194.338912012942	166.157456233398	124.413239748434	196.783852970062	96.7470746158412
Pdac_HC_000125FG0004400	29.9138865796247	106.740822654012	34.1134276761605	31.7288019612967	29.0775548408447	46.9723456193067	28.2239789120407	35.9061307852607
Pdac_HC_000125FG0004500	25.9253683690081	43.4520163016332	22.0489227662989	23.7966014709725	33.2314912466797	19.0428428186378	17.2479871129138	29.9217756543839
Pdac_HC_000130FG0000100	0	1.88921810007101	0.416017410684884	3.17288019612967	0	0	2.35199824267006	4.98696260906398
Pdac_HC_000130FG0000200	5.98277731592494	0.944609050035504	1.66406964273954	14.2779608825835	24.9236184350097	5.07809141830342	2.35199824267006	1.99478504362559
Pdac_HC_000130FG0000300	167.517764845898	443.021644466651	258.762829445998	383.91850373169	326.77633059235	352.927353572088	318.303762174682	451.818812381197
Pdac_HC_000130FG0000400	155.552210214048	75.5687240028403	132.709554008478	207.823652846493	265.851929973437	142.186559712496	164.639876986904	91.7601120067772
Pdac_HC_000130FG0000800	1025.04918012847	562.042384771125	742.175060661833	770.216667610478	484.625914014078	663.960452943173	790.271409537141	666.258204570948
Pdac_HC_000130FG0001000	179.483319477748	285.271933110722	181.799608469294	104.705046472279	110.771637488932	256.443616624323	128.57590393263	174.543691317239
Pdac_HC_000130FG0001100	179.483319477748	88.7932507033374	161.414755345735	141.986388776803	123.233446706437	162.49892538571	132.495901003747	131.655812879289
Pdac_HC_000130FG0001200	1.99425910530831	9.44609050035504	18.3047660701349	20.6237212748429	30.4622003094564	8.88665998203099	5.48799589956348	15.9582803490047
Pdac_HC_000130FG0001800	11.9655546318499	26.4490534009941	68.6428727630059	37.2813423045236	30.4622003094564	31.7380713643964	45.4719660249545	33.9113457416351
Pdac_HC_000130FG0001900	53.8449958433244	500.642796518817	464.275430324331	53.145743285172	72.0015643678059	133.299899730465	164.639876986904	128.663635313851
Pdac_HC_000130FG0002200	85.7531415282574	334.391603712568	201.768444182169	97.5660660309874	69.2322734305826	168.846539658589	134.847899246417	110.71056992122
Pdac_HC_000130FG0002600	584.317917855335	749.074976678155	437.650316040498	487.037110105904	361.392467307641	544.625304613042	493.919630960713	517.646718820841
Pdac_HC_000130FG0002700	1198.5497222903	852.037363132025	921.478564667019	1148.58263099894	974.790409902603	780.756555564152	1416.6869415016	726.101755879716
Pdac_HC_000130FG0002800	0	0.944609050035504	2.49610446410931	0	0	2.53904570915171	0	0.997392521812796
Pdac_HC_000130FG0002900	145.580914687507	255.989052559622	265.419108016956	244.311775101985	256.159411693156	163.768448240285	309.679768618225	281.264691151209
Pdac_HC_000130FG0003000	733.887350753459	849.203535981918	494.228683893642	1645.13838169323	1143.71715707322	1245.40192033891	571.535572968825	1152.98575521559
Pdac_HC_000130FG0003400	71.7933277910992	103.906995503905	81.5394124942373	60.2847237264637	109.386992020321	82.5189855474306	100.351925020589	76.7992241795853
Pdac_HC_000130FG0003500	35.8966638955496	41.5627982015622	15.3926441953407	65.0440440206582	60.9244006189127	59.6675741650652	41.5519689538378	85.7757568759005
Pdac_HC_000130FG0003800	0	10.3906995503905	0.416017410684884	0.793220049032418	0	2.53904570915171	0.783999414223354	0
Pdac_HC_000130FG0003900	7.97703642123325	31.1720986511716	31.6173232120512	35.6949022064588	29.0775548408447	7.61713712745514	49.3919630960713	20.9452429580687
Pdac_HC_000130FG0004000	1908.50596378005	897.378597533729	1151.95221018644	1457.93845012158	1808.34698200682	1425.67416568869	1454.31891338432	1038.28561520712
Pdac_HC_000130FG0004100	27.9196274743164	16.0583538506036	27.0411316945175	23.0033814219401	5.53858187444661	11.4257056911827	14.8959888702437	15.9582803490047
Pdac_HC_000130FG0004200	289.167570269705	222.927735808379	219.241175430934	278.420237210379	342.007430747078	171.385585367741	352.799736400509	279.269906107583
Pdac_HC_000130FG0004400	41.8794412114745	89.7378597533729	57.8264200851989	61.8711638245286	130.156674049495	41.8942542010033	77.615942008112	139.634953053791
Pdac_HC_000130FG0004500	0	17.9475719506746	1.24805223205465	5.55254034322692	1.38464546861165	24.1209342369413	0.783999414223354	0.997392521812796
Pdac_HC_000133FG0000200	0	3.77843620014202	0.416017410684884	3.96610024516209	1.38464546861165	3.80856856372757	3.13599765689342	2.99217756543839
Pdac_HC_000133FG0000600	43.8737003167829	135.079094155077	101.092230796427	59.4915036774313	80.3094371794758	48.2418684738825	151.311886945107	45.8800560033886
Pdac_HC_000138FG0000600	23.9311092636997	34.9505348513136	23.7129924090384	34.9016821574264	33.2314912466797	39.3552084918515	21.1679841840306	45.8800560033886
Pdac_HC_000138FG0000700	532.467181117319	687.675388425847	505.461153982134	345.843941378134	167.54210170201	538.277690340163	352.015736986286	489.719728210083
Pdac_HC_000138FG0001100	29.9138865796247	60.4549792022723	56.9943852638291	76.9423447561445	139.849192329777	76.1713712745514	76.8319425938887	98.7418596594668
Pdac_HC_000138FG0001500	39.8851821061662	35.8951439013492	48.2580196394466	27.7627017161346	15.2311001547282	35.546639928124	21.9519835982539	41.8904859161374
Pdac_HC_000138FG0001600	21.9368501583914	51.0088887019172	65.7307508882117	46.0067628438802	69.2322734305826	48.2418684738825	40.7679695396144	94.7522895722156
Pdac_HC_000138FG0001700	41.8794412114745	97.2947321536569	12.4805223205465	20.6237212748429	22.1543274977864	11.4257056911827	28.2239789120407	14.9608878271919
Pdac_HC_000138FG0001800	59.8277731592494	89.7378597533729	54.4982807997198	105.498266521312	110.771637488932	95.2142140931892	96.4319279494725	127.666242792038
Pdac_HC_000138FG0001900	107.689991686649	102.96238645387	91.5238303506745	154.677909561321	103.848410145874	152.342742549103	119.16791096195	139.634953053791
Pdac_HC_000138FG0002100	161.534987529973	61.3995882523078	116.900892402452	139.606728629705	130.156674049495	123.143716893858	145.823891045544	84.7783643540877
Pdac_HC_000138FG0002300	396.857561956354	365.56370236374	433.906159344334	483.071009860742	868.172708819506	330.075942189723	444.527667864642	446.831849772133
Pdac_HC_000138FG0002400	239.311092636997	509.144277969137	362.767182117219	270.488036720054	527.54992354104	265.330276606354	527.631605772317	336.121279850912
Pdac_HC_000138FG0002600	117.66128721319	101.073168353799	48.6740370501315	76.1491247071121	123.233446706437	129.491331166737	102.703923263259	26.9295980889455
Pdac_HC_000138FG0002700	197.431651425523	282.438105960616	59.0744723172536	207.823652846493	112.156282957544	255.174093769747	50.1759625102947	213.441999667938
Pdac_HC_000138FG0002800	11.9655546318499	48.1750615518107	37.4415669616396	19.037281176778	18.0003910919515	35.546639928124	16.4639876986904	41.8904859161374
Pdac_HC_000138FG0002900	101.707214370724	68.0118516025563	90.6917955293048	77.7355648051769	88.6173099911458	105.370396929796	112.895915648163	102.731429746718
Pdac_HC_000138FG0003000	0	0.944609050035504	8.32034821369768	1.58644009806484	5.53858187444661	1.26952285457586	3.91999707111677	4.98696260906398
Pdac_HC_000139FG0000400	0	0.944609050035504	0	2.37966014709725	2.7692909372233	0	5.48799589956348	4.98696260906398
Pdac_HC_000139FG0000500	165.52350574059	2633.57003149899	930.214930291401	3513.17159716458	7198.77179131198	1541.20074545509	6734.55496817861	3712.29496618723
Pdac_HC_000139FG0000600	15.9540728424665	118.076131254438	131.877519187108	31.7288019612967	59.5397551503011	81.2494626928548	56.4479578240815	40.8930933943246
Pdac_HC_000139FG0000700	829.611787808258	387.289710514557	662.715735221021	591.742156578184	1028.79158317846	949.60309522274	625.631532550236	546.571101953412
Pdac_HC_000139FG0000800	464.662371536837	674.45086172535	530.006181212543	1074.81316643893	1128.4860569185	549.703396031346	580.159566525282	493.709298297334
Pdac_HC_000139FG0001000	819.640492281716	625.331191123504	621.530011563217	355.362581966523	247.851538881486	484.957730447977	474.319645605129	458.800560033886
Pdac_HC_000139FG0001100	1559.5106203511	1334.73258770017	1243.47604053712	1914.83319836426	2621.13387208186	1843.34718484414	1850.23861756712	1615.77588533673
Pdac_HC_000139FG0001200	418.794412114746	314.554813661823	280.811752212297	384.711723780723	631.398333686913	490.03582186628	422.575684266388	430.873569423128
Pdac_HC_000139FG0001300	83.7588824229491	223.872344858414	89.859760707935	177.681290983262	402.931831365991	101.561828366068	150.527887530884	132.653205401102
Pdac_HC_000139FG0001400	17.9483319477748	65.1780244524498	32.8653754441059	76.1491247071121	60.9244006189127	41.8942542010033	36.8479724684976	33.9113457416351
Pdac_HC_000139FG0001600	412.811634798821	639.500326874036	1294.23016464067	963.762359574387	3234.53181467682	450.680613374429	2058.78246175053	890.671521978827
Pdac_HC_000139FG0002000	0	4.72304525017752	2.49610446410931	16.6576210296808	4.15393640583496	2.53904570915171	9.40799297068025	1.99478504362559
Pdac_HC_000139FG0002200	327.058493270563	178.53111045671	525.846007105694	89.6338655406632	105.233055614486	123.143716893858	182.671863514041	82.7835793104621
Pdac_HC_000139FG0002300	1.99425910530831	1.88921810007101	0.416017410684884	1.58644009806484	2.7692909372233	0	0.783999414223354	3.98957008725119
Pdac_HC_000139FG0002400	125.638323634424	104.851604553941	77.3792383873885	161.023669953581	217.389338572029	93.9446912386134	195.999853555838	124.6740652266
Pdac_HC_000139FG0002500	9.97129552654156	9.44609050035504	1.66406964273954	13.4847408335511	11.0771637488932	10.1561828366068	20.3839847698072	8.97653269631517
Pdac_HC_000139FG0002600	5.98277731592494	392.95736481477	4.16017410684884	1717.32140615518	1944.04223793076	304.685485098206	5828.25164533641	1152.98575521559
Pdac_HC_000139FG0003000	21.9368501583914	69.9010697026273	25.3770620517779	79.3220049032418	65.0783370247477	26.659979946093	50.959961924518	29.9217756543839
Pdac_HC_000139FG0003400	1.99425910530831	5.66765430021302	5.82424374958838	0	1.38464546861165	5.07809141830342	0	0
Pdac_HC_000139FG0003500	11.9655546318499	224.81695390845	44.0978455325977	20.6237212748429	6.92322734305826	134.569422585041	27.4399794978174	171.551513751801
Pdac_HC_000139FG0004100	183.471837688365	179.475719506746	225.481436591207	95.1864058838901	130.156674049495	137.108468294192	103.487922677483	114.700140008472
Pdac_HC_000139FG0004200	0	0.944609050035504	1.66406964273954	1.58644009806484	4.15393640583496	0	5.48799589956348	1.99478504362559
Pdac_HC_000139FG0004300	313.098679533405	83.1255964031243	157.254581238886	276.833797112314	196.619656542855	179.002722495196	284.591787363077	98.7418596594668
Pdac_HC_000139FG0004400	590.30069517126	263.545924959906	535.414407551446	609.192997656897	937.404982250089	412.594927737153	645.23151790582	368.037840548922
Pdac_HC_000139FG0004500	1.99425910530831	33.0613167512426	2.08008705342442	12.6915207845187	2.7692909372233	31.7380713643964	0.783999414223354	2.99217756543839
Pdac_HC_000139FG0004600	107.689991686649	247.487571109302	110.660631242179	110.257586815506	156.464937953117	126.952285457586	109.75991799127	134.647990444727
Pdac_HC_000139FG0005100	69.7990686857909	27.3936624510296	27.8731665158872	42.0406625987181	27.692909372233	22.8514113823654	35.2799736400509	26.9295980889455
Pdac_HC_000139FG0005300	452.696816904987	299.441068861255	378.15982631256	185.613491473586	142.618483267	354.196876426664	179.535865857148	233.389850104194
Pdac_HC_000139FG0005400	21.9368501583914	75.5687240028403	60.7385419599931	20.6237212748429	36.000782183903	63.4761427287928	27.4399794978174	34.9087382634479
Pdac_HC_000139FG0005500	2287.41519378863	1756.028224016	1841.2930596913	2287.64662140949	3994.70217694462	1490.41983127206	2174.81437505558	1615.77588533673
Pdac_HC_000139FG0005600	5.98277731592494	14.1691357505326	0.832034821369768	3.17288019612967	4.15393640583496	1.26952285457586	2.35199824267006	0.997392521812796
Pdac_HC_000139FG0005700	119.655546318499	280.548887860545	133.125571419163	191.959251865845	307.391294031787	112.987534057251	233.631825438559	196.486326797121
Pdac_HC_000139FG0005800	3.98851821061662	21.7260081508166	10.4004352671221	1.58644009806484	2.7692909372233	3.80856856372757	2.35199824267006	10.9713177399408
Pdac_HC_000139FG0006200	1.99425910530831	3.77843620014202	0.416017410684884	0.793220049032418	0	0	0	2.99217756543839
Pdac_HC_000139FG0006300	3.98851821061662	48.1750615518107	28.2891839265721	7.93220049032418	15.2311001547282	6.34761427287928	6.27199531378683	25.9322055671327
Pdac_HC_000139FG0007200	25.9253683690081	10.3906995503905	48.2580196394466	66.6304841187231	73.3862098364176	20.3123656732137	61.935953723645	30.9191681761967
Pdac_HC_000140FG0000200	65.8105504751743	18.8921810007101	40.7697062471186	0	84.4633735853108	95.2142140931892	91.7279314641324	54.8565886997038
Pdac_HC_000140FG0000300	0	1.88921810007101	1.66406964273954	0	0	22.8514113823654	0	0.997392521812796
Pdac_HC_000140FG0000400	0	0.944609050035504	0	0	2.7692909372233	5.07809141830342	0	2.99217756543839
Pdac_HC_000140FG0000700	65.8105504751743	109.574649804118	43.6818281219128	52.3525232361396	67.847627961971	114.257056911827	61.1519543094216	72.8096540923341
Pdac_HC_000140FG0001100	41.8794412114745	32.1167077012071	34.5294450868454	36.4881222554912	33.2314912466797	30.4685485098205	25.0879812551473	41.8904859161374
Pdac_HC_000140FG0001400	843.571601545416	322.111686062107	714.301894145946	593.328596676248	553.858187444661	610.640493050987	877.295344515933	452.81620490301
Pdac_HC_000140FG0001800	5.98277731592494	2.83382715010651	5.82424374958838	15.0711809316159	8.30787281166991	10.1561828366068	6.27199531378683	10.9713177399408
Pdac_HC_000140FG0001900	0	1.88921810007101	5.82424374958838	2.37966014709725	5.53858187444661	1.26952285457586	3.91999707111677	5.98435513087678
Pdac_HC_000140FG0002700	79.7703642123325	74.6241149528048	28.705201337257	45.2135427948478	22.1543274977864	63.4761427287928	49.3919630960713	66.8252989614573
Pdac_HC_000141FG0000100	0	3.77843620014202	2.08008705342442	3.17288019612967	0	0	0	0
Pdac_HC_000141FG0000900	121.649805423807	79.3471602029823	122.725136152041	160.230449904548	146.772419672835	67.2847112925204	148.175889288214	69.8174765268957
Pdac_HC_000141FG0001100	5.98277731592494	0.944609050035504	5.40822633890349	7.93220049032418	2.7692909372233	10.1561828366068	6.27199531378683	9.97392521812796
Pdac_HC_000141FG0001200	45.8679594220912	47.2304525017752	87.3636562438257	71.3898044129176	83.0787281166991	72.3628027108238	85.4559361503456	76.7992241795853
Pdac_HC_000141FG0001400	85.7531415282574	118.076131254438	72.3870294591699	92.8067457367929	67.847627961971	55.8590056013377	68.9919484516551	51.8644111342654
Pdac_HC_000141FG0001500	7.97703642123325	12.2799176504616	3.32813928547907	4.75932029419451	0	2.53904570915171	2.35199824267006	3.98957008725119
Pdac_HC_000143FG0000100	5.98277731592494	9.44609050035504	4.57619151753373	14.2779608825835	6.92322734305826	12.6952285457586	28.2239789120407	9.97392521812796
Pdac_HC_000143FG0000900	73.7875868964075	25.5044443509586	31.6173232120512	12.6915207845187	23.5389729663981	11.4257056911827	7.05599472801019	22.9400280016943
Pdac_HC_000143FG0001000	327.058493270563	337.225430862675	122.725136152041	153.884689512289	204.927529354525	285.642642279568	118.383911547726	317.170821936469
Pdac_HC_000143FG0001100	37.8909230008579	36.8397529513847	74.4671165125943	75.3559046580797	91.3866009283691	49.5113913284584	58.7999560667515	67.8226914832701
Pdac_HC_000143FG0001200	247.288129058231	262.60131590987	200.520391950114	141.19316872777	102.463764677262	225.975068114502	139.551895731757	210.4498221025
Pdac_HC_000143FG0001300	1023.05492102316	661.226335024853	809.98589860347	808.291229964034	555.242832913273	835.346038310913	889.839335143507	713.135653096149
Pdac_HC_000143FG0001400	143.586655582198	102.96238645387	205.928618289018	146.745709070997	193.850365605631	111.718011202675	185.023861756712	80.7887942668365
Pdac_HC_000143FG0001500	0	37.7843620014202	4.99220892821861	19.8305012258104	8.30787281166991	5.07809141830342	7.83999414223354	5.98435513087678
Pdac_HC_000143FG0001600	1100.83102613019	929.495305234936	1286.32583383766	1216.0063351667	790.632562577254	826.459378328882	1334.36700300815	1076.18653103601
Pdac_HC_000143FG0001700	588.306436065952	1113.69406999186	775.456453516624	963.762359574387	1314.02854971246	1019.42685222441	590.351558910186	1233.77454948243
Pdac_HC_000143FG0001800	161.534987529973	387.289710514557	258.346812035313	200.684672405202	106.617701083097	234.861728096533	199.135851212732	262.314233236765
Pdac_HC_000143FG0001900	402.840339272279	812.363783030533	260.010881678053	474.345589321386	733.862098364176	614.449061614714	379.455716484103	575.495485085983
Pdac_HC_000143FG0002000	1058.95158491871	1856.15678331977	807.905811550045	2104.412790083	3107.14443156455	1478.99412558087	1381.40696786155	1522.02098828633
Pdac_HC_000143FG0002100	43.8737003167829	9.44609050035504	77.7952557980733	389.471044074917	66.4629824933593	43.1637770555791	172.479871129138	17.9530653926303
Pdac_HC_000143FG0002200	53.8449958433244	67.0672425525208	96.932056689578	44.4203227458154	67.847627961971	77.4408941291272	50.959961924518	79.7914017450237
Pdac_HC_000143FG0002300	5.98277731592494	2.83382715010651	4.16017410684884	7.93220049032418	5.53858187444661	7.61713712745514	5.48799589956348	8.97653269631517
Pdac_HC_000143FG0002400	65.8105504751743	93.5162959535149	64.4826986561571	96.7728459819549	60.9244006189127	99.0227826569168	82.3199384934522	169.556728708175
Pdac_HC_000143FG0002600	89.741659738874	61.3995882523078	49.0900544608163	105.498266521312	45.6933004641845	66.0151884379445	90.9439320499091	56.8513737433294
Pdac_HC_000143FG0002800	684.030873120751	553.540903320805	505.461153982134	640.921799618193	376.623567462369	680.464250052659	662.479505018734	448.826634815758
Pdac_HC_000143FG0002900	354.97812074488	230.484608208663	268.33122989175	437.064247016862	733.862098364176	271.677890879233	504.111623345617	381.003943332488
Pdac_HC_000143FG0003000	79.7703642123325	42.5074072515977	28.2891839265721	33.3152420593615	30.4622003094564	34.2771170735481	49.3919630960713	49.8696260906398
Pdac_HC_000143FG0003100	35.8966638955496	19.8367900507456	28.2891839265721	29.3491418141995	65.0783370247477	31.7380713643964	60.3679548951983	41.8904859161374
Pdac_HC_000143FG0003200	37.8909230008579	66.1226335024853	66.5627857095815	58.6982836283989	52.6165278072428	68.5542341470962	68.9919484516551	58.846158786955
Pdac_HC_000143FG0003300	7.97703642123325	24.5598353009231	19.5528183021896	18.2440611277456	11.0771637488932	20.3123656732137	10.975991799127	28.9243831325711
Pdac_HC_000143FG0003400	29.9138865796247	50.0642796518817	29.5372361586268	46.0067628438802	45.6933004641845	63.4761427287928	39.983970125391	56.8513737433294
Pdac_HC_000143FG0003500	101.707214370724	158.694320405965	131.461501776423	221.308393680045	220.158629509253	191.697951040954	185.023861756712	156.590625924609
Pdac_HC_000143FG0003600	79.7703642123325	125.633003654722	82.787464726292	80.9084450013066	69.2322734305826	115.526579766403	114.46391447661	93.7548970504028
Pdac_HC_000143FG0003800	9.97129552654156	3.77843620014202	4.57619151753373	7.93220049032418	8.30787281166991	2.53904570915171	7.05599472801019	2.99217756543839
Pdac_HC_000143FG0003900	9.97129552654156	9.44609050035504	41.6017410684884	40.4542225006533	40.1547185897379	11.4257056911827	36.0639730542743	162.574981055486
Pdac_HC_000143FG0004000	55.8392549486327	308.88715936161	178.8874865945	118.18978730583	77.5401462422525	208.20174815044	164.639876986904	264.309018280391
Pdac_HC_000143FG0004300	347.001084323646	230.484608208663	311.597040602978	303.010058730384	180.003910919515	346.579739299209	309.679768618225	357.066522808981
Pdac_HC_000143FG0004900	1.99425910530831	0.944609050035504	2.49610446410931	2.37966014709725	1.38464546861165	6.34761427287928	0.783999414223354	8.97653269631517
Pdac_HC_000143FG0005000	0	3.77843620014202	2.49610446410931	1.58644009806484	4.15393640583496	1.26952285457586	1.56799882844671	3.98957008725119
Pdac_HC_000143FG0005100	27.9196274743164	34.9505348513136	61.5705767813629	70.5965843638852	20.7696820291748	46.9723456193067	31.3599765689342	30.9191681761967
Pdac_HC_000143FG0005200	269.224979216622	264.490534009941	299.532535693117	397.403244565241	56.7704642130778	308.494053661933	198.351851798509	274.282943498519
Pdac_HC_000143FG0005600	5.98277731592494	3.77843620014202	2.08008705342442	1.58644009806484	2.7692909372233	5.07809141830342	3.13599765689342	2.99217756543839
Pdac_HC_000143FG0005700	1.99425910530831	5.66765430021302	2.08008705342442	2.37966014709725	0	5.07809141830342	2.35199824267006	3.98957008725119
Pdac_HC_000143FG0005800	1788.85041746156	4977.14508463707	1671.55795613186	2280.5076409682	1715.57573560984	2729.47413733809	1675.40674819531	2988.18799535114
Pdac_HC_000143FG0006000	97.7186961601073	109.574649804118	80.7073776728675	143.572828874868	113.540928426156	92.6751683840375	97.2159273636959	133.650597922915
Pdac_HC_000143FG0006300	85.7531415282574	102.96238645387	96.5160392788931	72.18302446195	69.2322734305826	154.881788258254	88.591933807239	86.7731493977133
Pdac_HC_000143FG0006400	63.816291369866	11.335308600426	3.32813928547907	0	0	52.0504370376101	174.047869957585	0.997392521812796
Pdac_HC_000143FG0006900	0	1.88921810007101	1.66406964273954	0	0	0	0	6.98174765268957
Pdac_HC_000143FG0007000	49.8564776327078	33.0613167512426	70.7229598164303	38.074562353556	36.000782183903	60.9370970196411	65.0719513805384	49.8696260906398
Pdac_HC_000143FG0007100	347.001084323646	2270.84015628535	624.026116027326	153.884689512289	204.927529354525	1217.47241753825	236.767823095453	851.773213628128
Pdac_HC_000143FG0007300	25.9253683690081	20.7813991007811	27.0411316945175	29.3491418141995	15.2311001547282	38.0856856372757	24.303981840924	52.8618036560782
Pdac_HC_000144FG0000100	0	80.2917692530178	59.9065071386233	29.3491418141995	41.5393640583496	64.7456655833687	94.8639291210258	56.8513737433294
Pdac_HC_000144FG0000200	0	17.0029629006391	0	0	0	2.53904570915171	1.56799882844671	1.99478504362559
Pdac_HC_000144FG0000400	5.98277731592494	34.0059258012781	16.2246790167105	3.17288019612967	6.92322734305826	1.26952285457586	9.40799297068025	4.98696260906398
Pdac_HC_000144FG0000600	0	3.77843620014202	1.66406964273954	0	0	0	0	6.98174765268957
Pdac_HC_000144FG0000700	75.7818460017158	22.6706172008521	22.4649401769837	61.8711638245286	67.847627961971	29.1990256552447	52.5279607529647	18.9504579144431
Pdac_HC_000144FG0000800	0	9.44609050035504	8.32034821369768	4.75932029419451	4.15393640583496	2.53904570915171	6.27199531378683	4.98696260906398
Pdac_HC_000144FG0000900	1575.46469319357	1373.46155875162	1235.57170973411	1459.52489021965	851.556963196166	1324.11233732262	1568.78282786093	1447.21654915037
Pdac_HC_000144FG0001000	638.16291369866	827.477527831101	750.079391464846	693.274322854333	861.249481476448	840.424129729217	753.423437068643	957.496820940284
Pdac_HC_000144FG0001100	7.97703642123325	74.6241149528048	14.9766267846558	11.8983007354863	8.30787281166991	8.88665998203099	8.62399355645689	12.9661027835664
Pdac_HC_000144FG0001200	374.920711797963	132.245267004971	277.483612926818	260.176176082633	281.083030128165	233.592205241958	302.623773890215	212.444607146126
Pdac_HC_000144FG0001400	0	1.88921810007101	1.66406964273954	0	0	3.80856856372757	0.783999414223354	5.98435513087678
Pdac_HC_000144FG0001900	0	3.77843620014202	2.91212187479419	0	0	5.07809141830342	0	0.997392521812796
Pdac_HC_000144FG0002000	0	37.7843620014202	18.3047660701349	6.34576039225934	5.53858187444661	7.61713712745514	11.7599912133503	9.97392521812796
Pdac_HC_000144FG0002200	35.8966638955496	51.9534977519527	34.5294450868454	26.9694816671022	65.0783370247477	20.3123656732137	29.0079783262641	51.8644111342654
Pdac_HC_000144FG0002300	0	1.88921810007101	5.82424374958838	1.58644009806484	0	1.26952285457586	1.56799882844671	0.997392521812796
Pdac_HC_000144FG0002500	29.9138865796247	19.8367900507456	26.2090968731477	23.0033814219401	54.0011732758544	1.26952285457586	14.8959888702437	22.9400280016943
Pdac_HC_000144FG0002600	43.8737003167829	32.1167077012071	10.4004352671221	13.4847408335511	9.69251828028157	0	12.5439906275737	22.9400280016943
Pdac_HC_000144FG0002700	155.552210214048	149.24822990561	150.182285257243	126.121987796154	198.004302011466	159.959879676558	215.599838911422	194.491541753495
Pdac_HC_000144FG0002800	9.97129552654156	8.50148145031954	6.24026116027326	3.96610024516209	2.7692909372233	3.80856856372757	3.13599765689342	4.98696260906398
Pdac_HC_000144FG0003600	49.8564776327078	217.260081508166	264.171055784901	134.054188286479	60.9244006189127	62.206619874217	74.4799443512186	297.222971500213
Pdac_HC_000144FG0004100	71.7933277910992	64.2334154024143	91.9398477613594	129.294867992284	148.157065141447	72.3628027108238	198.351851798509	94.7522895722156
Pdac_HC_000144FG0004400	165.52350574059	304.164114111432	188.455887040253	135.640628384543	69.2322734305826	257.713139478899	146.607890459767	265.306410802204
Pdac_HC_000144FG0004500	1284.30286381855	925.716869034794	1065.83660617467	1344.50798310995	1869.27138262573	1030.8525579156	1331.23100535125	985.423811551043
Pdac_HC_000144FG0004600	785.738087491475	592.269874372261	439.730403093923	265.72871642586	142.618483267	479.879639029674	428.063680165951	273.285550976706
Pdac_HC_000144FG0004700	63.816291369866	47.2304525017752	48.6740370501315	38.8677824025885	31.846845778068	34.2771170735481	39.983970125391	50.8670186124526
Pdac_HC_000144FG0004800	7.97703642123325	8.50148145031954	14.5606093739709	5.55254034322692	1.38464546861165	13.9647514003344	17.2479871129138	12.9661027835664
Pdac_HC_000144FG0004900	368.937934482038	273.936624510296	244.202220072027	135.640628384543	138.464546861165	351.657830717512	171.695871714915	248.350737931386
Pdac_HC_000144FG0005000	1246.4119408177	1394.2429578524	1105.35826018974	1452.38590977836	1276.64312205994	1896.66714473633	1324.17501062324	1468.16179210844
Pdac_HC_000144FG0005200	69.7990686857909	44.3966253516687	122.309118741356	19.037281176778	6.92322734305826	45.7028227647308	26.655980083594	14.9608878271919
Pdac_HC_000144FG0005500	13.9598137371582	41.5627982015622	12.8965397312314	10.3118606374214	16.6157456233398	13.9647514003344	16.4639876986904	15.9582803490047
Pdac_HC_000144FG0005600	31.908145684933	9.44609050035504	10.4004352671221	14.2779608825835	22.1543274977864	11.4257056911827	5.48799589956348	4.98696260906398
Pdac_HC_000146FG0000200	877.474006335657	1221.37950169591	699.32526736129	814.636990356293	649.398724778865	962.298323768499	898.463328699964	782.953129623045
Pdac_HC_000146FG0000300	345.006825218338	133.189876055006	203.848531235593	309.355819122643	378.008212930981	223.436022405351	325.359756902692	183.520224013554
Pdac_HC_000146FG0000400	197.431651425523	95.4055140535859	167.238999095323	215.755853336818	293.54483934567	130.760854021313	202.271848869625	144.621915662855
Pdac_HC_000146FG0000500	372.926452692654	200.257118607527	306.188814264075	291.90497804393	416.778286052107	311.033099371085	279.887790877737	287.249046282085
Pdac_HC_000146FG0000800	7.97703642123325	248.432180159338	44.5138629432826	68.2169242167879	31.846845778068	17.773319964062	13.327990041797	42.8878784379502
Pdac_HC_000146FG0000900	41.8794412114745	59.5103701522368	79.4593254408129	50.7660831380747	85.8480190539224	52.0504370376101	47.8239642676246	79.7914017450237
Pdac_HC_000146FG0001000	127.632582739732	176.641892356639	187.207834808198	204.650772650364	279.698384659554	153.612265403679	214.815839497199	198.481111840746
Pdac_HC_000146FG0001100	29.9138865796247	49.1196706018462	55.3303156210896	43.627102696783	76.1555007736409	50.7809141830342	45.4719660249545	37.9009158288863
Pdac_HC_000146FG0001400	63.816291369866	109.574649804118	69.8909249950605	68.2169242167879	56.7704642130778	17.773319964062	61.935953723645	91.7601120067772
Pdac_HC_000146FG0001500	225.351278899839	625.331191123504	188.039869629568	178.474511032294	85.8480190539224	284.373119424992	250.879812551473	241.368990278697
Pdac_HC_000146FG0001600	1.99425910530831	0.944609050035504	4.16017410684884	6.34576039225934	33.2314912466797	3.80856856372757	5.48799589956348	2.99217756543839
Pdac_HC_000146FG0001700	3.98851821061662	0.944609050035504	7.9043308030128	8.72542053935659	0	3.80856856372757	3.91999707111677	3.98957008725119
Pdac_HC_000146FG0001800	21.9368501583914	12.2799176504616	22.0489227662989	13.4847408335511	11.0771637488932	12.6952285457586	17.2479871129138	7.97914017450237
Pdac_HC_000146FG0001900	650.12846833051	1445.25184655432	583.672427190893	750.386166384667	199.388947480078	1129.87534057251	793.407407194034	1298.60506340026
Pdac_HC_000146FG0002000	71.7933277910992	107.685431704047	72.8030468698547	165.782990247775	200.77359294869	128.221808312161	155.231884016224	107.718392355782
Pdac_HC_000146FG0002200	73.7875868964075	102.96238645387	183.463678112034	268.108376572957	155.080292484505	124.413239748434	100.351925020589	138.637560531979
Pdac_HC_000146FG0002300	0	0	3.32813928547907	0	0	1.26952285457586	0.783999414223354	0
Pdac_HC_000146FG0002400	39.8851821061662	14.1691357505326	26.2090968731477	19.8305012258104	26.3082639036214	21.5818885277896	30.5759771547108	23.9374205235071
Pdac_HC_000146FG0002700	15.9540728424665	21.7260081508166	28.2891839265721	39.6610024516209	16.6157456233398	35.546639928124	27.4399794978174	41.8904859161374
Pdac_HC_000146FG0002800	107.689991686649	92.5716869034794	81.9554299049222	54.7321833832368	37.3854276525146	83.7885084020065	58.0159566525282	69.8174765268957
Pdac_HC_000146FG0002900	321.075715954638	88.7932507033374	291.212187479419	299.043958485221	344.776721684301	222.166499550775	322.223759245798	112.705354964846
Pdac_HC_000146FG0003000	21.9368501583914	25.5044443509586	11.2324700884919	12.6915207845187	9.69251828028157	7.61713712745514	13.327990041797	15.9582803490047
Pdac_HC_000146FG0003600	41.8794412114745	24.5598353009231	30.3692709799965	56.3186234813016	24.9236184350097	31.7380713643964	36.8479724684976	34.9087382634479
Pdac_HC_000146FG0003700	237.316833531689	210.647818157917	189.287921861622	277.627017161346	282.467675596777	189.158905331803	297.919777404874	162.574981055486
Pdac_HC_000146FG0003800	231.334056215764	134.134485105042	170.567138380803	157.850789757451	200.77359294869	177.73319964062	192.079856484722	127.666242792038
Pdac_HC_000146FG0004000	7.97703642123325	9.44609050035504	8.32034821369768	27.7627017161346	12.4618092175049	5.07809141830342	7.83999414223354	6.98174765268957
Pdac_HC_000152FG0000100	29.9138865796247	19.8367900507456	23.2969749983535	20.6237212748429	23.5389729663981	31.7380713643964	31.3599765689342	39.8957008725119
Pdac_HC_000152FG0000300	15.9540728424665	25.5044443509586	13.3125571419163	7.93220049032418	5.53858187444661	0	0	47.8748410470142
Pdac_HC_000159FG0000300	25.9253683690081	50.0642796518817	39.521654015064	49.9728630890423	67.847627961971	43.1637770555791	54.0959595814114	52.8618036560782
Pdac_HC_000159FG0001100	35.8966638955496	34.0059258012781	53.2502285676652	61.8711638245286	36.000782183903	45.7028227647308	47.0399648534012	46.8774485252014
Pdac_HC_000159FG0001200	215.379983373298	143.580575605397	144.77405891834	163.403330100678	102.463764677262	149.803696839951	152.095886359331	159.582803490047
Pdac_HC_000160FG0000600	37.8909230008579	0	0.416017410684884	1.58644009806484	0	0	47.8239642676246	0
Pdac_HC_000162FG0000200	19.9425910530831	40.6181891515267	5.82424374958838	61.0779437754962	1.38464546861165	3.80856856372757	79.1839408365587	7.97914017450237
Pdac_HC_000162FG0000700	400.846080166971	221.038517708308	328.237737030374	625.057398637545	559.396769319108	280.564550861264	578.591567696835	249.348130453199
Pdac_HC_000162FG0000800	11.9655546318499	374.06518381406	247.946376768191	67.4237041677555	54.0011732758544	85.0580312565824	84.6719367361222	155.593233402796
Pdac_HC_000162FG0001200	590.30069517126	546.928639970557	450.962873182414	405.335445055565	234.005084195369	440.524430537822	424.927682509058	382.001335854301
Pdac_HC_000162FG0001300	33.9024047902413	63.2888063523788	93.6039174040989	114.223687060668	119.079510300602	57.1285284559135	116.031913305056	109.713177399408
Pdac_HC_000162FG0002000	57.833514053941	20.7813991007811	47.4259848180768	34.108462108394	55.3858187444661	24.1209342369413	39.1999707111677	64.8305139178318
Pdac_HC_000162FG0002100	3.98851821061662	46.2858434517397	7.48831339232792	2.37966014709725	1.38464546861165	1.26952285457586	2.35199824267006	1.99478504362559
Pdac_HC_000162FG0002200	394.863302851046	119.965349354509	217.993123198879	383.91850373169	383.546794805428	279.295028006688	425.711681923281	185.51500905718
Pdac_HC_000162FG0002300	0	4.72304525017752	12.4805223205465	0	0	0	1.56799882844671	6.98174765268957
Pdac_HC_000164FG0000100	961.232888758606	2480.54336539323	783.360784319637	1168.41313222475	598.166842440234	1759.55867644214	1362.59098192019	1877.09272605168
Pdac_HC_000164FG0000400	297.144606690938	265.435143059977	303.692709799965	292.698198092962	415.393640583496	228.514113823654	277.535792635067	227.405494973318
Pdac_HC_000164FG0000600	103.701473476032	63.2888063523788	120.645049098616	149.125369218095	254.774766224544	121.874194039282	109.75991799127	124.6740652266
Pdac_HC_000164FG0000800	101.707214370724	167.195801856284	248.778411589561	92.8067457367929	60.9244006189127	200.584611022985	87.0239349787923	173.546298795427
Pdac_HC_000165FG0000100	63.816291369866	112.408476954225	104.004352671221	65.8372640696907	160.618874358952	69.8237570016721	156.799882844671	153.598448359171
Pdac_HC_000165FG0000400	13.9598137371582	19.8367900507456	25.3770620517779	22.2101613729077	24.9236184350097	24.1209342369413	7.83999414223354	13.9634953053791
Pdac_HC_000165FG0000700	3.98851821061662	3.77843620014202	4.16017410684884	3.17288019612967	0	0	1.56799882844671	1.99478504362559
Pdac_HC_000167FG0000200	0	18.8921810007101	0	1.58644009806484	0	0	0	0
Pdac_HC_000167FG0000700	49.8564776327078	22.6706172008521	54.0822633890349	59.4915036774313	109.386992020321	27.9295028006688	62.7199531378683	52.8618036560782
Pdac_HC_000167FG0000800	7.97703642123325	0	150.182285257243	43.627102696783	217.389338572029	35.546639928124	58.0159566525282	79.7914017450237
Pdac_HC_000167FG0001000	354.97812074488	340.059258012781	267.083177659696	390.264264123949	808.632953669205	288.181687988719	606.815546608876	360.058700374419
Pdac_HC_000167FG0001200	87.7474006335657	50.0642796518817	44.0978455325977	51.5593031871071	40.1547185897379	59.6675741650652	62.7199531378683	53.859196177891
Pdac_HC_000167FG0001300	1.99425910530831	46.2858434517397	83.2034821369768	32.5220220103291	63.693691556136	55.8590056013377	14.1119894560204	308.194289240154
Pdac_HC_000167FG0001400	285.179052059089	479.861397418036	186.375799986828	354.569361917491	779.55539882836	220.896976696199	264.20780259327	545.5737094316
Pdac_HC_000167FG0001800	5.98277731592494	104.851604553941	86.115604011771	25.3830415690374	91.3866009283691	30.4685485098205	25.8719806693707	114.700140008472
Pdac_HC_000167FG0001900	1.99425910530831	0	1.24805223205465	0	2.7692909372233	2.53904570915171	0	2.99217756543839
Pdac_HC_000167FG0002100	3.98851821061662	3.77843620014202	4.16017410684884	4.75932029419451	2.7692909372233	2.53904570915171	2.35199824267006	4.98696260906398
Pdac_HC_000167FG0002400	67.8048095804826	234.263044408805	22.8809575876686	46.0067628438802	16.6157456233398	126.952285457586	22.7359830124773	143.624523141043
Pdac_HC_000167FG0002500	43.8737003167829	83.1255964031243	34.5294450868454	49.9728630890423	42.9240095269612	85.0580312565824	50.959961924518	103.728822268531
Pdac_HC_000167FG0002600	454.691076010295	471.359915967717	308.684918728184	376.779523290398	407.085767771826	420.212064864608	413.951690709931	414.915289074123
Pdac_HC_000167FG0002900	291.161829375014	277.715060710438	143.94202409697	171.335530591002	448.625131830175	209.471271005016	131.711901589523	299.217756543839
Pdac_HC_000167FG0003300	173.500542161823	44.3966253516687	134.373623651218	113.430467011636	242.312957007039	114.257056911827	141.903893974427	108.715784877595
Pdac_HC_000167FG0003400	165.52350574059	131.300657954935	193.864113379156	144.3660489239	294.929484814282	144.725605421648	143.471892802874	117.69231757391
Pdac_HC_000167FG0003500	562.381067696944	752.853412878297	417.265462916939	456.10152819364	329.545621529573	773.139418436696	471.183647948236	635.339036394751
Pdac_HC_000167FG0003700	7.97703642123325	28.3382715010651	42.0177584791733	80.1152249522742	45.6933004641845	30.4685485098205	36.8479724684976	23.9374205235071
Pdac_HC_000167FG0003800	5.98277731592494	4.72304525017752	9.15238303506745	6.34576039225934	8.30787281166991	3.80856856372757	6.27199531378683	4.98696260906398
Pdac_HC_000167FG0003900	57.833514053941	60.4549792022723	63.2346464241024	50.7660831380747	67.847627961971	44.433299910155	44.6879666107312	40.8930933943246
Pdac_HC_000167FG0004000	1037.01473476032	491.196706018462	1385.75399499135	1282.63681928542	6394.29277404861	740.131824217724	1643.26277221215	1418.2921660178
Pdac_HC_000167FG0004100	1.99425910530831	12.2799176504616	4.16017410684884	11.1050806864538	2.7692909372233	5.07809141830342	19.5999853555838	3.98957008725119
Pdac_HC_000167FG0004200	31.908145684933	409.015718665373	78.2112732087582	64.2508239716258	67.847627961971	119.33514833013	42.3359683680611	130.658420357476
Pdac_HC_000167FG0004600	97.7186961601073	84.0702054531599	91.9398477613594	106.291486570344	78.9247917108642	102.831351220644	109.75991799127	89.7653269631517
Pdac_HC_000167FG0004700	201.42016963614	164.361974706178	260.010881678053	494.176090547196	904.173491003409	214.54936242332	573.103571797272	210.4498221025
Pdac_HC_000167FG0004900	249.282388163539	148.303620855574	279.563699980242	219.72195358198	211.850756697583	190.428428186378	194.431854727392	108.715784877595
Pdac_HC_000167FG0005200	63.816291369866	91.6270778534439	82.787464726292	95.9796259329225	137.079901392554	46.9723456193067	132.495901003747	107.718392355782
Pdac_HC_000171FG0000100	5.98277731592494	23.6152262508876	0	0	0	0	0	61.8383363523934
Pdac_HC_000171FG0000200	23.9311092636997	83.1255964031243	140.197867400806	19.037281176778	0	66.0151884379445	21.1679841840306	177.535868882678
Pdac_HC_000176FG0000100	358.966638955496	376.899010964166	420.593602202418	525.11167245946	454.163713704622	399.899699191395	519.791611630084	413.91789655231
Pdac_HC_000178FG0000100	229.339797110456	175.697283306604	144.77405891834	231.620254317466	188.311783731185	167.577016804013	188.159859413605	222.418532364254
Pdac_HC_000178FG0000300	93.7301779494907	111.463867904189	62.4026116027326	103.118606374214	48.4625914014078	112.987534057251	79.9679402507821	83.7809718322749
Pdac_HC_000178FG0000400	205.408687846756	169.085019956355	247.530359357506	337.118520838777	495.703077762972	168.846539658589	279.887790877737	343.103027503602
Pdac_HC_000178FG0000600	85.7531415282574	188.921810007101	436.402263808444	245.898215200049	402.931831365991	105.370396929796	128.57590393263	288.246438803898
Pdac_HC_000178FG0001400	516.513108274853	2355.85497078855	1141.96779233001	692.481102805301	890.327036317292	449.411090519853	773.023422424227	723.109578314277
Pdac_HC_000182FG0000500	0	0	1.24805223205465	2.37966014709725	8.30787281166991	1.26952285457586	0	0
Pdac_HC_000182FG0000600	147.575173792815	95.4055140535859	90.2757781186199	106.291486570344	105.233055614486	115.526579766403	119.16791096195	100.736644703092
Pdac_HC_000182FG0000700	63.816291369866	46.2858434517397	56.5783678531443	76.9423447561445	83.0787281166991	49.5113913284584	88.591933807239	46.8774485252014
Pdac_HC_000182FG0000900	5.98277731592494	297.551850761184	25.7930794624628	23.0033814219401	8.30787281166991	53.319959892186	3.91999707111677	33.9113457416351
Pdac_HC_000182FG0001100	157.546469319357	179.475719506746	160.16670311368	270.488036720054	312.929875906233	143.456082567072	210.111843011859	108.715784877595
Pdac_HC_000182FG0001200	57.833514053941	23.6152262508876	45.7619151753373	32.5220220103291	41.5393640583496	41.8942542010033	33.7119748116042	27.9269906107583
Pdac_HC_000182FG0001300	39.8851821061662	39.6735801014912	46.1779325860221	52.3525232361396	36.000782183903	50.7809141830342	57.2319572383048	59.8435513087678
Pdac_HC_000182FG0001600	155.552210214048	341.948476112852	283.723874087091	665.511621138198	671.553052276651	198.045565313834	568.399575311932	337.118672372725
Pdac_HC_000184FG0000200	0	25.5044443509586	13.3125571419163	7.93220049032418	33.2314912466797	15.2342742549103	3.91999707111677	27.9269906107583
Pdac_HC_000184FG0000700	3.98851821061662	3.77843620014202	4.16017410684884	3.96610024516209	2.7692909372233	7.61713712745514	3.13599765689342	3.98957008725119
Pdac_HC_000184FG0000800	3.98851821061662	26.4490534009941	6.24026116027326	0	4.15393640583496	2.53904570915171	0.783999414223354	15.9582803490047
Pdac_HC_000184FG0000900	1.99425910530831	0	1.24805223205465	3.17288019612967	1.38464546861165	2.53904570915171	0.783999414223354	2.99217756543839
Pdac_HC_000184FG0001100	15.9540728424665	21.7260081508166	25.3770620517779	23.0033814219401	27.692909372233	17.773319964062	7.05599472801019	17.9530653926303
Pdac_HC_000184FG0001300	0	0	1.66406964273954	1.58644009806484	0	1.26952285457586	0	2.99217756543839
Pdac_HC_000184FG0001400	1.99425910530831	1.88921810007101	1.66406964273954	0.793220049032418	2.7692909372233	0	0	3.98957008725119
Pdac_HC_000184FG0001500	131.621100950349	49.1196706018462	99.4281611536873	91.220305638728	76.1555007736409	67.2847112925204	47.0399648534012	38.8983083506991
Pdac_HC_000184FG0003500	29.9138865796247	54.7873249020592	13.3125571419163	33.3152420593615	29.0775548408447	6.34761427287928	22.7359830124773	13.9634953053791
Pdac_HC_000184FG0003600	35.8966638955496	81.2363783030533	15.3926441953407	68.2169242167879	0	35.546639928124	21.9519835982539	64.8305139178318
Pdac_HC_000184FG0003800	13.9598137371582	23.6152262508876	3.32813928547907	11.1050806864538	0	16.5037971094861	2.35199824267006	26.9295980889455
Pdac_HC_000184FG0003900	0	8.50148145031954	12.0645049098616	5.55254034322692	2.7692909372233	2.53904570915171	7.05599472801019	6.98174765268957
Pdac_HC_000184FG0004200	341.018307007721	254.099834459551	231.305680340796	260.969396131665	150.92635607867	245.01791093314	249.311813723027	405.938756377808
Pdac_HC_000184FG0004300	33.9024047902413	16.0583538506036	14.1445919632861	19.8305012258104	22.1543274977864	7.61713712745514	21.9519835982539	11.9687102617536
Pdac_HC_000184FG0004400	1.99425910530831	3.77843620014202	3.74415669616396	0.793220049032418	1.38464546861165	1.26952285457586	0	0.997392521812796
Pdac_HC_000184FG0004500	0	2.83382715010651	1.24805223205465	1.58644009806484	4.15393640583496	0	0	0
Pdac_HC_000184FG0004600	167.517764845898	91.6270778534439	99.0121437430024	116.603347207765	98.3098282714273	133.299899730465	104.271922091706	97.744467137654
Pdac_HC_000184FG0004700	1062.94010312933	796.30542917993	197.60827007532	783.701408444029	1197.71833034908	597.945264505228	267.343800250164	519.641503864467
Pdac_HC_000184FG0005000	31.908145684933	15.1137448005681	19.9688357128744	24.5898215200049	38.7700731211263	24.1209342369413	20.3839847698072	21.9426354798815
Pdac_HC_000184FG0005100	606.254768013727	421.295636315835	466.355517377755	596.501476872378	967.867182559545	571.285284559135	921.983311126664	732.086111010592
Pdac_HC_000184FG0005400	15.9540728424665	50.0642796518817	36.1935147295849	40.4542225006533	11.0771637488932	45.7028227647308	34.4959742258276	59.8435513087678
Pdac_HC_000184FG0005500	201.42016963614	189.866419057136	232.969749983535	132.467748188414	148.157065141447	203.123656732137	141.119894560204	182.522831491742
Pdac_HC_000184FG0006700	0	0.944609050035504	2.08008705342442	0.793220049032418	0	1.26952285457586	0	4.98696260906398
Pdac_HC_000184FG0006900	406.828857482896	282.438105960616	331.565876315853	329.979540397486	448.625131830175	295.798825116174	297.919777404874	298.220364022026
Pdac_HC_000186FG0000300	69.7990686857909	99.1839502537279	96.932056689578	55.5254034322692	60.9244006189127	134.569422585041	119.16791096195	151.603663315545
Pdac_HC_000186FG0000400	103.701473476032	153.971275155787	80.2913602621826	60.2847237264637	45.6933004641845	158.690356821982	95.6479285352492	174.543691317239
Pdac_HC_000186FG0000500	37.8909230008579	56.6765430021302	88.1956910651954	46.7999828929126	72.0015643678059	73.6323255653997	68.9919484516551	57.8487662651422
Pdac_HC_000186FG0000700	201.42016963614	220.093908658272	173.895277666282	162.610110051646	58.1551096816894	234.861728096533	155.231884016224	183.520224013554
Pdac_HC_000186FG0000800	125.638323634424	130.3560489049	138.533797758066	130.088088041316	106.617701083097	87.5970769657341	91.7279314641324	108.715784877595
Pdac_HC_000186FG0001200	45.8679594220912	72.7348968527338	151.430337489298	88.0474254425984	120.464155769214	93.9446912386134	105.055921505929	71.8122615705213
Pdac_HC_000186FG0001800	125.638323634424	68.9564606525918	57.8264200851989	48.3864229909775	34.6161367152913	116.796102620979	41.5519689538378	77.7966167013981
Pdac_HC_000186FG0002100	3.98851821061662	2.83382715010651	5.82424374958838	2.37966014709725	0	8.88665998203099	3.13599765689342	3.98957008725119
Pdac_HC_000188FG0000100	5.98277731592494	1.88921810007101	0	7.13898044129176	2.7692909372233	2.53904570915171	0	2.99217756543839
Pdac_HC_000188FG0000300	805.680678544558	1006.00863828781	875.716649491681	827.328511140812	365.546403713476	722.358504253662	742.447445269516	622.372933611185
Pdac_HC_000188FG0000800	21.9368501583914	44.3966253516687	59.9065071386233	57.9050635793665	65.0783370247477	36.8161627826998	32.1439759831575	35.9061307852607
Pdac_HC_000188FG0000900	153.55795110874	79.3471602029823	108.580544188755	108.671146717441	22.1543274977864	62.206619874217	93.2959302925791	134.647990444727
Pdac_HC_000188FG0001000	9.97129552654156	0.944609050035504	6.65627857095815	6.34576039225934	0	0	1.56799882844671	7.97914017450237
Pdac_HC_000188FG0001100	0	11.335308600426	0.416017410684884	0	0	12.6952285457586	0	0
Pdac_HC_000188FG0001400	89.741659738874	61.3995882523078	71.1389772271152	96.7728459819549	26.3082639036214	1.26952285457586	66.6399502089851	98.7418596594668
Pdac_HC_000188FG0001500	33.9024047902413	10.3906995503905	8.73636562438257	19.037281176778	11.0771637488932	1.26952285457586	14.1119894560204	28.9243831325711
Pdac_HC_000188FG0001600	901.405115599357	401.458846265089	794.593254408129	774.975987904672	985.867573651497	618.257630178442	851.423363846562	429.876176901315
Pdac_HC_000188FG0001800	1.99425910530831	0.944609050035504	3.32813928547907	0	1.38464546861165	0	4.70399648534012	0.997392521812796
Pdac_HC_000188FG0001900	0	0	2.91212187479419	0	2.7692909372233	0	0.783999414223354	0
Pdac_HC_000188FG0002100	9.97129552654156	8.50148145031954	11.6484874991768	11.8983007354863	6.92322734305826	15.2342742549103	10.1919923849036	9.97392521812796
Pdac_HC_000188FG0002200	21.9368501583914	18.8921810007101	29.1212187479419	34.108462108394	36.000782183903	49.5113913284584	30.5759771547108	19.9478504362559
Pdac_HC_000188FG0002300	17.9483319477748	17.9475719506746	20.8008705342442	25.3830415690374	27.692909372233	27.9295028006688	22.7359830124773	19.9478504362559
Pdac_HC_000188FG0002400	25.9253683690081	18.8921810007101	40.7697062471186	41.2474425496857	45.6933004641845	17.773319964062	43.9039671965078	29.9217756543839
Pdac_HC_000189FG0000700	1166.64157660536	2492.8232830437	703.069424057454	1160.48093173443	661.86053399637	1619.91116243879	1182.27111664882	1713.52035247438
Pdac_HC_000189FG0000800	3.98851821061662	11.335308600426	5.40822633890349	7.13898044129176	2.7692909372233	8.88665998203099	5.48799589956348	12.9661027835664
Pdac_HC_000189FG0000900	474.633667063378	1057.96213603976	218.409140609564	381.538843584593	159.23422889034	826.459378328882	465.695652048672	828.833185626434
Pdac_HC_000189FG0001200	1048.98028939217	927.606087134865	1108.68639947522	1139.85721045958	1729.42219029595	788.373692691607	1167.37512777857	1406.32345575604
Pdac_HC_000189FG0001800	15.9540728424665	12.2799176504616	20.3848531235593	13.4847408335511	12.4618092175049	17.773319964062	19.5999853555838	10.9713177399408
Pdac_HC_000189FG0002000	0	63.2888063523788	0.416017410684884	0.793220049032418	0	0	0	1.99478504362559
Pdac_HC_000189FG0002200	333.041270586488	510.088887019172	328.653754441059	337.118520838777	268.621220910661	543.355781758466	411.599692467261	512.659756211777
Pdac_HC_000190FG0000200	13.9598137371582	0.944609050035504	7.07229598164303	7.93220049032418	2.7692909372233	5.07809141830342	2.35199824267006	2.99217756543839
Pdac_HC_000190FG0000300	5.98277731592494	12.2799176504616	10.816452677807	13.4847408335511	15.2311001547282	7.61713712745514	10.1919923849036	10.9713177399408
Pdac_HC_000190FG0000600	23.9311092636997	24.5598353009231	28.2891839265721	10.3118606374214	24.9236184350097	27.9295028006688	35.2799736400509	25.9322055671327
Pdac_HC_000190FG0000800	376.914970903271	210.647818157917	371.503547741602	217.342293434882	124.618092175049	223.436022405351	250.09581313725	143.624523141043
Pdac_HC_000190FG0001500	131.621100950349	130.3560489049	215.913036145455	113.430467011636	113.540928426156	105.370396929796	119.951910376173	112.705354964846
Pdac_HC_000190FG0001600	305.121643112172	383.511274314415	375.66372184845	259.382956033601	177.234619982292	262.791230897202	257.935807279483	337.118672372725
Pdac_HC_000190FG0001700	129.62684184504	107.685431704047	135.205658472587	69.8033643148527	77.5401462422525	128.221808312161	76.0479431796653	73.8070466141469
Pdac_HC_000190FG0001800	564.375326802252	651.780244524498	595.736932100754	749.592946335635	678.47627961971	430.368247701215	630.335529035577	648.305139178318
Pdac_HC_000190FG0001900	73.7875868964075	46.2858434517397	59.0744723172536	94.3931858348577	83.0787281166991	69.8237570016721	68.2079490374318	67.8226914832701
Pdac_HC_000190FG0002000	3.98851821061662	9.44609050035504	17.4727312487651	39.6610024516209	9.69251828028157	5.07809141830342	14.8959888702437	17.9530653926303
Pdac_HC_000190FG0002100	23.9311092636997	41.5627982015622	49.0900544608163	77.7355648051769	77.5401462422525	17.773319964062	53.3119601671881	85.7757568759005
Pdac_HC_000190FG0002400	3.98851821061662	8.50148145031954	12.4805223205465	16.6576210296808	12.4618092175049	12.6952285457586	3.91999707111677	9.97392521812796
Pdac_HC_000190FG0002500	0	1.88921810007101	0.832034821369768	1.58644009806484	2.7692909372233	0	1.56799882844671	0.997392521812796
Pdac_HC_000190FG0002600	321.075715954638	426.018681566012	190.951991504362	252.243975592309	153.695647015893	468.453933338491	223.439833053656	424.889214292251
Pdac_HC_000190FG0002700	11.9655546318499	12.2799176504616	7.9043308030128	0.793220049032418	2.7692909372233	3.80856856372757	3.13599765689342	1.99478504362559
Pdac_HC_000190FG0002800	21.9368501583914	13.2245267004971	22.8809575876686	14.2779608825835	15.2311001547282	11.4257056911827	7.05599472801019	14.9608878271919
Pdac_HC_000190FG0003000	11.9655546318499	34.9505348513136	76.9632209767036	76.1491247071121	72.0015643678059	8.88665998203099	25.0879812551473	46.8774485252014
Pdac_HC_000190FG0003100	0	0.944609050035504	0.832034821369768	0.793220049032418	0	0	3.91999707111677	0.997392521812796
Pdac_HC_000190FG0003200	1136.72769002574	237.096871558912	695.165093254441	1269.9452985009	470.779459327962	769.330849872969	1629.15078275613	306.199504196528
Pdac_HC_000190FG0003300	91.7359188441824	124.688394604687	219.657192841619	238.759234758758	149.541710610058	158.690356821982	214.815839497199	167.56194366455
Pdac_HC_000190FG0003400	153.55795110874	528.981068019882	201.768444182169	168.955870443905	148.157065141447	359.274967844967	198.351851798509	465.782307686576
Pdac_HC_000190FG0003500	9.97129552654156	14.1691357505326	16.6406964273954	15.8644009806484	9.69251828028157	20.3123656732137	9.40799297068025	17.9530653926303
Pdac_HC_000190FG0003600	0	0.944609050035504	2.49610446410931	1.58644009806484	0	0	0.783999414223354	0
Pdac_HC_000190FG0003700	143.586655582198	273.936624510296	152.678389721352	144.3660489239	142.618483267	167.577016804013	189.727858242052	152.601055837358
Pdac_HC_000190FG0003800	89.741659738874	84.0702054531599	84.8675517797164	53.9389633342044	36.000782183903	78.7104169837031	57.2319572383048	74.8044391359597
Pdac_HC_000190FG0004000	0	3.77843620014202	2.91212187479419	0.793220049032418	1.38464546861165	2.53904570915171	0.783999414223354	2.99217756543839
Pdac_HC_000190FG0004100	173.500542161823	109.574649804118	134.373623651218	92.8067457367929	225.697211383699	128.221808312161	221.087834810986	107.718392355782
Pdac_HC_000190FG0004200	161.534987529973	152.082057055716	138.117780347382	112.637246962603	182.773201856738	208.20174815044	141.119894560204	152.601055837358
Pdac_HC_000190FG0004500	289.167570269705	1275.22221754793	265.419108016956	302.216838681351	235.389729663981	642.378564415383	235.98382368123	662.268634483697
Pdac_HC_000190FG0004700	37.8909230008579	59.5103701522368	48.2580196394466	48.3864229909775	33.2314912466797	41.8942542010033	18.0319865271371	34.9087382634479
Pdac_HC_000190FG0004900	0	24.5598353009231	8.73636562438257	0.793220049032418	0	1.26952285457586	1.56799882844671	0
Pdac_HC_000190FG0005300	155.552210214048	5.66765430021302	9.15238303506745	114.223687060668	76.1555007736409	88.8665998203099	48.6079636818479	78.7940092232109
Pdac_HC_000190FG0005400	103.701473476032	105.796213603976	111.908683474234	76.1491247071121	34.6161367152913	134.569422585041	71.3439466943252	95.7496820940284
Pdac_HC_000190FG0005500	1.99425910530831	0.944609050035504	2.49610446410931	3.17288019612967	5.53858187444661	1.26952285457586	5.48799589956348	2.99217756543839
Pdac_HC_000190FG0005700	13.9598137371582	20.7813991007811	30.3692709799965	31.7288019612967	55.3858187444661	30.4685485098205	25.8719806693707	62.8357288742062
Pdac_HC_000190FG0005800	141.59239647689	51.9534977519527	71.971012048485	115.016907109701	131.541319518107	151.073219694527	140.33589514598	66.8252989614573
Pdac_HC_000190FG0005900	73.7875868964075	43.4520163016332	108.99656159944	34.9016821574264	19.3850365605631	60.9370970196411	33.7119748116042	47.8748410470142
Pdac_HC_000190FG0006000	0	2.83382715010651	1.66406964273954	2.37966014709725	0	2.53904570915171	4.70399648534012	5.98435513087678
Pdac_HC_000190FG0006200	145.580914687507	78.4025511529468	62.8186290134175	141.986388776803	249.236184350097	77.4408941291272	223.439833053656	179.530653926303
Pdac_HC_000190FG0006400	1.99425910530831	5.66765430021302	2.49610446410931	3.17288019612967	1.38464546861165	2.53904570915171	0.783999414223354	0.997392521812796
Pdac_HC_000190FG0006500	5.98277731592494	10.3906995503905	6.65627857095815	0	1.38464546861165	3.80856856372757	2.35199824267006	0
Pdac_HC_000194FG0000300	19.9425910530831	42.5074072515977	36.1935147295849	33.3152420593615	63.693691556136	20.3123656732137	55.6639584098581	26.9295980889455
Pdac_HC_000194FG0000700	7.97703642123325	4.72304525017752	21.632905355614	13.4847408335511	2.7692909372233	16.5037971094861	3.91999707111677	0.997392521812796
Pdac_HC_000194FG0000900	177.48906037244	153.971275155787	148.518215614504	164.19655014971	196.619656542855	134.569422585041	142.68789338865	165.567158620924
Pdac_HC_000194FG0001200	5.98277731592494	8.50148145031954	14.5606093739709	11.1050806864538	19.3850365605631	6.34761427287928	6.27199531378683	8.97653269631517
Pdac_HC_000194FG0001500	0	0.944609050035504	2.91212187479419	0	2.7692909372233	1.26952285457586	0	1.99478504362559
Pdac_HC_000194FG0001600	1.99425910530831	2.83382715010651	11.6484874991768	1.58644009806484	2.7692909372233	7.61713712745514	0.783999414223354	1.99478504362559
Pdac_HC_000194FG0001700	11.9655546318499	11.335308600426	11.6484874991768	16.6576210296808	18.0003910919515	1.26952285457586	16.4639876986904	6.98174765268957
Pdac_HC_000194FG0001900	1.99425910530831	3.77843620014202	3.74415669616396	2.37966014709725	1.38464546861165	5.07809141830342	9.40799297068025	3.98957008725119
Pdac_HC_000194FG0002000	81.7646233176408	92.5716869034794	121.061066509301	114.223687060668	196.619656542855	57.1285284559135	167.775874643798	103.728822268531
Pdac_HC_000194FG0002100	9.97129552654156	14.1691357505326	14.9766267846558	16.6576210296808	1.38464546861165	3.80856856372757	9.40799297068025	15.9582803490047
Pdac_HC_000194FG0002200	5.98277731592494	1.88921810007101	4.99220892821861	13.4847408335511	0	1.26952285457586	3.91999707111677	0.997392521812796
Pdac_HC_000194FG0002300	137.603878266274	105.796213603976	88.6117084758803	202.271112503266	132.925964986719	96.4837369477651	130.9279021753	130.658420357476
Pdac_HC_000194FG0002500	0	0	4.16017410684884	2.37966014709725	0	8.88665998203099	0	0
Pdac_HC_000194FG0002600	805.680678544558	611.162055372971	717.630033431425	759.111586924024	858.480190539225	882.31838393022	945.503293553365	906.629802327832
Pdac_HC_000194FG0002800	7.97703642123325	17.9475719506746	9.98441785643722	25.3830415690374	42.9240095269612	13.9647514003344	24.303981840924	29.9217756543839
Pdac_HC_000194FG0003100	1481.73451524408	1398.02139405255	1042.955648587	1295.32834006994	308.775939500398	1246.67144319349	1239.50307388712	1389.36778288523
Pdac_HC_000194FG0003200	632.180136382735	205.92477290774	923.974669131128	654.406540451744	571.858578536612	774.408941291272	1077.21519514289	342.105634981789
Pdac_HC_000194FG0003500	628.191618172118	177.586501406675	463.443395502961	536.216753145914	657.706597590535	526.85198464898	536.255599328774	328.14213967641
Pdac_HC_000195FG0000200	123.644064529115	88.7932507033374	69.8909249950605	48.3864229909775	20.7696820291748	85.0580312565824	79.9679402507821	39.8957008725119
Pdac_HC_000195FG0000500	5.98277731592494	1.88921810007101	2.91212187479419	1.58644009806484	12.4618092175049	0	6.27199531378683	2.99217756543839
Pdac_HC_000195FG0000600	729.898832542842	242.764525859125	573.688009334455	893.958995259535	905.558136472021	531.930076067284	868.671350959476	278.27251358577
Pdac_HC_000195FG0000700	0	2.83382715010651	2.49610446410931	0	4.15393640583496	0	2.35199824267006	1.99478504362559
Pdac_HC_000195FG0000900	5.98277731592494	5.66765430021302	7.9043308030128	15.8644009806484	16.6157456233398	5.07809141830342	3.91999707111677	15.9582803490047
Pdac_HC_000195FG0001000	139.598137371582	346.67152136303	220.905245073674	561.599794714952	739.400680238622	79.9799398382789	631.903527864023	760.013101621351
Pdac_HC_000196FG0000300	396.857561956354	446.800080666793	369.839478098862	479.898129664613	715.861707272224	322.458805062267	417.087688366824	423.891821770438
Pdac_HC_000204FG0000100	279.196274743164	355.17300281335	123.557170973411	225.274493925207	90.0019554597574	332.614987898874	225.007831882103	295.228186456588
Pdac_HC_000204FG0000300	77.7761051070242	173.808065206533	84.8675517797164	33.3152420593615	9.69251828028157	156.15131111283	28.2239789120407	49.8696260906398
Pdac_HC_000204FG0000500	143.586655582198	153.026666105752	168.487051327378	233.999914464563	667.399115870816	223.436022405351	302.623773890215	277.275121063957
Pdac_HC_000204FG0000600	0	1.88921810007101	0.416017410684884	3.96610024516209	1.38464546861165	2.53904570915171	12.5439906275737	0.997392521812796
Pdac_HC_000204FG0000700	11.9655546318499	18.8921810007101	32.449358033421	28.555921765167	41.5393640583496	13.9647514003344	51.7439613387414	38.8983083506991
Pdac_HC_000204FG0000800	87.7474006335657	73.6795059027693	110.244613831494	118.983007354863	160.618874358952	86.3275541111582	149.743888116661	143.624523141043
Pdac_HC_000204FG0000900	341.018307007721	290.939587410935	314.925179888457	436.27102696783	394.623958554321	210.740793859592	338.687746944489	250.345522975012
Pdac_HC_000204FG0001000	89.741659738874	197.42329145742	168.071033916693	134.054188286479	62.3090460875244	189.158905331803	88.591933807239	154.595840880983
Pdac_HC_000204FG0001100	935.307520389598	405.237282465231	247.114341946821	1165.24025202862	2394.05201522955	604.292878778108	1687.16673940866	877.705419195261
Pdac_HC_000204FG0001200	111.678509897265	37.7843620014202	55.3303156210896	109.464366766474	144.003128735612	57.1285284559135	104.271922091706	47.8748410470142
Pdac_HC_000204FG0001300	341.018307007721	251.266007309444	326.989684798319	184.027051375521	175.84997451368	129.491331166737	188.159859413605	127.666242792038
Pdac_HC_000204FG0001400	1.99425910530831	1.88921810007101	6.65627857095815	0	0	5.07809141830342	1.56799882844671	2.99217756543839
Pdac_HC_000204FG0001500	311.104420428097	272.047406410225	319.501371405991	479.10490961558	454.163713704622	97.7532598023409	323.007758660022	220.423747320628
Pdac_HC_000204FG0001600	19.9425910530831	24.5598353009231	35.7774973189	13.4847408335511	22.1543274977864	19.0428428186378	7.83999414223354	8.97653269631517
Pdac_HC_000204FG0001700	91.7359188441824	119.965349354509	91.5238303506745	92.8067457367929	85.8480190539224	76.1713712745514	97.9999267779192	101.734037224905
Pdac_HC_000204FG0001800	644.145691014585	716.013659926912	576.60013120925	868.575953690497	700.630607117496	417.673019155457	704.031473972572	508.670186124526
Pdac_HC_000204FG0002000	275.207756532547	262.60131590987	280.395734801612	205.443992699396	95.540537334204	279.295028006688	165.423876401128	278.27251358577
Pdac_HC_000204FG0002100	17.9483319477748	11.335308600426	49.0900544608163	12.6915207845187	16.6157456233398	50.7809141830342	14.8959888702437	73.8070466141469
Pdac_HC_000204FG0002200	13.9598137371582	43.4520163016332	54.9142982104047	15.8644009806484	19.3850365605631	12.6952285457586	16.4639876986904	60.8409438305806
Pdac_HC_000204FG0002300	17.9483319477748	19.8367900507456	23.7129924090384	19.8305012258104	18.0003910919515	26.659979946093	16.4639876986904	28.9243831325711
Pdac_HC_000204FG0002400	1976.31077336054	1410.30131170301	1686.53458291652	1963.21962135523	3296.84086076434	1348.23327155956	2165.4063820849	1321.54509140196
Pdac_HC_000204FG0002500	356.972379850188	661.226335024853	323.66154551284	259.382956033601	131.541319518107	417.673019155457	376.31971882721	585.469410304111
Pdac_HC_000204FG0002800	261.247942795389	251.266007309444	1050.85997939002	291.111757994897	265.851929973437	741.4013470723	484.511637990033	302.209934109277
Pdac_HC_000204FG0003000	65.8105504751743	42.5074072515977	150.598302667928	89.6338655406632	99.694473740039	82.5189855474306	116.81591271928	79.7914017450237
Pdac_HC_000204FG0003100	285.179052059089	178.53111045671	184.711730344089	112.637246962603	59.5397551503011	159.959879676558	109.75991799127	136.642775488353
Pdac_HC_000204FG0003300	245.293869952922	139.802139405255	230.057628108741	313.321919367805	400.162540428768	272.947413733809	385.72771179789	270.293373411268
Pdac_HC_000204FG0003400	177.48906037244	168.14041090632	131.461501776423	153.091469463257	149.541710610058	123.143716893858	178.751866442925	108.715784877595
Pdac_HC_000204FG0003600	25.9253683690081	26.4490534009941	39.521654015064	30.1423618632319	31.846845778068	49.5113913284584	33.7119748116042	73.8070466141469
Pdac_HC_000204FG0003800	59.8277731592494	187.03259190703	156.422546417516	94.3931858348577	167.54210170201	71.0932798562479	155.231884016224	101.734037224905
Pdac_HC_000204FG0003900	85.7531415282574	393.901973864805	219.657192841619	238.759234758758	303.237357625952	130.760854021313	307.327770375555	251.342915496825
Pdac_HC_000204FG0004000	1054.9630667081	861.48345363238	673.948205309512	453.721868046543	274.159802785107	832.806992601762	504.89562275984	576.492877607796
Pdac_HC_000204FG0004100	448.70829869437	237.096871558912	418.929532559678	375.193083192334	436.163322612671	374.509242099878	432.767676651291	288.246438803898
Pdac_HC_000204FG0004200	733.887350753459	304.164114111432	615.289750402944	403.749004957501	324.007039655127	375.778764954453	373.96772058454	295.228186456588
Pdac_HC_000204FG0004300	149.569432898123	86.9040326032664	94.8519696361536	61.0779437754962	49.8472368700195	102.831351220644	41.5519689538378	76.7992241795853
Pdac_HC_000204FG0004400	47.8622185273995	100.128559303763	87.3636562438257	54.7321833832368	116.310219363379	55.8590056013377	35.2799736400509	123.676672704787
Pdac_HC_000204FG0004500	1659.22357561652	959.722794836072	1135.72753116973	1607.85703938871	3011.60389423034	1773.52342784247	1807.11864978483	1441.23219401949
Pdac_HC_000204FG0004700	229.339797110456	180.420328556781	173.895277666282	105.498266521312	124.618092175049	203.123656732137	150.527887530884	152.601055837358
Pdac_HC_000204FG0004900	15.9540728424665	52.8981068019882	29.1212187479419	9.51864058838901	20.7696820291748	29.1990256552447	9.40799297068025	11.9687102617536
Pdac_HC_000204FG0005000	21.9368501583914	17.0029629006391	18.7207834808198	16.6576210296808	9.69251828028157	12.6952285457586	18.8159859413605	14.9608878271919
Pdac_HC_000204FG0005100	458.679594220912	508.199668919101	431.82607229091	259.382956033601	231.235793258146	495.113913284584	285.375786777301	449.824027337571
Pdac_HC_000204FG0005200	49.8564776327078	113.35308600426	66.9788031202663	48.3864229909775	52.6165278072428	72.3628027108238	53.3119601671881	90.7627194849645
Pdac_HC_000204FG0005300	5.98277731592494	0	0.416017410684884	2.37966014709725	1.38464546861165	0	1.56799882844671	0.997392521812796
Pdac_HC_000204FG0005400	311.104420428097	154.915884205823	238.793993733124	282.386337455541	347.546012621525	232.322682387382	388.863709454784	171.551513751801
Pdac_HC_000204FG0005500	183.471837688365	117.131522204403	123.557170973411	152.298249414224	88.6173099911458	137.108468294192	129.359903346853	123.676672704787
Pdac_HC_000204FG0005600	237.316833531689	87.8486416533019	144.77405891834	149.918589267127	227.081856852311	206.932225295865	177.967867028701	112.705354964846
Pdac_HC_000204FG0005700	265.236461006005	659.337116924782	381.071948187354	908.236956142118	1154.79432082212	105.370396929796	859.263357988796	366.043055505296
Pdac_HC_000204FG0005800	664.088282067668	742.462713327906	547.894929871993	608.399777607864	584.320387754117	566.207193140832	560.559581169698	489.719728210083
Pdac_HC_000204FG0005900	45.8679594220912	59.5103701522368	23.7129924090384	38.074562353556	52.6165278072428	17.773319964062	38.4159712969443	19.9478504362559
Pdac_HC_000204FG0006000	0	36.8397529513847	47.4259848180768	0	0	67.2847112925204	20.3839847698072	79.7914017450237
Pdac_HC_000204FG0006100	0	4.72304525017752	35.3614799082152	28.555921765167	30.4622003094564	12.6952285457586	25.0879812551473	44.8826634815758
Pdac_HC_000204FG0006200	0	2.83382715010651	3.32813928547907	0	2.7692909372233	8.88665998203099	2.35199824267006	6.98174765268957
Pdac_HC_000204FG0006300	0	0	2.49610446410931	0	1.38464546861165	0	0	2.99217756543839
Pdac_HC_000204FG0006400	5.98277731592494	33.0613167512426	45.7619151753373	17.4508410787132	29.0775548408447	54.5894827467618	39.983970125391	45.8800560033886
Pdac_HC_000204FG0006500	751.835682701234	443.021644466651	542.486703533089	664.718401089166	1091.10062926598	816.303195492276	875.727345687486	601.427690653116
Pdac_HC_000204FG0006700	139.598137371582	116.186913154367	187.207834808198	94.3931858348577	73.3862098364176	229.78363667823	172.479871129138	87.7705419195261
Pdac_HC_000204FG0006900	1.99425910530831	189.866419057136	351.534712028727	230.827034268434	387.700731211263	399.899699191395	304.975772132885	524.628466473531
Pdac_HC_000204FG0007100	1.99425910530831	3.77843620014202	49.5060718715012	3.17288019612967	1.38464546861165	16.5037971094861	8.62399355645689	11.9687102617536
Pdac_HC_000204FG0007300	3.98851821061662	7.55687240028403	0	14.2779608825835	31.846845778068	26.659979946093	0	11.9687102617536
Pdac_HC_000207FG0000100	215.379983373298	238.986089658983	169.319086148748	173.715190738099	117.69486483199	210.740793859592	224.223832467879	220.423747320628
Pdac_HC_000207FG0000300	0	0.944609050035504	4.16017410684884	1.58644009806484	4.15393640583496	3.80856856372757	0.783999414223354	0
Pdac_HC_000207FG0000400	7.97703642123325	9.44609050035504	5.82424374958838	3.17288019612967	0	10.1561828366068	4.70399648534012	6.98174765268957
Pdac_HC_000207FG0000500	39.8851821061662	26.4490534009941	50.338106692871	45.2135427948478	47.0779459327962	55.8590056013377	67.4239496232084	34.9087382634479
Pdac_HC_000207FG0000600	915.364929336515	760.410285278581	626.93823790212	1028.01318354601	504.010950574641	941.985958095285	1078.78319397134	576.492877607796
Pdac_HC_000207FG0001400	11702.3124299492	26106.1603158312	13000.9601013133	37215.5050404539	51370.3468854923	9490.9528608091	63539.2325257317	44795.8903321781
Pdac_HC_000207FG0001600	35.8966638955496	221.038517708308	97.7640915109478	99.1525061290522	40.1547185897379	105.370396929796	65.0719513805384	110.71056992122
Pdac_HC_000207FG0001700	197.431651425523	193.644855257278	165.574929452584	406.128665104598	348.930658090136	223.436022405351	330.063753388032	183.520224013554
Pdac_HC_000207FG0001800	195.437392320215	232.373826308734	142.27795445423	210.203312993591	195.235011074243	223.436022405351	163.071878158458	155.593233402796
Pdac_HC_000207FG0002000	97.7186961601073	33.0613167512426	413.521306220775	53.145743285172	45.6933004641845	262.791230897202	41.5519689538378	261.316840714953
Pdac_HC_000207FG0002200	95.724437054799	68.9564606525918	73.6350816912245	67.4237041677555	34.6161367152913	92.6751683840375	76.8319425938887	81.7861867886493
Pdac_HC_000207FG0002300	15.9540728424665	5.66765430021302	10.4004352671221	7.13898044129176	0	10.1561828366068	8.62399355645689	9.97392521812796
Pdac_HC_000207FG0002400	69.7990686857909	116.186913154367	94.4359522254687	112.637246962603	135.695255923942	83.7885084020065	86.2399355645689	80.7887942668365
Pdac_HC_000207FG0002500	1.99425910530831	225.761562958485	5.40822633890349	4.75932029419451	5.53858187444661	10.1561828366068	3.13599765689342	4.98696260906398
Pdac_HC_000207FG0002700	55.8392549486327	68.9564606525918	28.705201337257	33.3152420593615	18.0003910919515	45.7028227647308	34.4959742258276	59.8435513087678
Pdac_HC_000207FG0002800	5.98277731592494	25.5044443509586	42.4337758898582	14.2779608825835	9.69251828028157	33.0075942189723	7.83999414223354	10.9713177399408
Pdac_HC_000207FG0002900	0	0.944609050035504	2.49610446410931	0.793220049032418	0	0	0	4.98696260906398
Pdac_HC_000207FG0003000	430.759966746595	420.351027265799	685.596692808689	1140.65043050862	300.468066688729	567.476715995408	1803.98265212794	283.259476194834
Pdac_HC_000207FG0003100	550.415513065094	328.723949412355	380.239913365984	517.972692018169	569.089287599389	416.403496300881	562.127579998145	319.165606980095
Pdac_HC_000207FG0003200	93.7301779494907	365.56370236374	273.323438819969	105.498266521312	103.848410145874	107.909442638948	130.143902761077	108.715784877595
Pdac_HC_000207FG0003400	59.8277731592494	52.8981068019882	122.725136152041	125.328767747122	235.389729663981	93.9446912386134	139.551895731757	125.671457748412
Pdac_HC_000207FG0003500	29.9138865796247	24.5598353009231	39.9376714257489	34.9016821574264	23.5389729663981	17.773319964062	24.303981840924	30.9191681761967
Pdac_HC_000207FG0003600	67.8048095804826	72.7348968527338	76.5472035660187	82.4948850993714	80.3094371794758	63.4761427287928	90.1599326356857	65.8279064396446
Pdac_HC_000207FG0003800	614.23180443496	476.082961217894	376.911774080505	333.152420593615	322.622394186515	451.950136229005	334.767749873372	400.951793768744
Pdac_HC_000207FG0004000	47.8622185273995	162.472756606107	186.791817397513	101.532166276149	120.464155769214	96.4837369477651	166.991875229574	134.647990444727
Pdac_HC_000207FG0004600	261.247942795389	286.216542160758	235.881871858329	360.121902260718	479.087332139632	250.096002351444	326.143756316915	206.460252015249
Pdac_HC_000207FG0004800	368.937934482038	219.149299608237	291.628204890104	429.132046526538	697.861316180273	356.735922135816	529.199604600764	321.16039202372
Pdac_HC_000213FG0000400	1298.26267755571	1647.39818326192	850.755604850588	894.752215308567	573.243224005224	1490.41983127206	1052.12721388774	1426.2713061923
Pdac_HC_000213FG0000900	1.99425910530831	0.944609050035504	7.07229598164303	9.51864058838901	6.92322734305826	5.07809141830342	2.35199824267006	3.98957008725119
Pdac_HC_000213FG0001000	3.98851821061662	3.77843620014202	6.24026116027326	5.55254034322692	1.38464546861165	1.26952285457586	3.13599765689342	3.98957008725119
Pdac_HC_000213FG0001100	3.98851821061662	0	3.32813928547907	1.58644009806484	1.38464546861165	3.80856856372757	0.783999414223354	0
Pdac_HC_000213FG0001200	301.133124901555	341.948476112852	245.450272304082	126.121987796154	80.3094371794758	355.46639928124	134.847899246417	273.285550976706
Pdac_HC_000213FG0001300	153.55795110874	153.026666105752	91.5238303506745	57.1118435303341	31.846845778068	179.002722495196	76.0479431796653	141.629738097417
Pdac_HC_000213FG0001400	213.385724267989	127.522221754793	189.287921861622	193.54569196391	242.312957007039	205.662702441289	202.271848869625	140.632345575604
Pdac_HC_000213FG0001500	347.001084323646	225.761562958485	234.21780221559	235.586354562628	213.235402166194	261.521708042626	290.079783262641	243.363775322322
Pdac_HC_000213FG0001600	0	0	0.416017410684884	3.96610024516209	4.15393640583496	0	2.35199824267006	2.99217756543839
Pdac_HC_000213FG0001700	955.250111442681	921.938432834652	869.476388331408	1045.46402462473	814.171535543652	997.844963696623	972.943273051182	1000.38469937823
Pdac_HC_000213FG0001800	684.030873120751	566.765430021302	454.707029878578	489.416770253002	317.083812312068	488.766299011705	502.54362451717	453.813597424822
Pdac_HC_000213FG0001900	167.517764845898	106.740822654012	114.820805349028	139.606728629705	139.849192329777	106.639919784372	167.775874643798	86.7731493977133
Pdac_HC_000213FG0002300	17.9483319477748	12.2799176504616	13.7285745526012	6.34576039225934	1.38464546861165	20.3123656732137	5.48799589956348	8.97653269631517
Pdac_HC_000213FG0002400	31.908145684933	9.44609050035504	17.4727312487651	7.13898044129176	1.38464546861165	3.80856856372757	2.35199824267006	5.98435513087678
Pdac_HC_000213FG0002700	201.42016963614	160.583538506036	126.88531025889	141.19316872777	49.8472368700195	162.49892538571	112.895915648163	189.504579144431
Pdac_HC_000214FG0000500	15.9540728424665	13.2245267004971	27.4571491052024	15.8644009806484	12.4618092175049	34.2771170735481	14.1119894560204	19.9478504362559
Pdac_HC_000214FG0000800	364.949416271421	283.382715010651	392.304418275846	183.233831326488	400.162540428768	349.11878500836	170.911872300691	285.25426123846
Pdac_HC_000214FG0001300	0	9.44609050035504	0	0	0	1.26952285457586	0	0
Pdac_HC_000214FG0001400	1376.03878266274	2703.47110120161	1479.77392980613	1351.64696355124	1197.71833034908	1757.01963073298	1260.67105807115	1891.05622135706
Pdac_HC_000214FG0001500	9.97129552654156	2271.78476533539	58.6584549065687	89.6338655406632	41.5393640583496	24.1209342369413	6.27199531378683	74.8044391359597
Pdac_HC_000214FG0001600	1.99425910530831	4.72304525017752	6.65627857095815	5.55254034322692	2.7692909372233	0	3.91999707111677	5.98435513087678
Pdac_HC_000214FG0002000	11.9655546318499	12.2799176504616	7.9043308030128	14.2779608825835	18.0003910919515	6.34761427287928	9.40799297068025	8.97653269631517
Pdac_HC_000214FG0002200	961.232888758606	672.561643625279	779.616627623473	968.521679868582	1225.41123972131	864.545063966158	939.231298239578	842.796680931813
Pdac_HC_000214FG0002300	9.97129552654156	2.83382715010651	16.2246790167105	7.93220049032418	12.4618092175049	21.5818885277896	11.7599912133503	10.9713177399408
Pdac_HC_000214FG0002800	412.811634798821	204.980163857704	290.380152658049	226.067713974239	276.92909372233	272.947413733809	215.599838911422	260.31944819314
Pdac_HC_000214FG0002900	1304.24545487164	454.356953067077	735.10276468019	1384.9622056106	1365.26043205109	651.265224397414	1975.67852384285	646.310354134692
Pdac_HC_000214FG0003100	1.99425910530831	294.718023611077	0	0	0	1.26952285457586	0.783999414223354	0
Pdac_HC_000214FG0003400	490.587739905845	909.65851518419	787.104941015801	1036.73860408537	1894.19500106074	795.990829819062	1335.15100242237	1507.06010045914
Pdac_HC_000214FG0003500	29.9138865796247	64.2334154024143	30.3692709799965	64.2508239716258	16.6157456233398	50.7809141830342	50.1759625102947	69.8174765268957
Pdac_HC_000214FG0003600	193.443133214906	91.6270778534439	147.686180793134	129.294867992284	103.848410145874	161.229402531134	146.607890459767	77.7966167013981
Pdac_HC_000214FG0003800	49.8564776327078	24.5598353009231	44.5138629432826	30.9355819122643	33.2314912466797	22.8514113823654	42.3359683680611	22.9400280016943
Pdac_HC_000214FG0003900	859.525674387882	287.161151210793	946.023591897427	975.660660309874	632.782979155525	591.597650232349	1277.13504576984	316.173429414656
Pdac_HC_000214FG0004000	211.391465162681	229.539999158627	282.059804444351	336.325300789745	452.77906823601	170.116062513165	405.327697153474	191.499364188057
Pdac_HC_000214FG0004100	574.346622328794	373.120574764024	457.619151753373	426.752386379441	400.162540428768	373.239719245302	418.655687195271	402.94657881237
Pdac_HC_000214FG0004200	484.60496258992	297.551850761184	483.412231215835	522.732012312363	873.711290693953	422.75111057376	533.119601671881	362.053485418045
Pdac_HC_000214FG0004300	11.9655546318499	21.7260081508166	14.5606093739709	8.72542053935659	4.15393640583496	7.61713712745514	10.975991799127	9.97392521812796
Pdac_HC_000214FG0004400	263.242201900697	126.577612704758	213.000914270661	353.776141868458	523.395987135205	195.506519604682	337.903747530266	244.361167844135
Pdac_HC_000214FG0004500	362.955157166113	315.499422711858	366.095321402698	356.155802015555	474.933395733797	361.814013554119	424.927682509058	453.813597424822
Pdac_HC_000217FG0000400	1.99425910530831	0.944609050035504	4.16017410684884	18.2440611277456	4.15393640583496	5.07809141830342	1.56799882844671	2.99217756543839
Pdac_HC_000220FG0000400	0	0.944609050035504	2.91212187479419	0.793220049032418	0	2.53904570915171	0	0
Pdac_HC_000222FG0000100	233.328315321072	287.161151210793	342.798346404345	311.73547926974	134.31061045533	181.541768204347	190.511857656275	250.345522975012
Pdac_HC_000222FG0000200	7.97703642123325	13.2245267004971	12.8965397312314	5.55254034322692	0	0	0	2.99217756543839
Pdac_HC_000222FG0000500	1.99425910530831	3.77843620014202	31.6173232120512	18.2440611277456	30.4622003094564	22.8514113823654	29.7919777404875	18.9504579144431
Pdac_HC_000222FG0000800	17.9483319477748	34.0059258012781	25.7930794624628	28.555921765167	15.2311001547282	13.9647514003344	29.7919777404875	44.8826634815758
Pdac_HC_000222FG0001200	169.512023951207	201.201727657562	166.406964273954	279.213457259411	311.545230437622	156.15131111283	243.823817823463	390.977868550616
Pdac_HC_000222FG0001300	125.638323634424	103.906995503905	136.037693293957	128.501647943252	213.235402166194	96.4837369477651	199.919850626955	112.705354964846
Pdac_HC_000222FG0001400	187.460355898981	153.971275155787	167.655016506008	212.582973140688	149.541710610058	123.143716893858	137.98389690331	121.681887661161
Pdac_HC_000222FG0001500	265.236461006005	511.978105119243	435.570228987074	354.569361917491	300.468066688729	484.957730447977	379.455716484103	467.777092730201
Pdac_HC_000222FG0001900	161.534987529973	92.5716869034794	161.414755345735	122.155887550992	192.46572013702	152.342742549103	116.81591271928	107.718392355782
Pdac_HC_000222FG0002000	484.60496258992	407.126500565302	291.628204890104	686.928562462074	841.864444915885	215.818885277896	556.639584098581	414.915289074123
Pdac_HC_000222FG0002100	257.259424584772	517.645759419456	276.651578105448	456.10152819364	555.242832913273	387.204470645636	410.815693053037	631.3494663075
Pdac_HC_000222FG0002200	350.989602534263	400.514237215054	267.499195070381	260.176176082633	216.004693103418	234.861728096533	176.399868200255	301.212541587464
Pdac_HC_000222FG0002500	694.002168647293	551.651685220734	536.246442372816	625.850618686577	742.169971175846	662.690930088597	654.6395108765	622.372933611185
Pdac_HC_000222FG0002600	0	0	11.6484874991768	0	0	1.26952285457586	0	0
Pdac_HC_000224FG0000100	9.97129552654156	9.44609050035504	2.91212187479419	38.8677824025885	27.692909372233	8.88665998203099	9.40799297068025	10.9713177399408
Pdac_HC_000226FG0000100	249.282388163539	380.677447164308	311.597040602978	191.166031816813	257.544057161767	251.36552520602	343.391743429829	214.439392189751
Pdac_HC_000226FG0000600	27.9196274743164	51.0088887019172	65.3147334775268	33.3152420593615	69.2322734305826	44.433299910155	37.631971882721	135.64538296654
Pdac_HC_000226FG0000700	29.9138865796247	47.2304525017752	70.7229598164303	43.627102696783	78.9247917108642	54.5894827467618	42.3359683680611	129.661027835664
Pdac_HC_000226FG0000800	51.8507367380161	21.7260081508166	44.5138629432826	38.074562353556	48.4625914014078	29.1990256552447	46.2559654391779	27.9269906107583
Pdac_HC_000226FG0000900	51.8507367380161	34.0059258012781	37.4415669616396	45.2135427948478	26.3082639036214	33.0075942189723	36.0639730542743	35.9061307852607
Pdac_HC_000228FG0000100	333.041270586488	605.494401072758	326.989684798319	329.979540397486	156.464937953117	504.000573266615	329.279753973809	624.36771865481
Pdac_HC_000228FG0000200	17.9483319477748	15.1137448005681	9.15238303506745	13.4847408335511	1.38464546861165	17.773319964062	11.7599912133503	13.9634953053791
Pdac_HC_000228FG0000300	1146.69898555228	2297.28920968635	757.151687446489	942.345418250512	337.853494341243	1922.05760182785	1027.82323204682	2054.62859493436
Pdac_HC_000233FG0000100	55.8392549486327	23.6152262508876	60.7385419599931	99.1525061290522	163.388165296175	53.319959892186	82.3199384934522	95.7496820940284
Pdac_HC_000233FG0000300	191.448874109598	261.656706859835	315.757214709827	134.847408335511	127.387383112272	173.924631076892	163.855877572681	131.655812879289
Pdac_HC_000233FG0000400	502.553294537695	212.537036257988	378.15982631256	387.884603976852	459.702295579069	360.544490699543	396.703703597017	265.306410802204
Pdac_HC_000233FG0000500	3.98851821061662	3.77843620014202	14.9766267846558	2.37966014709725	1.38464546861165	7.61713712745514	3.13599765689342	13.9634953053791
Pdac_HC_000233FG0000600	91.7359188441824	32.1167077012071	70.7229598164303	60.2847237264637	49.8472368700195	63.4761427287928	47.8239642676246	54.8565886997038
Pdac_HC_000233FG0000700	121.649805423807	28.3382715010651	66.1467682988966	56.3186234813016	49.8472368700195	71.0932798562479	67.4239496232084	56.8513737433294
Pdac_HC_000233FG0001100	123.644064529115	78.4025511529468	104.004352671221	88.0474254425984	102.463764677262	106.639919784372	89.3759332214623	115.697532530284
Pdac_HC_000233FG0001200	1302.25119576633	1932.67011637264	934.37510439825	1131.13178992023	992.790800994555	1353.31136297786	996.463255477883	1284.64156809488
Pdac_HC_000233FG0001300	25.9253683690081	23.6152262508876	36.6095321402698	24.5898215200049	12.4618092175049	34.2771170735481	29.0079783262641	54.8565886997038
Pdac_HC_000233FG0001400	327.058493270563	410.904936765444	292.044222300789	176.094850885197	188.311783731185	269.138845170081	184.239862342488	267.301195845829
Pdac_HC_000233FG0001500	99.7129552654156	55.7319339520947	140.197867400806	157.057569708419	289.390902939835	76.1713712745514	109.75991799127	155.593233402796
Pdac_HC_000233FG0001600	233.328315321072	206.869381957775	277.483612926818	399.782904712338	332.314912466797	272.947413733809	297.135777990651	326.147354632784
Pdac_HC_000233FG0001700	1.99425910530831	5.66765430021302	0.832034821369768	2.37966014709725	0	2.53904570915171	4.70399648534012	0
Pdac_HC_000233FG0002000	23.9311092636997	8.50148145031954	17.4727312487651	18.2440611277456	5.53858187444661	13.9647514003344	20.3839847698072	9.97392521812796
Pdac_HC_000233FG0002100	15.9540728424665	2.83382715010651	26.2090968731477	0	15.2311001547282	11.4257056911827	28.2239789120407	10.9713177399408
Pdac_HC_000233FG0002200	29.9138865796247	12.2799176504616	9.56840044575234	4.75932029419451	5.53858187444661	10.1561828366068	11.7599912133503	13.9634953053791
Pdac_HC_000233FG0002300	15.9540728424665	2.83382715010651	26.2090968731477	15.0711809316159	13.8464546861165	8.88665998203099	5.48799589956348	0.997392521812796
Pdac_HC_000237FG0000200	17.9483319477748	47.2304525017752	17.0567138380803	24.5898215200049	2.7692909372233	16.5037971094861	11.7599912133503	0
Pdac_HC_000237FG0000600	95.724437054799	125.633003654722	83.6194995476617	154.677909561321	167.54210170201	72.3628027108238	162.287878744234	99.7392521812796
Pdac_HC_000237FG0000700	526.484403801394	432.630944916261	312.013058013663	468.793048978159	821.09476288671	439.254907683246	446.095666693088	516.649326299028
Pdac_HC_000237FG0000800	15.9540728424665	20.7813991007811	12.0645049098616	3.96610024516209	2.7692909372233	5.07809141830342	3.13599765689342	3.98957008725119
Pdac_HC_000237FG0000900	223.357019794531	123.743785554651	97.3480741002629	253.037195641341	196.619656542855	248.826479496868	199.919850626955	106.720999833969
Pdac_HC_000237FG0001000	107.689991686649	292.828805511006	308.268901317499	184.820271424553	328.160976060962	157.420833967406	289.295783848418	214.439392189751
Pdac_HC_000237FG0001100	19.9425910530831	17.9475719506746	30.3692709799965	65.0440440206582	42.9240095269612	31.7380713643964	53.3119601671881	31.9165606980095
Pdac_HC_000237FG0001300	3.98851821061662	16.0583538506036	4.99220892821861	1.58644009806484	0	3.80856856372757	0.783999414223354	7.97914017450237
Pdac_HC_000237FG0001400	0	24.5598353009231	7.07229598164303	14.2779608825835	1.38464546861165	0	12.5439906275737	0
Pdac_HC_000237FG0001800	13.9598137371582	10.3906995503905	1.24805223205465	6.34576039225934	8.30787281166991	22.8514113823654	7.83999414223354	13.9634953053791
Pdac_HC_000237FG0002000	5.98277731592494	6.61226335024853	5.40822633890349	21.4169413238753	16.6157456233398	44.433299910155	22.7359830124773	33.9113457416351
Pdac_HC_000237FG0002300	0	1.88921810007101	0	105.498266521312	231.235793258146	43.1637770555791	205.407846526519	96.7470746158412
Pdac_HC_000237FG0002600	109.684250791957	158.694320405965	119.813014277247	126.915207845187	95.540537334204	179.002722495196	123.87190744729	135.64538296654
Pdac_HC_000237FG0002700	95.724437054799	302.274896011361	198.44030489669	229.240594170369	209.08146576036	316.111190789388	174.831869371808	204.465466971623
Pdac_HC_000237FG0003000	0	4.72304525017752	2.49610446410931	0	0	1.26952285457586	0.783999414223354	0.997392521812796
Pdac_HC_000237FG0003600	99.7129552654156	27.3936624510296	100.260195975057	57.9050635793665	70.6169188991943	76.1713712745514	76.0479431796653	24.9348130453199
Pdac_HC_000237FG0004000	83.7588824229491	126.577612704758	134.373623651218	122.949107600025	83.0787281166991	123.143716893858	102.703923263259	139.634953053791
Pdac_HC_000237FG0004200	97.7186961601073	219.149299608237	144.77405891834	188.786371669715	217.389338572029	231.053159532806	188.943858827828	207.457644537062
Pdac_HC_000237FG0004600	333.041270586488	142.635966555361	342.798346404345	411.681205447825	256.159411693156	290.720733697871	329.279753973809	191.499364188057
Pdac_HC_000237FG0004700	241.305351742306	212.537036257988	164.742894631214	207.823652846493	174.465329045068	291.990256552447	200.703850041179	298.220364022026
Pdac_HC_000237FG0004800	354.97812074488	178.53111045671	336.142067833386	275.247357014249	450.009777298787	219.627453841623	330.063753388032	216.434177233377
Pdac_HC_000237FG0004900	452.696816904987	1052.29448173955	531.254233444597	564.772674911081	1056.48449255069	389.743516354788	1016.06324083347	666.258204570948
Pdac_HC_000237FG0005000	1284.30286381855	895.489379433658	1145.29593161549	1167.61991217572	1541.11040656477	1137.49247769997	1220.68708794576	1046.26475538162
Pdac_HC_000237FG0005100	105.695732581341	88.7932507033374	113.988770527658	128.501647943252	153.695647015893	102.831351220644	130.143902761077	103.728822268531
Pdac_HC_000237FG0005400	2941.53218032976	14093.5670265297	3957.5736278453	2843.69387578122	2233.4331408706	6516.46081253787	2580.92607162328	5119.61581446508
Pdac_HC_000237FG0005600	3.98851821061662	17.9475719506746	7.48831339232792	15.8644009806484	1.38464546861165	15.2342742549103	11.7599912133503	2.99217756543839
Pdac_HC_000240FG0000100	11.9655546318499	23.6152262508876	10.4004352671221	11.1050806864538	6.92322734305826	6.34761427287928	10.975991799127	11.9687102617536
Pdac_HC_000240FG0000400	47.8622185273995	65.1780244524498	83.2034821369768	49.9728630890423	13.8464546861165	60.9370970196411	61.935953723645	126.668850270225
Pdac_HC_000240FG0000600	1.99425910530831	0.944609050035504	6.65627857095815	7.13898044129176	0	3.80856856372757	3.91999707111677	7.97914017450237
Pdac_HC_000240FG0000800	3.98851821061662	4.72304525017752	7.48831339232792	14.2779608825835	1.38464546861165	1.26952285457586	4.70399648534012	1.99478504362559
Pdac_HC_000240FG0000900	9.97129552654156	6.61226335024853	11.6484874991768	11.1050806864538	18.0003910919515	8.88665998203099	15.6799882844671	2.99217756543839
Pdac_HC_000240FG0001100	0	0.944609050035504	2.49610446410931	3.17288019612967	0	0	2.35199824267006	1.99478504362559
Pdac_HC_000240FG0001500	15.9540728424665	58.5657611022013	36.1935147295849	53.145743285172	30.4622003094564	25.3904570915171	47.0399648534012	46.8774485252014
Pdac_HC_000241FG0000700	0	0	0.832034821369768	0	0	96.4837369477651	1.56799882844671	0.997392521812796
Pdac_HC_000241FG0000900	0	1.88921810007101	2.91212187479419	2.37966014709725	1.38464546861165	0	3.91999707111677	0.997392521812796
Pdac_HC_000241FG0001500	1.99425910530831	0.944609050035504	0.416017410684884	0	48.4625914014078	6.34761427287928	17.2479871129138	0
Pdac_HC_000241FG0001600	75.7818460017158	0	0.832034821369768	13.4847408335511	214.620047634806	40.6247313464274	126.22390568996	2.99217756543839
Pdac_HC_000241FG0001800	0	4.72304525017752	2.08008705342442	0.793220049032418	0	8.88665998203099	0	0
Pdac_HC_000241FG0001900	1.99425910530831	2.83382715010651	0.832034821369768	9.51864058838901	2.7692909372233	0	2.35199824267006	0.997392521812796
Pdac_HC_000241FG0002000	11.9655546318499	8.50148145031954	6.24026116027326	1.58644009806484	6.92322734305826	5.07809141830342	6.27199531378683	8.97653269631517
Pdac_HC_000241FG0002100	113.672769002574	2302.01225493652	517.941676302681	166.576210296808	145.387774204223	274.216936588385	161.503879330011	89.7653269631517
Pdac_HC_000241FG0002400	153.55795110874	160.583538506036	179.303504005185	78.5287848542093	60.9244006189127	144.725605421648	90.1599326356857	157.588018446422
Pdac_HC_000241FG0002500	514.518849169545	257.878270659693	392.720435686531	433.0981467717	649.398724778865	391.013039209364	436.687673722408	324.152569589159
Pdac_HC_000241FG0002600	793.715123912708	602.660573922652	665.21183968513	544.942173685271	533.088505415486	688.081387180114	573.887571211495	596.440728044052
Pdac_HC_000241FG0002800	261.247942795389	246.542962059267	317.837301763252	280.006677308443	336.468848872632	300.876916534478	293.999780333758	264.309018280391
Pdac_HC_000241FG0002900	19.9425910530831	5.66765430021302	12.0645049098616	14.2779608825835	16.6157456233398	12.6952285457586	8.62399355645689	11.9687102617536
Pdac_HC_000241FG0003100	2819.88237490595	1423.5258384035	1694.43891371953	2554.96177793342	2490.97719803236	1962.68233317427	2602.87805522153	1243.74847470056
Pdac_HC_000241FG0003200	91.7359188441824	64.2334154024143	94.8519696361536	402.162564859436	132.925964986719	26.659979946093	176.399868200255	38.8983083506991
Pdac_HC_000241FG0003400	59.8277731592494	263.545924959906	163.078824988475	61.8711638245286	120.464155769214	115.526579766403	82.3199384934522	132.653205401102
Pdac_HC_000241FG0003500	37.8909230008579	12.2799176504616	16.2246790167105	8.72542053935659	15.2311001547282	13.9647514003344	8.62399355645689	29.9217756543839
Pdac_HC_000241FG0003600	410.817375693512	742.462713327906	1063.75651912125	1039.9114842815	2621.13387208186	220.896976696199	1980.38252032819	923.585475198649
Pdac_HC_000241FG0003700	2807.9168202741	3097.37307506642	2881.33658640351	1529.3282545345	1813.88556388126	3126.83479082033	1774.97467380167	1757.40562343415
Pdac_HC_000241FG0003800	0	2.83382715010651	1.24805223205465	1.58644009806484	0	3.80856856372757	0	1.99478504362559
Pdac_HC_000242FG0000300	23.9311092636997	61.3995882523078	17.4727312487651	17.4508410787132	0	6.34761427287928	12.5439906275737	47.8748410470142
Pdac_HC_000243FG0000400	41.8794412114745	51.0088887019172	58.2424374958838	69.8033643148527	55.3858187444661	30.4685485098205	87.8079343930156	28.9243831325711
Pdac_HC_000243FG0000900	5.98277731592494	50.0642796518817	29.1212187479419	11.1050806864538	12.4618092175049	11.4257056911827	14.1119894560204	16.9556728708175
Pdac_HC_000243FG0001300	588.306436065952	489.307487918391	609.465506653355	552.874374175595	653.5526611847	622.066198742169	533.903601086104	465.782307686576
Pdac_HC_000243FG0001400	183.471837688365	227.650781058556	220.905245073674	337.91174088781	384.931440274039	243.748388078564	246.175816066133	264.309018280391
Pdac_HC_000243FG0001500	520.501626485469	645.167981174249	400.208749078859	494.176090547196	654.937306653312	658.882361524869	527.631605772317	566.518952389668
Pdac_HC_000243FG0001600	1070.91713955056	470.415306917681	582.840392369523	796.392929228547	1243.41163081326	636.030950142504	808.303396064278	509.667578646339
Pdac_HC_000243FG0001800	221.362760689223	282.438105960616	193.448095968471	207.823652846493	211.850756697583	209.471271005016	255.583809036813	315.176036892844
Pdac_HC_000243FG0001900	356.972379850188	607.383619172829	413.521306220775	381.538843584593	641.090851967195	823.920332619731	480.591640918916	790.932269797547
Pdac_HC_000243FG0002000	9.97129552654156	34.9505348513136	9.56840044575234	36.4881222554912	11.0771637488932	38.0856856372757	3.13599765689342	19.9478504362559
Pdac_HC_000243FG0002100	111.678509897265	65.1780244524498	97.7640915109478	46.0067628438802	23.5389729663981	110.448488348099	43.1199677822845	50.8670186124526
Pdac_HC_000243FG0002200	432.754225851904	218.204690558201	241.290098197233	283.972777553606	531.703859946875	359.274967844967	405.327697153474	336.121279850912
Pdac_HC_000243FG0002300	841.577342440108	1332.8433696001	869.892405742093	1003.42336202601	764.324298673632	1098.13726920812	1061.53520685842	1359.44600723084
Pdac_HC_000243FG0002400	179.483319477748	229.539999158627	207.592687931757	154.677909561321	132.925964986719	256.443616624323	185.807861170935	215.436784711564
Pdac_HC_000243FG0002500	7.97703642123325	49.1196706018462	19.5528183021896	14.2779608825835	45.6933004641845	25.3904570915171	21.1679841840306	40.8930933943246
Pdac_HC_000243FG0002600	692.007909541984	558.263948570983	733.854712448136	874.128494033724	920.789236626749	676.655681488931	796.543404850928	568.513737433294
Pdac_HC_000243FG0002700	11.9655546318499	19.8367900507456	12.8965397312314	15.0711809316159	9.69251828028157	17.773319964062	16.4639876986904	23.9374205235071
Pdac_HC_000243FG0002900	3.98851821061662	12.2799176504616	18.7207834808198	3.17288019612967	18.0003910919515	15.2342742549103	10.1919923849036	17.9530653926303
Pdac_HC_000243FG0003000	1.99425910530831	0.944609050035504	0.416017410684884	2.37966014709725	1.38464546861165	3.80856856372757	1.56799882844671	0.997392521812796
Pdac_HC_000243FG0003100	97.7186961601073	133.189876055006	104.836387492591	101.532166276149	88.6173099911458	119.33514833013	105.055921505929	111.707962443033
Pdac_HC_000243FG0003400	3.98851821061662	24.5598353009231	12.4805223205465	13.4847408335511	6.92322734305826	15.2342742549103	6.27199531378683	24.9348130453199
Pdac_HC_000243FG0003500	125.638323634424	161.528147556071	253.770620517779	101.532166276149	83.0787281166991	172.655108222316	108.975918577046	192.49675670987
Pdac_HC_000243FG0003800	1613.35561619442	1253.49620939711	992.201524483449	1136.68433026345	419.547576989331	1089.25060922608	1288.89503698319	1209.83712895892
Pdac_HC_000243FG0004000	9.97129552654156	13.2245267004971	1.66406964273954	38.074562353556	0	26.659979946093	9.40799297068025	5.98435513087678
Pdac_HC_000245FG0000200	339.024047902413	258.822879709728	275.403525873393	369.640542849107	603.70542431468	340.232125026329	436.687673722408	413.91789655231
Pdac_HC_000245FG0000300	97.7186961601073	116.186913154367	134.789641061902	180.854171179391	375.238921993758	128.221808312161	143.471892802874	181.525438969929
Pdac_HC_000245FG0000700	49.8564776327078	68.9564606525918	35.3614799082152	29.3491418141995	13.8464546861165	39.3552084918515	39.1999707111677	52.8618036560782
Pdac_HC_000245FG0001000	13.9598137371582	21.7260081508166	17.88874865945	19.8305012258104	8.30787281166991	20.3123656732137	17.2479871129138	42.8878784379502
Pdac_HC_000247FG0000700	23.9311092636997	4.72304525017752	8.32034821369768	6.34576039225934	13.8464546861165	5.07809141830342	4.70399648534012	2.99217756543839
Pdac_HC_000247FG0000800	3.98851821061662	0.944609050035504	0	49.9728630890423	56.7704642130778	40.6247313464274	37.631971882721	0.997392521812796
Pdac_HC_000253FG0000600	87.7474006335657	43.4520163016332	69.8909249950605	83.2881051484038	85.8480190539224	58.3980513104894	111.327916819716	62.8357288742062
Pdac_HC_000253FG0000700	506.541812748311	204.035554807669	285.803961140515	332.359200544583	443.086549955729	275.486459442961	387.295710626337	297.222971500213
Pdac_HC_000253FG0000800	57.833514053941	33.0613167512426	68.226855352321	95.9796259329225	95.540537334204	36.8161627826998	70.5599472801019	58.846158786955
Pdac_HC_000253FG0000900	115.667028107882	175.697283306604	455.123047289263	132.467748188414	137.079901392554	118.065625475555	149.743888116661	72.8096540923341
Pdac_HC_000253FG0001000	1.99425910530831	3.77843620014202	2.08008705342442	1.58644009806484	0	0	0.783999414223354	0.997392521812796
Pdac_HC_000253FG0001100	3.98851821061662	14.1691357505326	2.49610446410931	2.37966014709725	2.7692909372233	0	2.35199824267006	1.99478504362559
Pdac_HC_000253FG0001200	7.97703642123325	15.1137448005681	8.32034821369768	10.3118606374214	1.38464546861165	0	1.56799882844671	4.98696260906398
Pdac_HC_000253FG0001400	109.684250791957	138.857530355219	98.5961263323176	137.227068482608	200.77359294869	101.561828366068	117.599912133503	154.595840880983
Pdac_HC_000253FG0001900	97.7186961601073	113.35308600426	101.092230796427	144.3660489239	126.00273764366	77.4408941291272	148.175889288214	106.720999833969
Pdac_HC_000253FG0002000	5.98277731592494	4.72304525017752	5.40822633890349	2.37966014709725	4.15393640583496	8.88665998203099	4.70399648534012	5.98435513087678
Pdac_HC_000253FG0002700	101.707214370724	18.8921810007101	42.0177584791733	69.8033643148527	70.6169188991943	71.0932798562479	76.8319425938887	20.9452429580687
Pdac_HC_000253FG0002900	167.517764845898	90.6824688034084	226.729488823262	95.9796259329225	65.0783370247477	168.846539658589	314.383765103565	87.7705419195261
Pdac_HC_000253FG0003000	1.99425910530831	5.66765430021302	4.16017410684884	1.58644009806484	0	0	6.27199531378683	2.99217756543839
Pdac_HC_000253FG0003100	955.250111442681	366.508311413776	758.399739678544	1231.07751609831	1176.9486483199	828.998424038034	1001.16725196322	427.88139185769
Pdac_HC_000254FG0000100	23.9311092636997	83.1255964031243	34.5294450868454	20.6237212748429	16.6157456233398	12.6952285457586	30.5759771547108	31.9165606980095
Pdac_HC_000254FG0000500	25.9253683690081	13.2245267004971	19.9688357128744	11.1050806864538	5.53858187444661	20.3123656732137	13.327990041797	13.9634953053791
Pdac_HC_000254FG0000700	123.644064529115	153.026666105752	121.477083919986	124.53554769809	204.927529354525	152.342742549103	151.311886945107	133.650597922915
Pdac_HC_000254FG0000900	215.379983373298	197.42329145742	180.967573647925	229.240594170369	224.312565915088	138.377991148768	288.511784434194	151.603663315545
Pdac_HC_000254FG0001000	1725.03412609169	1142.03234149292	1403.22672624011	2082.99584875913	2990.83421220117	1552.62645114627	2366.89423154031	1776.35608134859
Pdac_HC_000254FG0001100	1904.51744556944	1242.16090079669	1157.36043652535	1755.39596850874	3346.68809763436	1691.00444229504	2384.92621806744	1944.91541753495
Pdac_HC_000254FG0001200	29.9138865796247	26.4490534009941	36.1935147295849	29.3491418141995	34.6161367152913	34.2771170735481	29.7919777404875	34.9087382634479
Pdac_HC_000254FG0001300	1.99425910530831	4.72304525017752	7.9043308030128	10.3118606374214	12.4618092175049	3.80856856372757	4.70399648534012	10.9713177399408
Pdac_HC_000254FG0001500	787.732346596783	695.232260826131	759.647791910599	859.057313102108	1199.10297581769	723.628027108238	884.351339243943	816.86447536468
Pdac_HC_000254FG0001600	253.270906374156	66.1226335024853	138.533797758066	149.125369218095	232.620438726758	133.299899730465	211.679841840306	124.6740652266
Pdac_HC_000254FG0001700	47.8622185273995	77.4579421029113	99.8441785643722	103.911826423247	108.002346551709	105.370396929796	71.3439466943252	77.7966167013981
Pdac_HC_000254FG0001900	400.846080166971	295.662632661113	366.511338813383	189.579591718748	102.463764677262	337.693079317178	330.063753388032	151.603663315545
Pdac_HC_000254FG0002300	0	3.77843620014202	2.91212187479419	3.96610024516209	9.69251828028157	7.61713712745514	6.27199531378683	5.98435513087678
Pdac_HC_000254FG0002600	101.707214370724	96.3501231036214	82.787464726292	110.257586815506	185.542492793961	92.6751683840375	132.495901003747	99.7392521812796
Pdac_HC_000254FG0002800	37.8909230008579	29.2828805511006	38.2736017830093	27.7627017161346	27.692909372233	34.2771170735481	25.8719806693707	37.9009158288863
Pdac_HC_000254FG0002900	43.8737003167829	23.6152262508876	55.7463330317745	69.8033643148527	119.079510300602	49.5113913284584	90.9439320499091	84.7783643540877
Pdac_HC_000254FG0003300	293.156088480322	121.85456745458	219.657192841619	167.36943034584	186.927138262573	189.158905331803	177.967867028701	139.634953053791
Pdac_HC_000254FG0003400	823.629010492333	898.323206583764	857.411883421546	857.470873004043	538.627087289933	1015.61828366068	775.375420666897	837.809718322749
Pdac_HC_000254FG0003500	3.98851821061662	17.9475719506746	4.57619151753373	1.58644009806484	4.15393640583496	5.07809141830342	3.91999707111677	6.98174765268957
Pdac_HC_000254FG0003700	245.293869952922	444.910862566722	322.413493280785	239.55245480779	391.854667617098	450.680613374429	265.775801421717	449.824027337571
Pdac_HC_000254FG0003900	5.98277731592494	2.83382715010651	4.57619151753373	4.75932029419451	2.7692909372233	6.34761427287928	3.91999707111677	2.99217756543839
Pdac_HC_000254FG0004000	544.432735749169	375.009792864095	338.638172297496	536.216753145914	1005.25261021206	369.431150681574	749.503439997526	546.571101953412
Pdac_HC_000254FG0004100	43.8737003167829	49.1196706018462	52.4181937462954	34.9016821574264	34.6161367152913	44.433299910155	25.8719806693707	56.8513737433294
Pdac_HC_000254FG0004300	115.667028107882	96.3501231036214	88.6117084758803	84.0813251974363	69.2322734305826	63.4761427287928	100.351925020589	98.7418596594668
Pdac_HC_000254FG0004400	55.8392549486327	39.6735801014912	71.971012048485	49.1796430400099	47.0779459327962	54.5894827467618	46.2559654391779	55.8539812215166
Pdac_HC_000254FG0004500	2542.6803592681	2624.12394099863	2088.40740163812	1633.24008095775	1268.33524924827	2535.23714058798	1880.81459472183	2141.40174433207
Pdac_HC_000254FG0004600	0	5.66765430021302	1.66406964273954	0.793220049032418	0	0	1.56799882844671	0.997392521812796
Pdac_HC_000254FG0004700	33.9024047902413	86.9040326032664	42.0177584791733	21.4169413238753	22.1543274977864	107.909442638948	19.5999853555838	41.8904859161374
Pdac_HC_000254FG0004900	1.99425910530831	8.50148145031954	4.57619151753373	3.17288019612967	1.38464546861165	5.07809141830342	0	2.99217756543839
Pdac_HC_000254FG0005000	524.490144696086	206.869381957775	378.991861133929	450.548987850413	684.014861494156	309.763576516509	470.399648534012	262.314233236765
Pdac_HC_000254FG0005100	660.099763857051	379.732838114273	689.340849504853	454.515088095575	929.097109438419	703.315661435024	869.4553503737	645.312961612879
Pdac_HC_000254FG0005200	0	17.0029629006391	43.6818281219128	3.17288019612967	8.30787281166991	26.659979946093	10.975991799127	8.97653269631517
Pdac_HC_000254FG0005300	0	5.66765430021302	2.08008705342442	1.58644009806484	4.15393640583496	5.07809141830342	0.783999414223354	1.99478504362559
Pdac_HC_000254FG0005400	0	14.1691357505326	8.32034821369768	0.793220049032418	0	16.5037971094861	0	3.98957008725119
Pdac_HC_000254FG0005700	43.8737003167829	23.6152262508876	36.1935147295849	22.2101613729077	9.69251828028157	34.2771170735481	25.0879812551473	26.9295980889455
Pdac_HC_000254FG0005800	23.9311092636997	23.6152262508876	20.3848531235593	20.6237212748429	18.0003910919515	20.3123656732137	13.327990041797	13.9634953053791
Pdac_HC_000254FG0005900	7.97703642123325	1.88921810007101	29.5372361586268	7.13898044129176	2.7692909372233	5.07809141830342	90.1599326356857	1.99478504362559
Pdac_HC_000254FG0006200	127.632582739732	174.752674256568	80.2913602621826	239.55245480779	360.00782183903	92.6751683840375	164.639876986904	150.606270793732
Pdac_HC_000254FG0006300	265.236461006005	223.872344858414	397.296627204064	295.871078289092	420.932222457942	281.83407371584	366.91172585653	334.126494807287
Pdac_HC_000254FG0006600	135.609619160965	268.268970210083	143.526006686285	191.166031816813	148.157065141447	210.740793859592	147.391889873991	188.507186622618
Pdac_HC_000254FG0006700	93.7301779494907	91.6270778534439	79.8753428514978	72.9762445109824	48.4625914014078	81.2494626928548	83.8879373218989	94.7522895722156
Pdac_HC_000255FG0000300	61.8220322645577	6.61226335024853	1.66406964273954	15.8644009806484	5.53858187444661	43.1637770555791	8.62399355645689	1.99478504362559
Pdac_HC_000255FG0000400	55.8392549486327	87.8486416533019	7.9043308030128	54.7321833832368	52.6165278072428	12.6952285457586	92.5119308783558	20.9452429580687
Pdac_HC_000255FG0000500	239.311092636997	286.216542160758	102.340283028482	203.064332552299	260.313348098991	264.060753751778	254.015810208367	93.7548970504028
Pdac_HC_000255FG0000800	1.99425910530831	7.55687240028403	0.416017410684884	12.6915207845187	24.9236184350097	1.26952285457586	43.9039671965078	2.99217756543839
Pdac_HC_000255FG0000900	59.8277731592494	52.8981068019882	66.1467682988966	75.3559046580797	88.6173099911458	64.7456655833687	81.5359390792288	67.8226914832701
Pdac_HC_000256FG0000100	2157.78835194359	1630.39522036128	2033.49310342771	1499.9791127203	1266.95060377966	1776.06247355162	1580.54281907428	1692.57510951632
Pdac_HC_000257FG0000400	3.98851821061662	4.72304525017752	4.16017410684884	1.58644009806484	1.38464546861165	0	0	0
Pdac_HC_000257FG0000700	129.62684184504	164.361974706178	188.039869629568	318.081239661999	343.39207621569	152.342742549103	246.175816066133	230.397672538756
Pdac_HC_000257FG0001300	35.8966638955496	61.3995882523078	78.6272906194431	8.72542053935659	62.3090460875244	78.7104169837031	20.3839847698072	141.629738097417
Pdac_HC_000257FG0001700	0	0	1.66406964273954	2.37966014709725	2.7692909372233	6.34761427287928	1.56799882844671	2.99217756543839
Pdac_HC_000257FG0002000	1.99425910530831	3.77843620014202	5.40822633890349	0.793220049032418	1.38464546861165	1.26952285457586	3.13599765689342	0.997392521812796
Pdac_HC_000257FG0002200	5.98277731592494	0.944609050035504	1.66406964273954	0	2.7692909372233	1.26952285457586	0.783999414223354	0
Pdac_HC_000257FG0002300	985.163998022306	503.476623668924	272.075386587914	593.328596676248	2722.21299129051	492.574867575432	955.695285938268	462.790130121137
Pdac_HC_000257FG0002500	111.678509897265	47.2304525017752	76.5472035660187	88.0474254425984	74.7708553050292	63.4761427287928	74.4799443512186	54.8565886997038
Pdac_HC_000257FG0002600	69.7990686857909	79.3471602029823	98.5961263323176	44.4203227458154	76.1555007736409	57.1285284559135	51.7439613387414	67.8226914832701
Pdac_HC_000257FG0002700	239.311092636997	125.633003654722	131.461501776423	245.104995151017	193.850365605631	252.635048060595	330.063753388032	193.494149231682
Pdac_HC_000257FG0002800	107.689991686649	256.933661609657	196.77623525395	180.060951130359	256.159411693156	135.838945439617	257.935807279483	279.269906107583
Pdac_HC_000257FG0002900	5.98277731592494	2.83382715010651	7.48831339232792	3.17288019612967	2.7692909372233	6.34761427287928	0	5.98435513087678
Pdac_HC_000257FG0003000	1.99425910530831	3.77843620014202	4.99220892821861	2.37966014709725	1.38464546861165	5.07809141830342	3.13599765689342	9.97392521812796
Pdac_HC_000257FG0003200	261.247942795389	134.134485105042	286.635995961885	438.650687114927	436.163322612671	177.73319964062	805.951397821608	109.713177399408
Pdac_HC_000257FG0003400	111.678509897265	67.0672425525208	59.0744723172536	83.2881051484038	40.1547185897379	100.292305511493	47.0399648534012	119.687102617536
Pdac_HC_000257FG0003500	45.8679594220912	60.4549792022723	37.0255495509547	48.3864229909775	84.4633735853108	53.319959892186	82.3199384934522	52.8618036560782
Pdac_HC_000257FG0003600	27.9196274743164	28.3382715010651	43.6818281219128	41.2474425496857	55.3858187444661	24.1209342369413	43.1199677822845	20.9452429580687
Pdac_HC_000257FG0003700	37.8909230008579	32.1167077012071	44.5138629432826	30.1423618632319	51.2318823386311	29.1990256552447	43.1199677822845	25.9322055671327
Pdac_HC_000257FG0003800	15.9540728424665	33.0613167512426	55.3303156210896	16.6576210296808	13.8464546861165	31.7380713643964	14.1119894560204	20.9452429580687
Pdac_HC_000257FG0003900	207.402946952064	819.920655430818	453.874995057209	264.935496376827	332.314912466797	389.743516354788	373.96772058454	273.285550976706
Pdac_HC_000258FG0000400	13.9598137371582	82.1809873530889	12.0645049098616	22.2101613729077	45.6933004641845	8.88665998203099	5.48799589956348	13.9634953053791
Pdac_HC_000261FG0000100	239.311092636997	530.870286119953	296.620413818322	371.226982947171	96.9251828028157	318.65023649854	310.463768032448	519.641503864467
Pdac_HC_000261FG0000200	313.098679533405	742.462713327906	292.044222300789	421.993066085246	99.694473740039	501.461527557463	302.623773890215	611.401615871244
Pdac_HC_000261FG0000300	211.391465162681	295.662632661113	270.411316945175	302.216838681351	265.851929973437	465.914887629339	267.343800250164	455.808382468448
Pdac_HC_000261FG0000400	63.816291369866	20.7813991007811	46.1779325860221	58.6982836283989	58.1551096816894	53.319959892186	51.7439613387414	48.872233568827
Pdac_HC_000261FG0000800	39.8851821061662	91.6270778534439	106.50045713533	175.301630836164	91.3866009283691	74.9018484199755	147.391889873991	47.8748410470142
Pdac_HC_000261FG0000900	2151.80557462767	3313.68854752455	1263.44487624999	1714.94174600809	659.091243059147	1876.35477906312	1965.48653145795	1757.40562343415
Pdac_HC_000261FG0001000	157.546469319357	167.195801856284	300.780587925171	104.705046472279	148.157065141447	192.96747389553	141.119894560204	249.348130453199
Pdac_HC_000261FG0001100	1.99425910530831	0.944609050035504	4.16017410684884	6.34576039225934	6.92322734305826	2.53904570915171	7.05599472801019	4.98696260906398
Pdac_HC_000261FG0001300	458.679594220912	609.2728372729	826.626595030865	1170.79279237185	1174.17935738268	807.416535510245	925.119308783558	731.08871848878
Pdac_HC_000261FG0001500	3.98851821061662	4.72304525017752	1.66406964273954	0.793220049032418	1.38464546861165	0	2.35199824267006	12.9661027835664
Pdac_HC_000261FG0001600	25.9253683690081	15.1137448005681	18.3047660701349	12.6915207845187	9.69251828028157	27.9295028006688	10.1919923849036	7.97914017450237
Pdac_HC_000261FG0001800	684.030873120751	417.517200115693	523.765920052269	509.247271478812	718.630998209448	589.058604523197	594.271555981302	305.202111674716
Pdac_HC_000261FG0001900	3.98851821061662	2.83382715010651	1.24805223205465	1.58644009806484	0	1.26952285457586	0.783999414223354	1.99478504362559
Pdac_HC_000261FG0002200	729.898832542842	391.068146714699	486.740370501314	619.504858294318	682.630216025545	396.091130627667	522.927609286977	284.256868716647
Pdac_HC_000261FG0002300	53.8449958433244	75.5687240028403	81.1233950835524	96.7728459819549	164.772810764787	59.6675741650652	139.551895731757	86.7731493977133
Pdac_HC_000261FG0002500	15.9540728424665	28.3382715010651	72.8030468698547	35.6949022064588	55.3858187444661	39.3552084918515	45.4719660249545	24.9348130453199
Pdac_HC_000261FG0002600	283.18479295378	105.796213603976	194.280130789841	268.90159662199	416.778286052107	199.315088168409	349.663738743616	175.541083839052
Pdac_HC_000261FG0002700	1.99425910530831	5.66765430021302	3.74415669616396	0	0	2.53904570915171	3.91999707111677	4.98696260906398
Pdac_HC_000261FG0002900	247.288129058231	1197.76427544502	322.413493280785	435.477806918797	264.467284504826	931.829775258678	507.24762100251	1003.37687694367
Pdac_HC_000261FG0003000	492.581999011153	196.478682407385	439.314385683238	451.342207899446	636.93691556136	364.353059263271	562.911579412368	392.972653594242
Pdac_HC_000261FG0003100	0	12.2799176504616	0	3.17288019612967	1.38464546861165	0	0.783999414223354	0.997392521812796
Pdac_HC_000261FG0003600	1854.66096793673	2209.44056803304	1448.98864141545	784.494628493061	362.777112776253	2192.4659698525	1038.01522443172	1710.52817490895
Pdac_HC_000261FG0003700	141.59239647689	152.082057055716	682.684570933895	305.389718877481	613.397942594962	517.965324666949	443.743668450418	597.438120565865
Pdac_HC_000261FG0004000	458.679594220912	166.251192806249	356.526920956946	431.511706673635	498.472368700195	444.33299910155	537.039598742997	335.1238873291
Pdac_HC_000261FG0004100	2823.87089311657	1517.98674340705	2287.26372394549	3537.76141868458	6163.05698079046	3015.11677961766	3406.47745480047	3280.42400424229
Pdac_HC_000261FG0004200	147.575173792815	32.1167077012071	38.6896191936942	222.894833778109	437.547968081282	163.768448240285	272.047796735504	86.7731493977133
Pdac_HC_000261FG0004400	213.385724267989	82.1809873530889	214.6649839134	157.057569708419	254.774766224544	149.803696839951	208.543844183412	133.650597922915
Pdac_HC_000261FG0004500	55.8392549486327	107.685431704047	62.4026116027326	65.0440440206582	45.6933004641845	128.221808312161	69.7759478658785	85.7757568759005
Pdac_HC_000263FG0000100	15.9540728424665	38.7289710514557	73.2190642805396	19.8305012258104	24.9236184350097	19.0428428186378	10.975991799127	140.632345575604
Pdac_HC_000263FG0000500	3.98851821061662	146.414402755503	7.48831339232792	136.433848433576	254.774766224544	1.26952285457586	3.13599765689342	287.249046282085
Pdac_HC_000263FG0000700	139.598137371582	90.6824688034084	151.846354899983	95.1864058838901	78.9247917108642	130.760854021313	165.423876401128	104.726214790344
Pdac_HC_000263FG0000800	723.916055226917	757.576458128474	594.072862458015	679.789582020782	746.323907581681	479.879639029674	658.559507947617	420.899644205
Pdac_HC_000263FG0001000	249.282388163539	3066.20097641525	623.610098616641	748.799726286602	834.941217572826	582.710990250318	246.959815480356	947.522895722156
Pdac_HC_000263FG0001200	61.8220322645577	36.8397529513847	61.9865941920477	40.4542225006533	38.7700731211263	35.546639928124	50.1759625102947	36.9035233070735
Pdac_HC_000263FG0001900	522.495885590778	58.5657611022013	35.7774973189	154.677909561321	242.312957007039	303.41596224363	106.623920334376	273.285550976706
Pdac_HC_000263FG0002000	1.99425910530831	0.944609050035504	0	1.58644009806484	0	1.26952285457586	3.13599765689342	2.99217756543839
Pdac_HC_000265FG0001500	165.52350574059	104.851604553941	279.979717390927	92.8067457367929	30.4622003094564	171.385585367741	101.135924434813	99.7392521812796
Pdac_HC_000265FG0001600	21.9368501583914	12.2799176504616	27.4571491052024	7.13898044129176	2.7692909372233	17.773319964062	8.62399355645689	12.9661027835664
Pdac_HC_000265FG0003300	29.9138865796247	36.8397529513847	83.2034821369768	52.3525232361396	40.1547185897379	34.2771170735481	49.3919630960713	113.702747486659
Pdac_HC_000265FG0003400	39.8851821061662	16.0583538506036	8.73636562438257	3.96610024516209	5.53858187444661	27.9295028006688	7.05599472801019	21.9426354798815
Pdac_HC_000267FG0000300	1.99425910530831	4.72304525017752	0.416017410684884	0	0	1.26952285457586	1.56799882844671	4.98696260906398
Pdac_HC_000267FG0000800	3.98851821061662	0.944609050035504	16.6406964273954	22.2101613729077	30.4622003094564	25.3904570915171	39.1999707111677	7.97914017450237
Pdac_HC_000267FG0001000	0	0	19.5528183021896	54.7321833832368	27.692909372233	19.0428428186378	110.543917405493	26.9295980889455
Pdac_HC_000267FG0001200	0	0	2.49610446410931	4.75932029419451	0	3.80856856372757	17.2479871129138	9.97392521812796
Pdac_HC_000267FG0001300	0	0	4.16017410684884	12.6915207845187	6.92322734305826	5.07809141830342	21.9519835982539	2.99217756543839
Pdac_HC_000267FG0001400	1.99425910530831	7.55687240028403	17.0567138380803	47.5932029419451	55.3858187444661	29.1990256552447	174.831869371808	38.8983083506991
Pdac_HC_000267FG0001500	0	0	4.99220892821861	5.55254034322692	11.0771637488932	2.53904570915171	41.5519689538378	1.99478504362559
Pdac_HC_000267FG0001800	0	0	9.56840044575234	13.4847408335511	6.92322734305826	11.4257056911827	21.1679841840306	11.9687102617536
Pdac_HC_000267FG0002000	5.98277731592494	6.61226335024853	19.5528183021896	17.4508410787132	34.6161367152913	12.6952285457586	78.3999414223354	12.9661027835664
Pdac_HC_000267FG0002200	41.8794412114745	34.9505348513136	50.338106692871	53.145743285172	119.079510300602	43.1637770555791	79.1839408365587	160.58019601186
Pdac_HC_000267FG0002400	325.064234165255	568.654648121373	795.841306640183	1339.74866281575	2189.12448587502	537.008167485587	1633.07077982725	1234.77194200424
Pdac_HC_000267FG0002500	0	0	0.416017410684884	6.34576039225934	2.7692909372233	5.07809141830342	2.35199824267006	1.99478504362559
Pdac_HC_000267FG0002600	1667.20061203775	3378.866571977	939.783330737153	621.091298392383	447.240486361564	1900.47571330006	759.69543238243	1323.53987644558
Pdac_HC_000267FG0002700	3.98851821061662	5.66765430021302	0.416017410684884	0	1.38464546861165	0	0.783999414223354	0.997392521812796
Pdac_HC_000267FG0002900	745.852905385309	787.80394772961	608.217454421301	584.603176136892	329.545621529573	778.217509855	587.999560667515	648.305139178318
Pdac_HC_000267FG0003000	27.9196274743164	22.6706172008521	28.2891839265721	21.4169413238753	8.30787281166991	19.0428428186378	19.5999853555838	17.9530653926303
Pdac_HC_000268FG0000800	39.8851821061662	23.6152262508876	106.50045713533	140.399948678738	227.081856852311	176.463676786044	99.5679256063659	70.8148690487085
Pdac_HC_000268FG0000900	229.339797110456	301.330286961326	1027.14698698098	774.18276785564	271.390511847884	674.11663577978	1303.00702643921	741.062643706908
Pdac_HC_000270FG0000400	0	1.88921810007101	0.832034821369768	0	0	10.1561828366068	0.783999414223354	0.997392521812796
Pdac_HC_000270FG0000500	1278.32008650263	789.693165829681	1099.11799902946	1189.83007354863	2274.97250492894	1104.48488348099	1172.86312367814	1059.23085816519
Pdac_HC_000270FG0000900	0	0.944609050035504	3.32813928547907	11.1050806864538	4.15393640583496	2.53904570915171	6.27199531378683	1.99478504362559
Pdac_HC_000270FG0001500	1186.58416765845	777.41324817922	1257.20461508972	513.213371723974	534.473150884098	1068.93824355287	705.599472801019	820.854045451931
Pdac_HC_000270FG0001800	53.8449958433244	17.9475719506746	22.0489227662989	34.108462108394	19.3850365605631	30.4685485098205	22.7359830124773	45.8800560033886
Pdac_HC_000270FG0002200	11.9655546318499	0.944609050035504	3.32813928547907	3.17288019612967	4.15393640583496	3.80856856372757	0.783999414223354	3.98957008725119
Pdac_HC_000270FG0002300	47.8622185273995	8.50148145031954	20.3848531235593	34.108462108394	31.846845778068	29.1990256552447	3.13599765689342	30.9191681761967
Pdac_HC_000270FG0002400	1.99425910530831	2.83382715010651	4.57619151753373	5.55254034322692	2.7692909372233	5.07809141830342	3.13599765689342	12.9661027835664
Pdac_HC_000270FG0002800	7.97703642123325	19.8367900507456	37.0255495509547	51.5593031871071	73.3862098364176	43.1637770555791	36.8479724684976	20.9452429580687
Pdac_HC_000274FG0000400	5.98277731592494	1.88921810007101	3.74415669616396	9.51864058838901	12.4618092175049	0	11.7599912133503	1.99478504362559
Pdac_HC_000274FG0000600	65.8105504751743	69.9010697026273	62.8186290134175	37.2813423045236	23.5389729663981	83.7885084020065	47.8239642676246	100.736644703092
Pdac_HC_000274FG0000700	23.9311092636997	29.2828805511006	21.632905355614	19.8305012258104	11.0771637488932	29.1990256552447	22.7359830124773	22.9400280016943
Pdac_HC_000274FG0000900	15.9540728424665	21.7260081508166	24.5450272304082	5.55254034322692	1.38464546861165	25.3904570915171	13.327990041797	17.9530653926303
Pdac_HC_000274FG0001000	35.8966638955496	18.8921810007101	33.2813928547907	39.6610024516209	31.846845778068	26.659979946093	40.7679695396144	30.9191681761967
Pdac_HC_000274FG0001100	0	8.50148145031954	0.832034821369768	3.17288019612967	0	1.26952285457586	2.35199824267006	1.99478504362559
Pdac_HC_000274FG0001200	0	4.72304525017752	0.416017410684884	1.58644009806484	1.38464546861165	2.53904570915171	1.56799882844671	1.99478504362559
Pdac_HC_000274FG0001300	131.621100950349	35.8951439013492	103.588335260536	90.4270855896956	80.3094371794758	87.5970769657341	71.3439466943252	61.8383363523934
Pdac_HC_000274FG0001900	498.564776327078	987.116457287102	376.911774080505	317.288019612967	145.387774204223	671.577590070628	399.839701253911	741.062643706908
Pdac_HC_000274FG0002100	225.351278899839	480.806006468072	220.489227662989	238.759234758758	170.311392639233	326.267373625995	261.8558043506	334.126494807287
Pdac_HC_000274FG0002700	83.7588824229491	102.017777403834	44.0978455325977	68.2169242167879	47.0779459327962	62.206619874217	43.9039671965078	84.7783643540877
Pdac_HC_000274FG0002900	71.7933277910992	48.1750615518107	64.0666812454722	21.4169413238753	11.0771637488932	57.1285284559135	28.2239789120407	51.8644111342654
Pdac_HC_000274FG0003100	101.707214370724	61.3995882523078	77.3792383873885	37.2813423045236	13.8464546861165	73.6323255653997	39.1999707111677	66.8252989614573
Pdac_HC_000275FG0000100	612.237545329652	784.025511529468	765.888053070872	1756.18918855777	5109.341779177	458.297750501884	2050.15846819407	392.972653594242
Pdac_HC_000275FG0000300	79.7703642123325	47.2304525017752	65.7307508882117	99.9457261780846	261.697993567602	54.5894827467618	127.791904518407	55.8539812215166
Pdac_HC_000275FG0000400	115.667028107882	51.0088887019172	85.2835691904013	86.4609853445335	236.774375132593	6.34761427287928	114.46391447661	12.9661027835664
Pdac_HC_000275FG0000900	21.9368501583914	224.81695390845	227.145506233947	29.3491418141995	22.1543274977864	181.541768204347	24.303981840924	27.9269906107583
Pdac_HC_000275FG0001000	3.98851821061662	2.83382715010651	6.24026116027326	6.34576039225934	0	17.773319964062	4.70399648534012	1.99478504362559
Pdac_HC_000275FG0001100	360.960898060804	156.805102305894	250.026463821615	344.257501280069	462.471586516292	303.41596224363	319.871761003128	188.507186622618
Pdac_HC_000275FG0001200	323.069975059947	223.872344858414	316.173232120512	449.755767801381	245.082247944262	392.28256206394	462.559654391779	299.217756543839
Pdac_HC_000275FG0001600	53.8449958433244	67.0672425525208	46.593949996707	44.4203227458154	69.2322734305826	58.3980513104894	59.5839554809749	54.8565886997038
Pdac_HC_000275FG0001700	1368.0617462415	665.94938027503	838.691099940727	718.65736442337	461.08694104768	1046.08683217051	1021.55123673303	732.086111010592
Pdac_HC_000275FG0002000	89.741659738874	84.0702054531599	85.2835691904013	85.6677652955011	81.6940826480875	71.0932798562479	62.7199531378683	104.726214790344
Pdac_HC_000275FG0002100	929.324743073673	494.975142218604	672.284135666773	921.721696975669	848.787672258943	683.003295761811	1003.51925020589	561.531989780604
Pdac_HC_000275FG0002300	1.99425910530831	0.944609050035504	11.2324700884919	9.51864058838901	0	5.07809141830342	7.05599472801019	6.98174765268957
Pdac_HC_000275FG0002400	41.8794412114745	18.8921810007101	29.5372361586268	11.8983007354863	11.0771637488932	5.07809141830342	7.05599472801019	22.9400280016943
Pdac_HC_000275FG0002600	155.552210214048	116.186913154367	170.983155791487	178.474511032294	167.54210170201	161.229402531134	175.615868786031	172.548906273614
Pdac_HC_000275FG0002700	554.404031275711	177.586501406675	454.291012467894	599.674357068508	577.397160411059	410.055882028002	629.551529621353	357.066522808981
Pdac_HC_000275FG0002800	311.104420428097	320.222467962036	729.694538341287	1787.12477047004	1233.71911253298	446.872044810701	1918.44656660455	592.451157956801
Pdac_HC_000275FG0003100	109.684250791957	58.5657611022013	167.655016506008	92.8067457367929	220.158629509253	86.3275541111582	82.3199384934522	60.8409438305806
Pdac_HC_000275FG0003200	71.7933277910992	125.633003654722	82.787464726292	138.020288531641	66.4629824933593	92.6751683840375	90.9439320499091	91.7601120067772
Pdac_HC_000275FG0003400	141.59239647689	31.1720986511716	91.1078129399896	294.284638191027	87.2326645225341	242.478865223989	489.999633889596	44.8826634815758
Pdac_HC_000275FG0003500	87.7474006335657	167.195801856284	87.7796736545106	112.637246962603	174.465329045068	126.952285457586	140.33589514598	285.25426123846
Pdac_HC_000275FG0003600	31.908145684933	29.2828805511006	33.2813928547907	32.5220220103291	47.0779459327962	59.6675741650652	50.959961924518	23.9374205235071
Pdac_HC_000275FG0003700	5.98277731592494	93.5162959535149	42.0177584791733	27.7627017161346	5.53858187444661	68.5542341470962	25.0879812551473	41.8904859161374
Pdac_HC_000275FG0003800	85.7531415282574	45.3412344017042	55.7463330317745	56.3186234813016	102.463764677262	69.8237570016721	51.7439613387414	86.7731493977133
Pdac_HC_000275FG0003900	71.7933277910992	54.7873249020592	40.3536888364338	0.793220049032418	30.4622003094564	11.4257056911827	0	19.9478504362559
Pdac_HC_000275FG0004100	153.55795110874	56.6765430021302	48.6740370501315	250.657535494244	110.771637488932	234.861728096533	317.519762760458	239.374205235071
Pdac_HC_000275FG0004200	115.667028107882	47.2304525017752	8.32034821369768	98.3592860800198	148.157065141447	105.370396929796	108.975918577046	79.7914017450237
Pdac_HC_000275FG0004300	81.7646233176408	51.9534977519527	0.416017410684884	56.3186234813016	63.693691556136	81.2494626928548	85.4559361503456	87.7705419195261
Pdac_HC_000275FG0004400	0	0	0.416017410684884	51.5593031871071	0	64.7456655833687	78.3999414223354	49.8696260906398
Pdac_HC_000276FG0000800	169.512023951207	138.857530355219	119.396996866562	57.9050635793665	38.7700731211263	149.803696839951	77.615942008112	107.718392355782
Pdac_HC_000276FG0000900	29.9138865796247	43.4520163016332	41.1857236578035	34.9016821574264	31.846845778068	49.5113913284584	46.2559654391779	28.9243831325711
Pdac_HC_000276FG0001000	7.97703642123325	6.61226335024853	1.24805223205465	2.37966014709725	1.38464546861165	2.53904570915171	1.56799882844671	6.98174765268957
Pdac_HC_000276FG0001200	77.7761051070242	118.076131254438	69.4749075843757	65.0440440206582	36.000782183903	86.3275541111582	61.935953723645	86.7731493977133
Pdac_HC_000276FG0001300	141.59239647689	987.116457287102	238.793993733124	203.064332552299	175.84997451368	212.010316714168	149.743888116661	211.447214624313
Pdac_HC_000276FG0002100	15.9540728424665	0	4.16017410684884	7.13898044129176	9.69251828028157	0	4.70399648534012	0
Pdac_HC_000277FG0000200	21.9368501583914	57.6211520521657	39.521654015064	36.4881222554912	2.7692909372233	22.8514113823654	14.8959888702437	50.8670186124526
Pdac_HC_000277FG0000300	83.7588824229491	75.5687240028403	76.1311861553338	80.9084450013066	152.311001547282	50.7809141830342	94.0799297068025	112.705354964846
Pdac_HC_000277FG0000500	109.684250791957	138.857530355219	284.139891497776	218.135513483915	343.39207621569	181.541768204347	237.551822509676	307.196896718341
Pdac_HC_000277FG0000600	305.121643112172	228.595390108592	186.791817397513	153.091469463257	63.693691556136	241.209342369413	164.639876986904	167.56194366455
Pdac_HC_000277FG0000700	41.8794412114745	412.794154865515	39.9376714257489	54.7321833832368	84.4633735853108	97.7532598023409	28.2239789120407	60.8409438305806
Pdac_HC_000277FG0001200	229.339797110456	343.837694212923	158.502633470941	258.589735984568	87.2326645225341	411.325404882577	117.599912133503	229.400280016943
Pdac_HC_000277FG0001300	179.483319477748	114.297695054296	156.006529006832	207.823652846493	315.699166843457	151.073219694527	181.103864685595	236.382027669633
Pdac_HC_000277FG0001500	101.707214370724	92.5716869034794	84.0355169583466	186.406711522618	236.774375132593	116.796102620979	185.807861170935	124.6740652266
Pdac_HC_000277FG0001600	105.695732581341	166.251192806249	118.148944634507	97.5660660309874	59.5397551503011	125.68276260301	109.75991799127	141.629738097417
Pdac_HC_000277FG0001700	193.443133214906	234.263044408805	167.655016506008	210.203312993591	152.311001547282	223.436022405351	232.847826024336	211.447214624313
Pdac_HC_000277FG0001800	13.9598137371582	17.0029629006391	8.32034821369768	4.75932029419451	6.92322734305826	17.773319964062	11.7599912133503	14.9608878271919
Pdac_HC_000277FG0002200	45.8679594220912	46.2858434517397	168.487051327378	117.396567256798	253.390120755932	79.9799398382789	170.127872886468	153.598448359171
Pdac_HC_000277FG0002300	13.9598137371582	29.2828805511006	59.4904897279384	31.7288019612967	106.617701083097	44.433299910155	49.3919630960713	64.8305139178318
Pdac_HC_000277FG0002400	7.97703642123325	2.83382715010651	35.7774973189	8.72542053935659	2.7692909372233	17.773319964062	1.56799882844671	7.97914017450237
Pdac_HC_000277FG0002800	7.97703642123325	3.77843620014202	14.5606093739709	3.17288019612967	2.7692909372233	10.1561828366068	9.40799297068025	2.99217756543839
Pdac_HC_000277FG0002900	79.7703642123325	281.49349691058	276.651578105448	154.677909561321	164.772810764787	104.10087407522	188.159859413605	202.470681927998
Pdac_HC_000277FG0003000	35.8966638955496	33.0613167512426	42.4337758898582	20.6237212748429	8.30787281166991	31.7380713643964	17.2479871129138	24.9348130453199
Pdac_HC_000277FG0003100	1.99425910530831	3.77843620014202	2.91212187479419	3.96610024516209	4.15393640583496	6.34761427287928	2.35199824267006	0
Pdac_HC_000279FG0000300	17.9483319477748	1.88921810007101	41.6017410684884	18.2440611277456	1.38464546861165	16.5037971094861	18.0319865271371	12.9661027835664
Pdac_HC_000281FG0000300	703.973464173834	1866.54748287016	929.798912880716	1275.49783884413	1698.9599899865	632.222381578776	958.047284180939	830.827970670059
Pdac_HC_000281FG0000400	3.98851821061662	0.944609050035504	3.74415669616396	3.96610024516209	8.30787281166991	5.07809141830342	2.35199824267006	1.99478504362559
Pdac_HC_000281FG0000500	7.97703642123325	5.66765430021302	10.4004352671221	3.17288019612967	6.92322734305826	7.61713712745514	16.4639876986904	7.97914017450237
Pdac_HC_000281FG0000600	155.552210214048	59.5103701522368	121.061066509301	131.674528139381	99.694473740039	134.569422585041	127.007905104183	153.598448359171
Pdac_HC_000281FG0000700	315.092938638713	199.312509557491	321.9974758701	385.504943829755	378.008212930981	402.438744900546	377.103718241433	492.711905775521
Pdac_HC_000282FG0000100	0	2.83382715010651	5.82424374958838	0	1.38464546861165	0	0	2.99217756543839
Pdac_HC_000283FG0000300	31.908145684933	26.4490534009941	56.5783678531443	21.4169413238753	8.30787281166991	58.3980513104894	29.0079783262641	14.9608878271919
Pdac_HC_000283FG0000400	13.9598137371582	2.83382715010651	4.16017410684884	1.58644009806484	0	11.4257056911827	3.13599765689342	4.98696260906398
Pdac_HC_000283FG0000500	801.692160333941	784.970120579504	461.363308449537	460.860848487835	152.311001547282	797.260352673638	392.7837065259	618.383363523934
Pdac_HC_000283FG0000900	339.024047902413	141.691357505326	297.452448639692	188.786371669715	166.157456233398	239.939819514837	159.151881087341	151.603663315545
Pdac_HC_000283FG0001000	362.955157166113	485.529051718249	299.948553103801	594.915036774313	708.938479929166	281.83407371584	453.935660835322	407.933541421434
Pdac_HC_000283FG0001100	3.98851821061662	0	1.24805223205465	1.58644009806484	1.38464546861165	5.07809141830342	3.13599765689342	0.997392521812796
Pdac_HC_000283FG0001300	650.12846833051	964.44584008625	618.201872277738	597.29469692141	517.857405260758	801.068921237365	800.463401922044	984.42641902923
Pdac_HC_000283FG0001400	1.99425910530831	1.88921810007101	1.24805223205465	0	1.38464546861165	1.26952285457586	0.783999414223354	0.997392521812796
Pdac_HC_000283FG0001500	0	0	2.08008705342442	3.96610024516209	5.53858187444661	3.80856856372757	1.56799882844671	2.99217756543839
Pdac_HC_000283FG0001700	29.9138865796247	33.0613167512426	22.0489227662989	26.1762616180698	29.0775548408447	35.546639928124	26.655980083594	9.97392521812796
Pdac_HC_000283FG0001800	0	11.335308600426	0.416017410684884	3.17288019612967	0	0	0	3.98957008725119
Pdac_HC_000283FG0001900	1.99425910530831	0.944609050035504	2.08008705342442	0	2.7692909372233	0	0	1.99478504362559
Pdac_HC_000283FG0002200	13.9598137371582	8.50148145031954	14.9766267846558	4.75932029419451	0	10.1561828366068	2.35199824267006	1.99478504362559
Pdac_HC_000283FG0002700	113.672769002574	187.977200957065	136.037693293957	74.5626846090473	49.8472368700195	148.534173985375	122.303908618843	169.556728708175
Pdac_HC_000283FG0003000	1.99425910530831	16.0583538506036	4.99220892821861	2.37966014709725	4.15393640583496	1.26952285457586	3.13599765689342	3.98957008725119
Pdac_HC_000283FG0003300	5.98277731592494	14.1691357505326	14.1445919632861	11.1050806864538	16.6157456233398	6.34761427287928	5.48799589956348	11.9687102617536
Pdac_HC_000283FG0003400	7.97703642123325	15.1137448005681	10.816452677807	3.96610024516209	12.4618092175049	8.88665998203099	6.27199531378683	15.9582803490047
Pdac_HC_000283FG0003600	227.345538005148	111.463867904189	198.856322307375	179.267731081326	87.2326645225341	170.116062513165	168.559874058021	130.658420357476
Pdac_HC_000283FG0003800	1.99425910530831	3.77843620014202	0.416017410684884	1.58644009806484	0	55.8590056013377	0.783999414223354	40.8930933943246
Pdac_HC_000283FG0003900	31.908145684933	9.44609050035504	25.3770620517779	3.17288019612967	2.7692909372233	16.5037971094861	9.40799297068025	8.97653269631517
Pdac_HC_000284FG0000100	21.9368501583914	70.8456787526628	87.3636562438257	22.2101613729077	73.3862098364176	20.3123656732137	40.7679695396144	94.7522895722156
Pdac_HC_000284FG0000400	63.816291369866	35.8951439013492	60.3225245493082	53.9389633342044	74.7708553050292	45.7028227647308	49.3919630960713	65.8279064396446
Pdac_HC_000284FG0000500	47.8622185273995	15.1137448005681	56.5783678531443	42.8338826477505	44.3086549955729	44.433299910155	62.7199531378683	17.9530653926303
Pdac_HC_000284FG0000800	95.724437054799	129.411439854864	110.660631242179	103.118606374214	171.696038107845	176.463676786044	105.055921505929	129.661027835664
Pdac_HC_000284FG0000900	0	0	12.8965397312314	0	0	0	0	0.997392521812796
Pdac_HC_000285FG0000100	498.564776327078	274.881233560332	507.125223624874	547.321833832368	1572.95725234284	378.317810663605	573.103571797272	635.339036394751
Pdac_HC_000285FG0000300	151.563692003432	68.0118516025563	97.7640915109478	162.610110051646	178.619265450903	90.1361226748858	47.8239642676246	148.611485750107
Pdac_HC_000285FG0000500	1.99425910530831	6.61226335024853	7.9043308030128	4.75932029419451	5.53858187444661	8.88665998203099	2.35199824267006	3.98957008725119
Pdac_HC_000285FG0001000	67.8048095804826	144.525184655432	168.071033916693	176.888070934229	66.4629824933593	85.0580312565824	152.879885773554	119.687102617536
Pdac_HC_000285FG0001100	9.97129552654156	5.66765430021302	4.57619151753373	2.37966014709725	1.38464546861165	3.80856856372757	5.48799589956348	0.997392521812796
Pdac_HC_000285FG0001200	0	8.50148145031954	7.07229598164303	3.17288019612967	1.38464546861165	3.80856856372757	4.70399648534012	5.98435513087678
Pdac_HC_000285FG0002900	0	0	6.24026116027326	0.793220049032418	0	0	4.70399648534012	0.997392521812796
Pdac_HC_000288FG0000200	5.98277731592494	2.83382715010651	12.4805223205465	6.34576039225934	2.7692909372233	19.0428428186378	7.05599472801019	10.9713177399408
Pdac_HC_000288FG0000300	11.9655546318499	16.0583538506036	236.297889269014	49.1796430400099	116.310219363379	567.476715995408	98.7839261921426	291.238616369337
Pdac_HC_000288FG0000500	15.9540728424665	8.50148145031954	30.7852883906814	15.8644009806484	22.1543274977864	20.3123656732137	21.9519835982539	25.9322055671327
Pdac_HC_000288FG0000700	157.546469319357	98.2393412036924	146.438128561079	156.264349659386	127.387383112272	109.178965493524	183.455862928265	119.687102617536
[truncated: 18,030 more rows]
