# Supplementary material for: Genome-wide association mapping of date palm fruit traits
Source: Nat Commun. 2019 Oct 15;10:4680. doi: 10.1038/s41467-019-12604-9 (PMC6794320; doi:10.1038/s41467-019-12604-9)
Supplement: Supplementary file 11 — Source Data file [file 41467_2019_12604_MOESM11_ESM.zip › Fig5/README_Fig5.txt]

Source Data files for Figure 5

Figure 5a
Source Data: Fig5a_up_SuppFig4c.csv.gz, Fig5a_down.csv.gz, Fig5a_coverage_SuppFig12_SuppFig13.tsv.gz

note: Contains the raw depth of coverage per 500 bp bin on linkage group 14. The normalized depths that were plotted for each sample can be obtained by dividing the depth of each interval by the median depth across all linkage group 14 intervals for that individual.

Figure 5b
Source Data: Fig3f_Fig5b_SupplementaryTable12.tsv

Figure 5c
Source Data: Fig5c_Fig5d_Fig5e_SupplementaryTable14.tsv

note: Contains normalized counts for each variety in the khalal stage

Figure 5d
Source Data: Fig5c_Fig5d_Fig5e_SupplementaryTable14.tsv

note: Contains normalized counts for each variety in the khalal stage

Figure 5e
Source Data: Fig5c_Fig5d_Fig5e_SupplementaryTable14.tsv

note: Contains normalized counts for each variety in the khalal stage

Figure 5f
Source Data: These data are available in Supplementary Table 15 of the manuscript
