# Supplementary material for: Genome-wide association mapping of date palm fruit traits
Source: Nat Commun. 2019 Oct 15;10:4680. doi: 10.1038/s41467-019-12604-9 (PMC6794320; doi:10.1038/s41467-019-12604-9)
Supplement: Supplementary file 11 — Source Data file [file 41467_2019_12604_MOESM11_ESM.zip › SuppFig1/SupplementaryFigure1.csv]

Linkage group	start	end	Cornel_all_ALLMAPS in centimorgan (cM)	physical position in base pair (bp)
chrLG1	22070	22071	Cornell_all_ALLMAPS_in_a-LG1:1.990000	000073F-016-01_quiver_pilon:22071
chrLG1	22070	22071	Cornell_all_ALLMAPS_in_a-LG1:1.990000	000073F-016-01_quiver_pilon:22071
chrLG1	104171	104172	Cornell_all_ALLMAPS_in_a-LG1:2.810000	000469F_quiver_pilon:64223
chrLG1	104408	104409	Cornell_all_ALLMAPS_in_a-LG1:2.810000	000469F_quiver_pilon:64460
chrLG1	104408	104409	Cornell_all_ALLMAPS_in_a-LG1:2.810000	000469F_quiver_pilon:64460
chrLG1	691334	691335	Cornell_all_ALLMAPS_in_a-LG1:10.610000	000320F_quiver_pilon:162877
chrLG1	691334	691335	Cornell_all_ALLMAPS_in_a-LG1:12.080000	000320F_quiver_pilon:162877
chrLG1	691374	691375	Cornell_all_ALLMAPS_in_a-LG1:10.610000	000320F_quiver_pilon:162917
chrLG1	691374	691375	Cornell_all_ALLMAPS_in_a-LG1:12.080000	000320F_quiver_pilon:162917
chrLG1	838437	838438	Cornell_all_ALLMAPS_in_a-LG1:7.620000	000320F_quiver_pilon:309980
chrLG1	838442	838443	Cornell_all_ALLMAPS_in_a-LG1:7.620000	000320F_quiver_pilon:309985
chrLG1	838442	838443	Cornell_all_ALLMAPS_in_a-LG1:7.620000	000320F_quiver_pilon:309985
chrLG1	838642	838643	Cornell_all_ALLMAPS_in_a-LG1:7.620000	000320F_quiver_pilon:310185
chrLG1	838661	838662	Cornell_all_ALLMAPS_in_a-LG1:7.620000	000320F_quiver_pilon:310204
chrLG1	838665	838666	Cornell_all_ALLMAPS_in_a-LG1:7.620000	000320F_quiver_pilon:310208
chrLG1	838671	838672	Cornell_all_ALLMAPS_in_a-LG1:7.620000	000320F_quiver_pilon:310214
chrLG1	907608	907609	Cornell_all_ALLMAPS_in_a-LG1:7.280000	000320F_quiver_pilon:379151
chrLG1	907608	907609	Cornell_all_ALLMAPS_in_a-LG1:7.280000	000320F_quiver_pilon:379151
chrLG1	939623	939624	Cornell_all_ALLMAPS_in_a-LG1:7.280000	000320F_quiver_pilon:411166
chrLG1	939655	939656	Cornell_all_ALLMAPS_in_a-LG1:17.800000	000320F_quiver_pilon:411198
chrLG1	939655	939656	Cornell_all_ALLMAPS_in_a-LG1:17.800000	000320F_quiver_pilon:411198
chrLG1	1632224	1632225	Cornell_all_ALLMAPS_in_a-LG1:0.000000	000073F_quiver_pilon:423541
chrLG1	1642291	1642292	Cornell_all_ALLMAPS_in_a-LG1:14.830000	000073F_quiver_pilon:433608
chrLG1	1642291	1642292	Cornell_all_ALLMAPS_in_a-LG1:14.830000	000073F_quiver_pilon:433608
chrLG1	1642296	1642297	Cornell_all_ALLMAPS_in_a-LG1:14.830000	000073F_quiver_pilon:433613
chrLG1	1643869	1643870	Cornell_all_ALLMAPS_in_a-LG1:0.000000	000073F_quiver_pilon:435186
chrLG1	1643869	1643870	Cornell_all_ALLMAPS_in_a-LG1:0.000000	000073F_quiver_pilon:435186
chrLG1	1643906	1643907	Cornell_all_ALLMAPS_in_a-LG1:0.000000	000073F_quiver_pilon:435223
chrLG1	1653202	1653203	Cornell_all_ALLMAPS_in_a-LG1:11.250000	000073F_quiver_pilon:444519
chrLG1	1653202	1653203	Cornell_all_ALLMAPS_in_a-LG1:12.750000	000073F_quiver_pilon:444519
chrLG1	1653202	1653203	Cornell_all_ALLMAPS_in_a-LG1:14.880000	000073F_quiver_pilon:444519
chrLG1	1653234	1653235	Cornell_all_ALLMAPS_in_a-LG1:0.000000	000073F_quiver_pilon:444551
chrLG1	1817011	1817012	Cornell_all_ALLMAPS_in_a-LG1:11.250000	000073F_quiver_pilon:608328
chrLG1	1817011	1817012	Cornell_all_ALLMAPS_in_a-LG1:12.750000	000073F_quiver_pilon:608328
chrLG1	1817011	1817012	Cornell_all_ALLMAPS_in_a-LG1:14.880000	000073F_quiver_pilon:608328
chrLG1	1817066	1817067	Cornell_all_ALLMAPS_in_a-LG1:11.250000	000073F_quiver_pilon:608383
chrLG1	1817066	1817067	Cornell_all_ALLMAPS_in_a-LG1:11.250000	000073F_quiver_pilon:608383
chrLG1	1817066	1817067	Cornell_all_ALLMAPS_in_a-LG1:12.750000	000073F_quiver_pilon:608383
chrLG1	1817066	1817067	Cornell_all_ALLMAPS_in_a-LG1:14.880000	000073F_quiver_pilon:608383
chrLG1	1817600	1817601	Cornell_all_ALLMAPS_in_a-LG1:11.250000	000073F_quiver_pilon:608917
chrLG1	1817600	1817601	Cornell_all_ALLMAPS_in_a-LG1:12.750000	000073F_quiver_pilon:608917
chrLG1	1817600	1817601	Cornell_all_ALLMAPS_in_a-LG1:14.880000	000073F_quiver_pilon:608917
chrLG1	2058627	2058628	Cornell_all_ALLMAPS_in_a-LG1:12.660000	000073F_quiver_pilon:849944
chrLG1	2058627	2058628	Cornell_all_ALLMAPS_in_a-LG1:12.660000	000073F_quiver_pilon:849944
chrLG1	2058979	2058980	Cornell_all_ALLMAPS_in_a-LG1:12.660000	000073F_quiver_pilon:850296
chrLG1	2105873	2105874	Cornell_all_ALLMAPS_in_a-LG1:1.990000	000073F_quiver_pilon:897190
chrLG1	2236773	2236774	Cornell_all_ALLMAPS_in_a-LG1:1.990000	000073F_quiver_pilon:1028090
chrLG1	2236782	2236783	Cornell_all_ALLMAPS_in_a-LG1:1.990000	000073F_quiver_pilon:1028099
chrLG1	2251705	2251706	Cornell_all_ALLMAPS_in_a-LG1:11.250000	000073F_quiver_pilon:1043022
chrLG1	2251705	2251706	Cornell_all_ALLMAPS_in_a-LG1:12.750000	000073F_quiver_pilon:1043022
chrLG1	2251705	2251706	Cornell_all_ALLMAPS_in_a-LG1:14.880000	000073F_quiver_pilon:1043022
chrLG1	2251717	2251718	Cornell_all_ALLMAPS_in_a-LG1:11.250000	000073F_quiver_pilon:1043034
chrLG1	2251717	2251718	Cornell_all_ALLMAPS_in_a-LG1:12.750000	000073F_quiver_pilon:1043034
chrLG1	2251717	2251718	Cornell_all_ALLMAPS_in_a-LG1:12.750000	000073F_quiver_pilon:1043034
chrLG1	2251717	2251718	Cornell_all_ALLMAPS_in_a-LG1:14.880000	000073F_quiver_pilon:1043034
chrLG1	2521407	2521408	Cornell_all_ALLMAPS_in_a-LG1:2.810000	000073F_quiver_pilon:1312724
chrLG1	2521440	2521441	Cornell_all_ALLMAPS_in_a-LG1:11.250000	000073F_quiver_pilon:1312757
chrLG1	2521440	2521441	Cornell_all_ALLMAPS_in_a-LG1:12.750000	000073F_quiver_pilon:1312757
chrLG1	2521440	2521441	Cornell_all_ALLMAPS_in_a-LG1:14.880000	000073F_quiver_pilon:1312757
chrLG1	2522557	2522558	Cornell_all_ALLMAPS_in_a-LG1:11.250000	000073F_quiver_pilon:1313874
chrLG1	2522557	2522558	Cornell_all_ALLMAPS_in_a-LG1:12.750000	000073F_quiver_pilon:1313874
chrLG1	2522557	2522558	Cornell_all_ALLMAPS_in_a-LG1:14.880000	000073F_quiver_pilon:1313874
chrLG1	2879328	2879329	Cornell_all_ALLMAPS_in_a-LG1:13.690000	000073F_quiver_pilon:1670645
chrLG1	2879573	2879574	Cornell_all_ALLMAPS_in_a-LG1:13.690000	000073F_quiver_pilon:1670890
chrLG1	2879573	2879574	Cornell_all_ALLMAPS_in_a-LG1:13.690000	000073F_quiver_pilon:1670890
chrLG1	3410981	3410982	Cornell_all_ALLMAPS_in_a-LG1:11.960000	000342F-002-01_quiver_pilon:106797
chrLG1	3411204	3411205	Cornell_all_ALLMAPS_in_a-LG1:11.960000	000342F-002-01_quiver_pilon:107020
chrLG1	3601179	3601180	Cornell_all_ALLMAPS_in_a-LG1:11.250000	000469F-001-01_quiver_pilon:81646
chrLG1	3601179	3601180	Cornell_all_ALLMAPS_in_a-LG1:12.750000	000469F-001-01_quiver_pilon:81646
chrLG1	3601179	3601180	Cornell_all_ALLMAPS_in_a-LG1:14.880000	000469F-001-01_quiver_pilon:81646
chrLG1	3601179	3601180	Cornell_all_ALLMAPS_in_a-LG1:14.880000	000469F-001-01_quiver_pilon:81646
chrLG1	3601201	3601202	Cornell_all_ALLMAPS_in_a-LG1:11.250000	000469F-001-01_quiver_pilon:81668
chrLG1	3601201	3601202	Cornell_all_ALLMAPS_in_a-LG1:12.750000	000469F-001-01_quiver_pilon:81668
chrLG1	3601201	3601202	Cornell_all_ALLMAPS_in_a-LG1:14.880000	000469F-001-01_quiver_pilon:81668
chrLG1	3719512	3719513	Cornell_all_ALLMAPS_in_a-LG1:17.800000	000256F-001-01_quiver_pilon:30892
chrLG1	3719765	3719766	Cornell_all_ALLMAPS_in_a-LG1:17.800000	000256F-001-01_quiver_pilon:31145
chrLG1	3770776	3770777	Cornell_all_ALLMAPS_in_a-LG1:10.610000	001695F_quiver_pilon:20901
chrLG1	3770776	3770777	Cornell_all_ALLMAPS_in_a-LG1:10.610000	001695F_quiver_pilon:20901
chrLG1	3770776	3770777	Cornell_all_ALLMAPS_in_a-LG1:12.080000	001695F_quiver_pilon:20901
chrLG1	3818819	3818820	Cornell_all_ALLMAPS_in_a-LG1:19.150000	001695F_quiver_pilon:68944
chrLG1	3818825	3818826	Cornell_all_ALLMAPS_in_a-LG1:19.150000	001695F_quiver_pilon:68950
chrLG1	3818825	3818826	Cornell_all_ALLMAPS_in_a-LG1:19.150000	001695F_quiver_pilon:68950
chrLG1	3819078	3819079	Cornell_all_ALLMAPS_in_a-LG1:19.150000	001695F_quiver_pilon:69203
chrLG1	4143543	4143544	Cornell_all_ALLMAPS_in_a-LG1:22.490000	000200F_quiver_pilon:324091
chrLG1	4143819	4143820	Cornell_all_ALLMAPS_in_a-LG1:22.490000	000200F_quiver_pilon:324367
chrLG1	4143819	4143820	Cornell_all_ALLMAPS_in_a-LG1:22.490000	000200F_quiver_pilon:324367
chrLG1	5153595	5153596	Cornell_all_ALLMAPS_in_a-LG1:24.180000	000342F_quiver_pilon:380666
chrLG1	5153595	5153596	Cornell_all_ALLMAPS_in_a-LG1:24.180000	000342F_quiver_pilon:380666
chrLG1	5153871	5153872	Cornell_all_ALLMAPS_in_a-LG1:24.180000	000342F_quiver_pilon:380942
chrLG1	5166639	5166640	Cornell_all_ALLMAPS_in_a-LG1:22.530000	000342F_quiver_pilon:393710
chrLG1	5166639	5166640	Cornell_all_ALLMAPS_in_a-LG1:22.530000	000342F_quiver_pilon:393710
chrLG1	5166639	5166640	Cornell_all_ALLMAPS_in_a-LG1:23.020000	000342F_quiver_pilon:393710
chrLG1	5166692	5166693	Cornell_all_ALLMAPS_in_a-LG1:22.530000	000342F_quiver_pilon:393763
chrLG1	5166692	5166693	Cornell_all_ALLMAPS_in_a-LG1:22.530000	000342F_quiver_pilon:393763
chrLG1	5166692	5166693	Cornell_all_ALLMAPS_in_a-LG1:23.020000	000342F_quiver_pilon:393763
chrLG1	5166693	5166694	Cornell_all_ALLMAPS_in_a-LG1:22.530000	000342F_quiver_pilon:393764
chrLG1	5166693	5166694	Cornell_all_ALLMAPS_in_a-LG1:22.530000	000342F_quiver_pilon:393764
chrLG1	5166693	5166694	Cornell_all_ALLMAPS_in_a-LG1:23.020000	000342F_quiver_pilon:393764
chrLG1	5166699	5166700	Cornell_all_ALLMAPS_in_a-LG1:22.530000	000342F_quiver_pilon:393770
chrLG1	5166699	5166700	Cornell_all_ALLMAPS_in_a-LG1:22.530000	000342F_quiver_pilon:393770
chrLG1	5166699	5166700	Cornell_all_ALLMAPS_in_a-LG1:23.020000	000342F_quiver_pilon:393770
chrLG1	5291580	5291581	Cornell_all_ALLMAPS_in_a-LG1:11.960000	000342F_quiver_pilon:518651
chrLG1	5291580	5291581	Cornell_all_ALLMAPS_in_a-LG1:11.960000	000342F_quiver_pilon:518651
chrLG1	5304185	5304186	Cornell_all_ALLMAPS_in_a-LG1:22.530000	000342F_quiver_pilon:531256
chrLG1	5304185	5304186	Cornell_all_ALLMAPS_in_a-LG1:22.530000	000342F_quiver_pilon:531256
chrLG1	5304185	5304186	Cornell_all_ALLMAPS_in_a-LG1:23.020000	000342F_quiver_pilon:531256
chrLG1	5352762	5352763	Cornell_all_ALLMAPS_in_a-LG1:22.530000	000507F_quiver_pilon:38796
chrLG1	5352762	5352763	Cornell_all_ALLMAPS_in_a-LG1:22.530000	000507F_quiver_pilon:38796
chrLG1	5352762	5352763	Cornell_all_ALLMAPS_in_a-LG1:23.020000	000507F_quiver_pilon:38796
chrLG1	5352769	5352770	Cornell_all_ALLMAPS_in_a-LG1:22.530000	000507F_quiver_pilon:38803
chrLG1	5352769	5352770	Cornell_all_ALLMAPS_in_a-LG1:22.530000	000507F_quiver_pilon:38803
chrLG1	5352769	5352770	Cornell_all_ALLMAPS_in_a-LG1:23.020000	000507F_quiver_pilon:38803
chrLG1	5353103	5353104	Cornell_all_ALLMAPS_in_a-LG1:22.530000	000507F_quiver_pilon:39137
chrLG1	5353103	5353104	Cornell_all_ALLMAPS_in_a-LG1:22.530000	000507F_quiver_pilon:39137
chrLG1	5353103	5353104	Cornell_all_ALLMAPS_in_a-LG1:23.020000	000507F_quiver_pilon:39137
chrLG1	5379542	5379543	Cornell_all_ALLMAPS_in_a-LG1:22.530000	000507F_quiver_pilon:65576
chrLG1	5379542	5379543	Cornell_all_ALLMAPS_in_a-LG1:22.530000	000507F_quiver_pilon:65576
chrLG1	5379542	5379543	Cornell_all_ALLMAPS_in_a-LG1:23.020000	000507F_quiver_pilon:65576
chrLG1	5463205	5463206	Cornell_all_ALLMAPS_in_a-LG1:10.610000	000507F_quiver_pilon:149239
chrLG1	5463205	5463206	Cornell_all_ALLMAPS_in_a-LG1:12.080000	000507F_quiver_pilon:149239
chrLG1	5463205	5463206	Cornell_all_ALLMAPS_in_a-LG1:12.080000	000507F_quiver_pilon:149239
chrLG1	5465963	5465964	Cornell_all_ALLMAPS_in_a-LG1:23.140000	000507F_quiver_pilon:151997
chrLG1	5766664	5766665	Cornell_all_ALLMAPS_in_a-LG1:22.530000	000832F_quiver_pilon:66104
chrLG1	5766664	5766665	Cornell_all_ALLMAPS_in_a-LG1:22.530000	000832F_quiver_pilon:66104
chrLG1	5766664	5766665	Cornell_all_ALLMAPS_in_a-LG1:23.020000	000832F_quiver_pilon:66104
chrLG1	5930004	5930005	Cornell_all_ALLMAPS_in_a-LG1:22.530000	001282F_quiver_pilon:12944
chrLG1	5930004	5930005	Cornell_all_ALLMAPS_in_a-LG1:22.530000	001282F_quiver_pilon:12944
chrLG1	5930004	5930005	Cornell_all_ALLMAPS_in_a-LG1:23.020000	001282F_quiver_pilon:12944
chrLG1	5930065	5930066	Cornell_all_ALLMAPS_in_a-LG1:22.530000	001282F_quiver_pilon:13005
chrLG1	5930065	5930066	Cornell_all_ALLMAPS_in_a-LG1:22.530000	001282F_quiver_pilon:13005
chrLG1	5930065	5930066	Cornell_all_ALLMAPS_in_a-LG1:23.020000	001282F_quiver_pilon:13005
chrLG1	6440554	6440555	Cornell_all_ALLMAPS_in_a-LG1:26.170000	000229F_quiver_pilon:410161
chrLG1	6517815	6517816	Cornell_all_ALLMAPS_in_a-LG1:28.460000	000229F_quiver_pilon:487422
chrLG1	6517857	6517858	Cornell_all_ALLMAPS_in_a-LG1:28.460000	000229F_quiver_pilon:487464
chrLG1	6517857	6517858	Cornell_all_ALLMAPS_in_a-LG1:28.460000	000229F_quiver_pilon:487464
chrLG1	6769968	6769969	Cornell_all_ALLMAPS_in_a-LG1:24.190000	000229F_quiver_pilon:739575
chrLG1	6769969	6769970	Cornell_all_ALLMAPS_in_a-LG1:24.190000	000229F_quiver_pilon:739576
chrLG1	6770304	6770305	Cornell_all_ALLMAPS_in_a-LG1:24.190000	000229F_quiver_pilon:739911
chrLG1	6770305	6770306	Cornell_all_ALLMAPS_in_a-LG1:24.190000	000229F_quiver_pilon:739912
chrLG1	6826953	6826954	Cornell_all_ALLMAPS_in_a-LG1:24.190000	000230F_quiver_pilon:29791
chrLG1	6826953	6826954	Cornell_all_ALLMAPS_in_a-LG1:24.190000	000230F_quiver_pilon:29791
chrLG1	7286031	7286032	Cornell_all_ALLMAPS_in_a-LG1:30.230000	000230F_quiver_pilon:488869
chrLG1	7760297	7760298	Cornell_all_ALLMAPS_in_a-LG1:25.470000	001702F-001-01_quiver_pilon:30290
chrLG1	7760297	7760298	Cornell_all_ALLMAPS_in_a-LG1:25.470000	001702F-001-01_quiver_pilon:30290
chrLG1	7760331	7760332	Cornell_all_ALLMAPS_in_a-LG1:25.470000	001702F-001-01_quiver_pilon:30324
chrLG1	7866685	7866686	Cornell_all_ALLMAPS_in_a-LG1:26.170000	000229F-005-01_quiver_pilon:104255
chrLG1	7866685	7866686	Cornell_all_ALLMAPS_in_a-LG1:26.170000	000229F-005-01_quiver_pilon:104255
chrLG1	7918600	7918601	Cornell_all_ALLMAPS_in_a-LG1:26.550000	000209F-004-01_quiver_pilon:41593
chrLG1	7918600	7918601	Cornell_all_ALLMAPS_in_a-LG1:26.550000	000209F-004-01_quiver_pilon:41593
chrLG1	8242038	8242039	Cornell_all_ALLMAPS_in_a-LG1:29.140000	000230F-005-01_quiver_pilon:98711
chrLG1	8242064	8242065	Cornell_all_ALLMAPS_in_a-LG1:29.140000	000230F-005-01_quiver_pilon:98737
chrLG1	8242064	8242065	Cornell_all_ALLMAPS_in_a-LG1:29.140000	000230F-005-01_quiver_pilon:98737
chrLG1	8558002	8558003	Cornell_all_ALLMAPS_in_a-LG1:30.740000	000302F_quiver_pilon:162464
chrLG1	8558002	8558003	Cornell_all_ALLMAPS_in_a-LG1:31.430000	000302F_quiver_pilon:162464
chrLG1	8558002	8558003	Cornell_all_ALLMAPS_in_a-LG1:32.180000	000302F_quiver_pilon:162464
chrLG1	8712978	8712979	Cornell_all_ALLMAPS_in_a-LG1:30.740000	000302F_quiver_pilon:317440
chrLG1	8712978	8712979	Cornell_all_ALLMAPS_in_a-LG1:31.430000	000302F_quiver_pilon:317440
chrLG1	8712978	8712979	Cornell_all_ALLMAPS_in_a-LG1:31.430000	000302F_quiver_pilon:317440
chrLG1	8712978	8712979	Cornell_all_ALLMAPS_in_a-LG1:32.180000	000302F_quiver_pilon:317440
chrLG1	8734221	8734222	Cornell_all_ALLMAPS_in_a-LG1:30.740000	000302F_quiver_pilon:338683
chrLG1	8734221	8734222	Cornell_all_ALLMAPS_in_a-LG1:30.740000	000302F_quiver_pilon:338683
chrLG1	8734221	8734222	Cornell_all_ALLMAPS_in_a-LG1:31.430000	000302F_quiver_pilon:338683
chrLG1	8734221	8734222	Cornell_all_ALLMAPS_in_a-LG1:32.180000	000302F_quiver_pilon:338683
chrLG1	8734367	8734368	Cornell_all_ALLMAPS_in_a-LG1:20.110000	000302F_quiver_pilon:338829
chrLG1	8734368	8734369	Cornell_all_ALLMAPS_in_a-LG1:20.110000	000302F_quiver_pilon:338830
chrLG1	8734368	8734369	Cornell_all_ALLMAPS_in_a-LG1:20.110000	000302F_quiver_pilon:338830
chrLG1	8774163	8774164	Cornell_all_ALLMAPS_in_a-LG1:27.100000	000302F_quiver_pilon:378625
chrLG1	8774163	8774164	Cornell_all_ALLMAPS_in_a-LG1:27.100000	000302F_quiver_pilon:378625
chrLG1	8774398	8774399	Cornell_all_ALLMAPS_in_a-LG1:27.100000	000302F_quiver_pilon:378860
chrLG1	9075890	9075891	Cornell_all_ALLMAPS_in_a-LG1:32.700000	000232F_quiver_pilon:27831
chrLG1	9328260	9328261	Cornell_all_ALLMAPS_in_a-LG1:30.910000	000232F_quiver_pilon:280201
chrLG1	9328260	9328261	Cornell_all_ALLMAPS_in_a-LG1:30.910000	000232F_quiver_pilon:280201
chrLG1	9652470	9652471	Cornell_all_ALLMAPS_in_a-LG1:30.910000	000232F_quiver_pilon:604411
chrLG1	9982434	9982435	Cornell_all_ALLMAPS_in_a-LG1:33.660000	000286F_quiver_pilon:98566
chrLG1	10053353	10053354	Cornell_all_ALLMAPS_in_a-LG1:35.160000	000286F_quiver_pilon:169485
chrLG1	10053354	10053355	Cornell_all_ALLMAPS_in_a-LG1:35.160000	000286F_quiver_pilon:169486
chrLG1	10053354	10053355	Cornell_all_ALLMAPS_in_a-LG1:35.160000	000286F_quiver_pilon:169486
chrLG1	10053569	10053570	Cornell_all_ALLMAPS_in_a-LG1:31.800000	000286F_quiver_pilon:169701
chrLG1	10053608	10053609	Cornell_all_ALLMAPS_in_a-LG1:31.800000	000286F_quiver_pilon:169740
chrLG1	10053610	10053611	Cornell_all_ALLMAPS_in_a-LG1:31.800000	000286F_quiver_pilon:169742
chrLG1	10053610	10053611	Cornell_all_ALLMAPS_in_a-LG1:31.800000	000286F_quiver_pilon:169742
chrLG1	10053615	10053616	Cornell_all_ALLMAPS_in_a-LG1:31.800000	000286F_quiver_pilon:169747
chrLG1	10073182	10073183	Cornell_all_ALLMAPS_in_a-LG1:30.220000	000286F_quiver_pilon:189314
chrLG1	10347453	10347454	Cornell_all_ALLMAPS_in_a-LG1:34.530000	000286F_quiver_pilon:463585
chrLG1	10604533	10604534	Cornell_all_ALLMAPS_in_a-LG1:30.740000	001911F_quiver_pilon:5372
chrLG1	10604533	10604534	Cornell_all_ALLMAPS_in_a-LG1:31.430000	001911F_quiver_pilon:5372
chrLG1	10604533	10604534	Cornell_all_ALLMAPS_in_a-LG1:32.180000	001911F_quiver_pilon:5372
chrLG1	10604533	10604534	Cornell_all_ALLMAPS_in_a-LG1:32.180000	001911F_quiver_pilon:5372
chrLG1	10621719	10621720	Cornell_all_ALLMAPS_in_a-LG1:30.740000	001911F_quiver_pilon:22558
chrLG1	10621719	10621720	Cornell_all_ALLMAPS_in_a-LG1:31.430000	001911F_quiver_pilon:22558
chrLG1	10621719	10621720	Cornell_all_ALLMAPS_in_a-LG1:32.180000	001911F_quiver_pilon:22558
chrLG1	10664639	10664640	Cornell_all_ALLMAPS_in_a-LG1:30.220000	000286F-003-01_quiver_pilon:14539
chrLG1	10664639	10664640	Cornell_all_ALLMAPS_in_a-LG1:30.220000	000286F-003-01_quiver_pilon:14539
chrLG1	10697787	10697788	Cornell_all_ALLMAPS_in_a-LG1:32.700000	000286F-003-01_quiver_pilon:47687
chrLG1	10697787	10697788	Cornell_all_ALLMAPS_in_a-LG1:32.700000	000286F-003-01_quiver_pilon:47687
chrLG1	10778539	10778540	Cornell_all_ALLMAPS_in_a-LG1:33.660000	000232F-004-01_quiver_pilon:16092
chrLG1	10778617	10778618	Cornell_all_ALLMAPS_in_a-LG1:33.660000	000232F-004-01_quiver_pilon:16170
chrLG1	10778617	10778618	Cornell_all_ALLMAPS_in_a-LG1:33.660000	000232F-004-01_quiver_pilon:16170
chrLG1	10892743	10892744	Cornell_all_ALLMAPS_in_a-LG1:34.530000	000286F-001-01_quiver_pilon:71807
chrLG1	10892744	10892745	Cornell_all_ALLMAPS_in_a-LG1:34.530000	000286F-001-01_quiver_pilon:71808
chrLG1	10892744	10892745	Cornell_all_ALLMAPS_in_a-LG1:34.530000	000286F-001-01_quiver_pilon:71808
chrLG1	10934698	10934699	Cornell_all_ALLMAPS_in_a-LG1:30.220000	000653F_quiver_pilon:15263
chrLG1	10934713	10934714	Cornell_all_ALLMAPS_in_a-LG1:35.160000	000653F_quiver_pilon:15278
chrLG1	11322947	11322948	Cornell_all_ALLMAPS_in_a-LG1:41.400000	000340F_quiver_pilon:132426
chrLG1	11322948	11322949	Cornell_all_ALLMAPS_in_a-LG1:41.400000	000340F_quiver_pilon:132427
chrLG1	11365197	11365198	Cornell_all_ALLMAPS_in_a-LG1:37.380000	000340F_quiver_pilon:174676
chrLG1	11365197	11365198	Cornell_all_ALLMAPS_in_a-LG1:37.380000	000340F_quiver_pilon:174676
chrLG1	11433630	11433631	Cornell_all_ALLMAPS_in_a-LG1:37.080000	000340F_quiver_pilon:243109
chrLG1	11449408	11449409	Cornell_all_ALLMAPS_in_a-LG1:41.400000	000340F_quiver_pilon:258887
chrLG1	11478798	11478799	Cornell_all_ALLMAPS_in_a-LG1:37.080000	000340F_quiver_pilon:288277
chrLG1	11674309	11674310	Cornell_all_ALLMAPS_in_a-LG1:36.650000	000340F_quiver_pilon:483788
chrLG1	11680027	11680028	Cornell_all_ALLMAPS_in_a-LG1:36.650000	000340F_quiver_pilon:489506
chrLG1	11680027	11680028	Cornell_all_ALLMAPS_in_a-LG1:36.650000	000340F_quiver_pilon:489506
chrLG1	11680032	11680033	Cornell_all_ALLMAPS_in_a-LG1:36.650000	000340F_quiver_pilon:489511
chrLG1	11717694	11717695	Cornell_all_ALLMAPS_in_a-LG1:37.080000	000340F_quiver_pilon:527173
chrLG1	11971107	11971108	Cornell_all_ALLMAPS_in_a-LG1:40.430000	000122F-007-01_quiver_pilon:215370
chrLG1	12278878	12278879	Cornell_all_ALLMAPS_in_a-LG1:36.650000	000495F_quiver_pilon:180733
chrLG1	12278939	12278940	Cornell_all_ALLMAPS_in_a-LG1:36.650000	000495F_quiver_pilon:180794
chrLG1	12279206	12279207	Cornell_all_ALLMAPS_in_a-LG1:36.650000	000495F_quiver_pilon:181061
chrLG1	12303956	12303957	Cornell_all_ALLMAPS_in_a-LG1:36.650000	000495F_quiver_pilon:205811
chrLG1	12308246	12308247	Cornell_all_ALLMAPS_in_a-LG1:37.380000	000495F_quiver_pilon:210101
chrLG1	12454817	12454818	Cornell_all_ALLMAPS_in_a-LG1:38.690000	000495F_quiver_pilon:356672
chrLG1	12454817	12454818	Cornell_all_ALLMAPS_in_a-LG1:38.690000	000495F_quiver_pilon:356672
chrLG1	12587636	12587637	Cornell_all_ALLMAPS_in_a-LG1:40.430000	000122F-004-01_quiver_pilon:88977
chrLG1	12735941	12735942	Cornell_all_ALLMAPS_in_a-LG1:39.170000	000122F-004-01_quiver_pilon:237282
chrLG1	12735941	12735942	Cornell_all_ALLMAPS_in_a-LG1:39.170000	000122F-004-01_quiver_pilon:237282
chrLG1	12735985	12735986	Cornell_all_ALLMAPS_in_a-LG1:39.170000	000122F-004-01_quiver_pilon:237326
chrLG1	12736058	12736059	Cornell_all_ALLMAPS_in_a-LG1:39.170000	000122F-004-01_quiver_pilon:237399
chrLG1	12736341	12736342	Cornell_all_ALLMAPS_in_a-LG1:39.170000	000122F-004-01_quiver_pilon:237682
chrLG1	12989536	12989537	Cornell_all_ALLMAPS_in_a-LG1:43.420000	000122F_quiver_pilon:195262
chrLG1	13088327	13088328	Cornell_all_ALLMAPS_in_a-LG1:43.420000	000122F_quiver_pilon:294053
chrLG1	13088327	13088328	Cornell_all_ALLMAPS_in_a-LG1:43.420000	000122F_quiver_pilon:294053
chrLG1	13088388	13088389	Cornell_all_ALLMAPS_in_a-LG1:43.420000	000122F_quiver_pilon:294114
chrLG1	13337823	13337824	Cornell_all_ALLMAPS_in_a-LG1:43.640000	000122F_quiver_pilon:543549
chrLG1	13405100	13405101	Cornell_all_ALLMAPS_in_a-LG1:39.170000	000122F_quiver_pilon:610826
chrLG1	13673055	13673056	Cornell_all_ALLMAPS_in_a-LG1:40.430000	000122F_quiver_pilon:878781
chrLG1	13673128	13673129	Cornell_all_ALLMAPS_in_a-LG1:40.430000	000122F_quiver_pilon:878854
chrLG1	13720217	13720218	Cornell_all_ALLMAPS_in_a-LG1:40.430000	000122F_quiver_pilon:925943
chrLG1	13815518	13815519	Cornell_all_ALLMAPS_in_a-LG1:40.430000	000122F_quiver_pilon:1021244
chrLG1	13815518	13815519	Cornell_all_ALLMAPS_in_a-LG1:40.430000	000122F_quiver_pilon:1021244
chrLG1	13946885	13946886	Cornell_all_ALLMAPS_in_a-LG1:38.240000	000122F_quiver_pilon:1152611
chrLG1	13946885	13946886	Cornell_all_ALLMAPS_in_a-LG1:38.240000	000122F_quiver_pilon:1152611
chrLG1	14105709	14105710	Cornell_all_ALLMAPS_in_a-LG1:39.170000	000122F_quiver_pilon:1311435
chrLG1	14105709	14105710	Cornell_all_ALLMAPS_in_a-LG1:39.170000	000122F_quiver_pilon:1311435
chrLG1	14164469	14164470	Cornell_all_ALLMAPS_in_a-LG1:36.650000	002344F_quiver_pilon:15780
chrLG1	14189114	14189115	Cornell_all_ALLMAPS_in_a-LG1:42.470000	000546F_quiver_pilon:8768
chrLG1	14189121	14189122	Cornell_all_ALLMAPS_in_a-LG1:42.470000	000546F_quiver_pilon:8775
chrLG1	14189121	14189122	Cornell_all_ALLMAPS_in_a-LG1:42.470000	000546F_quiver_pilon:8775
chrLG1	14432717	14432718	Cornell_all_ALLMAPS_in_a-LG1:38.240000	000546F_quiver_pilon:252371
chrLG1	14450492	14450493	Cornell_all_ALLMAPS_in_a-LG1:38.690000	000546F_quiver_pilon:270146
chrLG1	14840184	14840185	Cornell_all_ALLMAPS_in_a-LG1:43.640000	000481F_quiver_pilon:307853
chrLG1	14846873	14846874	Cornell_all_ALLMAPS_in_a-LG1:42.720000	000481F_quiver_pilon:314542
chrLG1	14849453	14849454	Cornell_all_ALLMAPS_in_a-LG1:45.030000	000481F_quiver_pilon:317122
chrLG1	14849460	14849461	Cornell_all_ALLMAPS_in_a-LG1:45.030000	000481F_quiver_pilon:317129
chrLG1	14849460	14849461	Cornell_all_ALLMAPS_in_a-LG1:45.030000	000481F_quiver_pilon:317129
chrLG1	14909549	14909550	Cornell_all_ALLMAPS_in_a-LG1:42.720000	000481F_quiver_pilon:377218
chrLG1	14909852	14909853	Cornell_all_ALLMAPS_in_a-LG1:42.720000	000481F_quiver_pilon:377521
chrLG1	14909852	14909853	Cornell_all_ALLMAPS_in_a-LG1:42.720000	000481F_quiver_pilon:377521
chrLG1	15004254	15004255	Cornell_all_ALLMAPS_in_a-LG1:43.420000	000122F-006-01_quiver_pilon:82301
chrLG1	15328299	15328300	Cornell_all_ALLMAPS_in_a-LG1:43.420000	000219F-001-01_quiver_pilon:184417
chrLG1	15415788	15415789	Cornell_all_ALLMAPS_in_a-LG1:43.430000	000292F-005-01_quiver_pilon:20356
chrLG1	15415788	15415789	Cornell_all_ALLMAPS_in_a-LG1:43.430000	000292F-005-01_quiver_pilon:20356
chrLG1	15421127	15421128	Cornell_all_ALLMAPS_in_a-LG1:43.420000	000292F-005-01_quiver_pilon:25695
chrLG1	15421149	15421150	Cornell_all_ALLMAPS_in_a-LG1:43.420000	000292F-005-01_quiver_pilon:25717
chrLG1	15421376	15421377	Cornell_all_ALLMAPS_in_a-LG1:43.420000	000292F-005-01_quiver_pilon:25944
chrLG1	15421379	15421380	Cornell_all_ALLMAPS_in_a-LG1:43.420000	000292F-005-01_quiver_pilon:25947
chrLG1	15423663	15423664	Cornell_all_ALLMAPS_in_a-LG1:43.420000	000292F-005-01_quiver_pilon:28231
chrLG1	15423666	15423667	Cornell_all_ALLMAPS_in_a-LG1:43.420000	000292F-005-01_quiver_pilon:28234
chrLG1	15423684	15423685	Cornell_all_ALLMAPS_in_a-LG1:47.280000	000292F-005-01_quiver_pilon:28252
chrLG1	15423684	15423685	Cornell_all_ALLMAPS_in_a-LG1:53.940000	000292F-005-01_quiver_pilon:28252
chrLG1	15423684	15423685	Cornell_all_ALLMAPS_in_a-LG1:53.940000	000292F-005-01_quiver_pilon:28252
chrLG1	15423900	15423901	Cornell_all_ALLMAPS_in_a-LG1:45.590000	000292F-005-01_quiver_pilon:28468
chrLG1	15423913	15423914	Cornell_all_ALLMAPS_in_a-LG1:43.420000	000292F-005-01_quiver_pilon:28481
chrLG1	15423948	15423949	Cornell_all_ALLMAPS_in_a-LG1:43.420000	000292F-005-01_quiver_pilon:28516
chrLG1	15542747	15542748	Cornell_all_ALLMAPS_in_a-LG1:43.420000	001386F_quiver_pilon:17034
chrLG1	15542768	15542769	Cornell_all_ALLMAPS_in_a-LG1:43.420000	001386F_quiver_pilon:17055
chrLG1	15544869	15544870	Cornell_all_ALLMAPS_in_a-LG1:43.420000	001386F_quiver_pilon:19156
chrLG1	15545096	15545097	Cornell_all_ALLMAPS_in_a-LG1:43.420000	001386F_quiver_pilon:19383
chrLG1	15549338	15549339	Cornell_all_ALLMAPS_in_a-LG1:43.420000	001386F_quiver_pilon:23625
chrLG1	15549338	15549339	Cornell_all_ALLMAPS_in_a-LG1:43.420000	001386F_quiver_pilon:23625
chrLG1	15549380	15549381	Cornell_all_ALLMAPS_in_a-LG1:43.420000	001386F_quiver_pilon:23667
chrLG1	15549653	15549654	Cornell_all_ALLMAPS_in_a-LG1:43.420000	001386F_quiver_pilon:23940
chrLG1	15549700	15549701	Cornell_all_ALLMAPS_in_a-LG1:43.420000	001386F_quiver_pilon:23987
chrLG1	15549715	15549716	Cornell_all_ALLMAPS_in_a-LG1:43.420000	001386F_quiver_pilon:24002
chrLG1	15552126	15552127	Cornell_all_ALLMAPS_in_a-LG1:43.420000	001386F_quiver_pilon:26413
chrLG1	15552174	15552175	Cornell_all_ALLMAPS_in_a-LG1:43.420000	001386F_quiver_pilon:26461
chrLG1	15552428	15552429	Cornell_all_ALLMAPS_in_a-LG1:43.420000	001386F_quiver_pilon:26715
chrLG1	15552684	15552685	Cornell_all_ALLMAPS_in_a-LG1:43.420000	001386F_quiver_pilon:26971
chrLG1	15553005	15553006	Cornell_all_ALLMAPS_in_a-LG1:43.420000	001386F_quiver_pilon:27292
chrLG1	15683647	15683648	Cornell_all_ALLMAPS_in_a-LG1:43.420000	001728F_quiver_pilon:60220
chrLG1	15765088	15765089	Cornell_all_ALLMAPS_in_a-LG1:43.640000	000270F-001-01_quiver_pilon:78412
chrLG1	15798080	15798081	Cornell_all_ALLMAPS_in_a-LG1:43.420000	000292F_quiver_pilon:21094
chrLG1	15832480	15832481	Cornell_all_ALLMAPS_in_a-LG1:43.420000	000292F_quiver_pilon:55494
chrLG1	15868782	15868783	Cornell_all_ALLMAPS_in_a-LG1:43.420000	000292F_quiver_pilon:91796
chrLG1	15874359	15874360	Cornell_all_ALLMAPS_in_a-LG1:49.970000	000292F_quiver_pilon:97373
chrLG1	15897031	15897032	Cornell_all_ALLMAPS_in_a-LG1:43.640000	000292F_quiver_pilon:120045
chrLG1	15901962	15901963	Cornell_all_ALLMAPS_in_a-LG1:43.640000	000292F_quiver_pilon:124976
chrLG1	15902000	15902001	Cornell_all_ALLMAPS_in_a-LG1:43.640000	000292F_quiver_pilon:125014
chrLG1	15902000	15902001	Cornell_all_ALLMAPS_in_a-LG1:43.640000	000292F_quiver_pilon:125014
chrLG1	15902014	15902015	Cornell_all_ALLMAPS_in_a-LG1:43.640000	000292F_quiver_pilon:125028
chrLG1	15902022	15902023	Cornell_all_ALLMAPS_in_a-LG1:43.640000	000292F_quiver_pilon:125036
chrLG1	16086886	16086887	Cornell_all_ALLMAPS_in_a-LG1:53.120000	000292F_quiver_pilon:309900
chrLG1	16086902	16086903	Cornell_all_ALLMAPS_in_a-LG1:53.120000	000292F_quiver_pilon:309916
chrLG1	16086902	16086903	Cornell_all_ALLMAPS_in_a-LG1:53.120000	000292F_quiver_pilon:309916
chrLG1	16184969	16184970	Cornell_all_ALLMAPS_in_a-LG1:48.670000	000292F_quiver_pilon:407983
chrLG1	16185004	16185005	Cornell_all_ALLMAPS_in_a-LG1:48.670000	000292F_quiver_pilon:408018
chrLG1	16322557	16322558	Cornell_all_ALLMAPS_in_a-LG1:40.720000	000292F_quiver_pilon:545571
chrLG1	16322557	16322558	Cornell_all_ALLMAPS_in_a-LG1:40.720000	000292F_quiver_pilon:545571
chrLG1	16322787	16322788	Cornell_all_ALLMAPS_in_a-LG1:40.720000	000292F_quiver_pilon:545801
chrLG1	16494355	16494356	Cornell_all_ALLMAPS_in_a-LG1:43.640000	000547F_quiver_pilon:1219
chrLG1	16494525	16494526	Cornell_all_ALLMAPS_in_a-LG1:43.640000	000547F_quiver_pilon:1389
chrLG1	16494569	16494570	Cornell_all_ALLMAPS_in_a-LG1:43.640000	000547F_quiver_pilon:1433
chrLG1	16887737	16887738	Cornell_all_ALLMAPS_in_a-LG1:46.750000	000270F-003-01_quiver_pilon:22573
chrLG1	16901636	16901637	Cornell_all_ALLMAPS_in_a-LG1:43.640000	002176F_quiver_pilon:6594
chrLG1	17354266	17354267	Cornell_all_ALLMAPS_in_a-LG1:40.720000	000219F_quiver_pilon:423298
chrLG1	17385313	17385314	Cornell_all_ALLMAPS_in_a-LG1:43.640000	000219F_quiver_pilon:454345
chrLG1	17551675	17551676	Cornell_all_ALLMAPS_in_a-LG1:43.860000	000219F_quiver_pilon:620707
chrLG1	17551676	17551677	Cornell_all_ALLMAPS_in_a-LG1:43.860000	000219F_quiver_pilon:620708
chrLG1	17551677	17551678	Cornell_all_ALLMAPS_in_a-LG1:43.860000	000219F_quiver_pilon:620709
chrLG1	17551677	17551678	Cornell_all_ALLMAPS_in_a-LG1:43.860000	000219F_quiver_pilon:620709
chrLG1	17610161	17610162	Cornell_all_ALLMAPS_in_a-LG1:43.640000	000219F_quiver_pilon:679193
chrLG1	17668415	17668416	Cornell_all_ALLMAPS_in_a-LG1:43.640000	000219F_quiver_pilon:737447
chrLG1	17789433	17789434	Cornell_all_ALLMAPS_in_a-LG1:44.930000	000828F_quiver_pilon:30185
chrLG1	17789490	17789491	Cornell_all_ALLMAPS_in_a-LG1:44.930000	000828F_quiver_pilon:30242
chrLG1	17789706	17789707	Cornell_all_ALLMAPS_in_a-LG1:44.930000	000828F_quiver_pilon:30458
chrLG1	17816888	17816889	Cornell_all_ALLMAPS_in_a-LG1:44.930000	000828F_quiver_pilon:57640
chrLG1	17824305	17824306	Cornell_all_ALLMAPS_in_a-LG1:44.930000	000828F_quiver_pilon:65057
chrLG1	17837587	17837588	Cornell_all_ALLMAPS_in_a-LG1:44.930000	000828F_quiver_pilon:78339
chrLG1	18145685	18145686	Cornell_all_ALLMAPS_in_a-LG1:43.420000	000270F_quiver_pilon:174038
chrLG1	18149311	18149312	Cornell_all_ALLMAPS_in_a-LG1:43.420000	000270F_quiver_pilon:177664
chrLG1	18149557	18149558	Cornell_all_ALLMAPS_in_a-LG1:43.420000	000270F_quiver_pilon:177910
chrLG1	18149568	18149569	Cornell_all_ALLMAPS_in_a-LG1:43.420000	000270F_quiver_pilon:177921
chrLG1	18149580	18149581	Cornell_all_ALLMAPS_in_a-LG1:43.420000	000270F_quiver_pilon:177933
chrLG1	18267410	18267411	Cornell_all_ALLMAPS_in_a-LG1:49.970000	000270F_quiver_pilon:295763
chrLG1	18267410	18267411	Cornell_all_ALLMAPS_in_a-LG1:49.970000	000270F_quiver_pilon:295763
chrLG1	18445851	18445852	Cornell_all_ALLMAPS_in_a-LG1:45.590000	000270F_quiver_pilon:474204
chrLG1	18445851	18445852	Cornell_all_ALLMAPS_in_a-LG1:45.590000	000270F_quiver_pilon:474204
chrLG1	18451273	18451274	Cornell_all_ALLMAPS_in_a-LG1:43.420000	000270F_quiver_pilon:479626
chrLG1	18495703	18495704	Cornell_all_ALLMAPS_in_a-LG1:46.750000	000270F_quiver_pilon:524056
chrLG1	18495703	18495704	Cornell_all_ALLMAPS_in_a-LG1:46.750000	000270F_quiver_pilon:524056
chrLG1	18560018	18560019	Cornell_all_ALLMAPS_in_a-LG1:49.970000	000270F_quiver_pilon:588371
chrLG1	18627370	18627371	Cornell_all_ALLMAPS_in_a-LG1:47.280000	000270F_quiver_pilon:655723
chrLG1	18627370	18627371	Cornell_all_ALLMAPS_in_a-LG1:53.940000	000270F_quiver_pilon:655723
chrLG1	18627375	18627376	Cornell_all_ALLMAPS_in_a-LG1:47.280000	000270F_quiver_pilon:655728
chrLG1	18627375	18627376	Cornell_all_ALLMAPS_in_a-LG1:47.280000	000270F_quiver_pilon:655728
chrLG1	18627375	18627376	Cornell_all_ALLMAPS_in_a-LG1:53.940000	000270F_quiver_pilon:655728
chrLG1	18627595	18627596	Cornell_all_ALLMAPS_in_a-LG1:47.280000	000270F_quiver_pilon:655948
chrLG1	18627595	18627596	Cornell_all_ALLMAPS_in_a-LG1:53.940000	000270F_quiver_pilon:655948
chrLG1	18793759	18793760	Cornell_all_ALLMAPS_in_a-LG1:49.710000	000270F-007-01_quiver_pilon:87245
chrLG1	18793759	18793760	Cornell_all_ALLMAPS_in_a-LG1:49.710000	000270F-007-01_quiver_pilon:87245
chrLG1	19194537	19194538	Cornell_all_ALLMAPS_in_a-LG1:44.930000	000023F_quiver_pilon:394119
chrLG1	19194537	19194538	Cornell_all_ALLMAPS_in_a-LG1:44.930000	000023F_quiver_pilon:394119
chrLG1	19505705	19505706	Cornell_all_ALLMAPS_in_a-LG1:49.830000	000023F_quiver_pilon:705287
chrLG1	19580564	19580565	Cornell_all_ALLMAPS_in_a-LG1:49.830000	000023F_quiver_pilon:780146
chrLG1	19631842	19631843	Cornell_all_ALLMAPS_in_a-LG1:49.830000	000023F_quiver_pilon:831424
chrLG1	19631901	19631902	Cornell_all_ALLMAPS_in_a-LG1:49.830000	000023F_quiver_pilon:831483
chrLG1	19661219	19661220	Cornell_all_ALLMAPS_in_a-LG1:49.830000	000023F_quiver_pilon:860801
chrLG1	19661219	19661220	Cornell_all_ALLMAPS_in_a-LG1:49.830000	000023F_quiver_pilon:860801
chrLG1	19811978	19811979	Cornell_all_ALLMAPS_in_a-LG1:49.890000	000023F_quiver_pilon:1011560
chrLG1	19812004	19812005	Cornell_all_ALLMAPS_in_a-LG1:49.890000	000023F_quiver_pilon:1011586
chrLG1	19812004	19812005	Cornell_all_ALLMAPS_in_a-LG1:49.890000	000023F_quiver_pilon:1011586
chrLG1	19812225	19812226	Cornell_all_ALLMAPS_in_a-LG1:50.490000	000023F_quiver_pilon:1011807
chrLG1	19812227	19812228	Cornell_all_ALLMAPS_in_a-LG1:50.490000	000023F_quiver_pilon:1011809
chrLG1	19812231	19812232	Cornell_all_ALLMAPS_in_a-LG1:50.490000	000023F_quiver_pilon:1011813
chrLG1	19812231	19812232	Cornell_all_ALLMAPS_in_a-LG1:50.490000	000023F_quiver_pilon:1011813
chrLG1	20014084	20014085	Cornell_all_ALLMAPS_in_a-LG1:50.820000	000023F_quiver_pilon:1213666
chrLG1	20017219	20017220	Cornell_all_ALLMAPS_in_a-LG1:50.820000	000023F_quiver_pilon:1216801
chrLG1	20017219	20017220	Cornell_all_ALLMAPS_in_a-LG1:50.820000	000023F_quiver_pilon:1216801
chrLG1	20264605	20264606	Cornell_all_ALLMAPS_in_a-LG1:52.300000	000023F_quiver_pilon:1464187
chrLG1	20264605	20264606	Cornell_all_ALLMAPS_in_a-LG1:52.300000	000023F_quiver_pilon:1464187
chrLG1	20337605	20337606	Cornell_all_ALLMAPS_in_a-LG1:52.300000	000023F_quiver_pilon:1537187
chrLG1	20342200	20342201	Cornell_all_ALLMAPS_in_a-LG1:52.300000	000023F_quiver_pilon:1541782
chrLG1	20665634	20665635	Cornell_all_ALLMAPS_in_a-LG1:55.180000	000023F_quiver_pilon:1865216
chrLG1	20665634	20665635	Cornell_all_ALLMAPS_in_a-LG1:55.180000	000023F_quiver_pilon:1865216
chrLG1	20665636	20665637	Cornell_all_ALLMAPS_in_a-LG1:55.180000	000023F_quiver_pilon:1865218
chrLG1	20719990	20719991	Cornell_all_ALLMAPS_in_a-LG1:55.180000	000023F_quiver_pilon:1919572
chrLG1	20748090	20748091	Cornell_all_ALLMAPS_in_a-LG1:55.180000	000023F_quiver_pilon:1947672
chrLG1	20783845	20783846	Cornell_all_ALLMAPS_in_a-LG1:55.180000	000023F_quiver_pilon:1983427
chrLG1	20783846	20783847	Cornell_all_ALLMAPS_in_a-LG1:55.180000	000023F_quiver_pilon:1983428
chrLG1	20791967	20791968	Cornell_all_ALLMAPS_in_a-LG1:55.600000	000023F_quiver_pilon:1991549
chrLG1	20972903	20972904	Cornell_all_ALLMAPS_in_a-LG1:55.600000	000023F_quiver_pilon:2172485
chrLG1	20972903	20972904	Cornell_all_ALLMAPS_in_a-LG1:55.600000	000023F_quiver_pilon:2172485
chrLG1	20973136	20973137	Cornell_all_ALLMAPS_in_a-LG1:55.600000	000023F_quiver_pilon:2172718
chrLG1	21403787	21403788	Cornell_all_ALLMAPS_in_a-LG1:56.040000	000023F_quiver_pilon:2603369
chrLG1	21403787	21403788	Cornell_all_ALLMAPS_in_a-LG1:56.040000	000023F_quiver_pilon:2603369
chrLG1	21404111	21404112	Cornell_all_ALLMAPS_in_a-LG1:55.760000	000023F_quiver_pilon:2603693
chrLG1	21404112	21404113	Cornell_all_ALLMAPS_in_a-LG1:55.760000	000023F_quiver_pilon:2603694
chrLG1	21568472	21568473	Cornell_all_ALLMAPS_in_a-LG1:55.690000	000023F_quiver_pilon:2768054
chrLG1	21568494	21568495	Cornell_all_ALLMAPS_in_a-LG1:55.690000	000023F_quiver_pilon:2768076
chrLG1	21575454	21575455	Cornell_all_ALLMAPS_in_a-LG1:55.690000	000023F_quiver_pilon:2775036
chrLG1	21637563	21637564	Cornell_all_ALLMAPS_in_a-LG1:58.980000	000023F_quiver_pilon:2837145
chrLG1	21637799	21637800	Cornell_all_ALLMAPS_in_a-LG1:55.690000	000023F_quiver_pilon:2837381
chrLG1	21637808	21637809	Cornell_all_ALLMAPS_in_a-LG1:55.690000	000023F_quiver_pilon:2837390
chrLG1	21659513	21659514	Cornell_all_ALLMAPS_in_a-LG1:57.440000	000023F_quiver_pilon:2859095
chrLG1	21659532	21659533	Cornell_all_ALLMAPS_in_a-LG1:57.440000	000023F_quiver_pilon:2859114
chrLG1	21659532	21659533	Cornell_all_ALLMAPS_in_a-LG1:57.440000	000023F_quiver_pilon:2859114
chrLG1	21661100	21661101	Cornell_all_ALLMAPS_in_a-LG1:57.440000	000023F_quiver_pilon:2860682
chrLG1	21688549	21688550	Cornell_all_ALLMAPS_in_a-LG1:55.690000	000023F_quiver_pilon:2888131
chrLG1	21688549	21688550	Cornell_all_ALLMAPS_in_a-LG1:55.690000	000023F_quiver_pilon:2888131
chrLG1	21801056	21801057	Cornell_all_ALLMAPS_in_a-LG1:58.500000	000023F_quiver_pilon:3000638
chrLG1	21801056	21801057	Cornell_all_ALLMAPS_in_a-LG1:58.500000	000023F_quiver_pilon:3000638
chrLG1	21867555	21867556	Cornell_all_ALLMAPS_in_a-LG1:58.500000	000023F_quiver_pilon:3067137
chrLG1	22009313	22009314	Cornell_all_ALLMAPS_in_a-LG1:61.840000	000023F_quiver_pilon:3208895
chrLG1	22322988	22322989	Cornell_all_ALLMAPS_in_a-LG1:55.690000	002184F_quiver_pilon:6298
chrLG1	22396742	22396743	Cornell_all_ALLMAPS_in_a-LG1:55.760000	000023F-020-01_quiver_pilon:43647
chrLG1	22406120	22406121	Cornell_all_ALLMAPS_in_a-LG1:58.980000	000023F-020-01_quiver_pilon:53025
chrLG1	22418338	22418339	Cornell_all_ALLMAPS_in_a-LG1:55.760000	000023F-020-01_quiver_pilon:65243
chrLG1	22458066	22458067	Cornell_all_ALLMAPS_in_a-LG1:55.760000	000023F-020-01_quiver_pilon:104971
chrLG1	22458066	22458067	Cornell_all_ALLMAPS_in_a-LG1:55.760000	000023F-020-01_quiver_pilon:104971
chrLG1	22458074	22458075	Cornell_all_ALLMAPS_in_a-LG1:55.760000	000023F-020-01_quiver_pilon:104979
chrLG1	22458079	22458080	Cornell_all_ALLMAPS_in_a-LG1:56.040000	000023F-020-01_quiver_pilon:104984
chrLG1	22458322	22458323	Cornell_all_ALLMAPS_in_a-LG1:57.440000	000023F-020-01_quiver_pilon:105227
chrLG1	22458323	22458324	Cornell_all_ALLMAPS_in_a-LG1:57.440000	000023F-020-01_quiver_pilon:105228
chrLG1	22475931	22475932	Cornell_all_ALLMAPS_in_a-LG1:55.760000	000023F-020-01_quiver_pilon:122836
chrLG1	22475943	22475944	Cornell_all_ALLMAPS_in_a-LG1:55.760000	000023F-020-01_quiver_pilon:122848
chrLG1	22552403	22552404	Cornell_all_ALLMAPS_in_a-LG1:55.760000	000023F-020-01_quiver_pilon:199308
chrLG1	22734198	22734199	Cornell_all_ALLMAPS_in_a-LG1:58.500000	000936F_quiver_pilon:162443
chrLG1	22862083	22862084	Cornell_all_ALLMAPS_in_a-LG1:60.020000	001049F_quiver_pilon:121548
chrLG1	22862113	22862114	Cornell_all_ALLMAPS_in_a-LG1:60.020000	001049F_quiver_pilon:121578
chrLG1	22862113	22862114	Cornell_all_ALLMAPS_in_a-LG1:60.020000	001049F_quiver_pilon:121578
chrLG1	22870208	22870209	Cornell_all_ALLMAPS_in_a-LG1:61.840000	001049F_quiver_pilon:129673
chrLG1	22877063	22877064	Cornell_all_ALLMAPS_in_a-LG1:62.020000	001049F_quiver_pilon:136528
chrLG1	22877075	22877076	Cornell_all_ALLMAPS_in_a-LG1:62.020000	001049F_quiver_pilon:136540
chrLG1	22877091	22877092	Cornell_all_ALLMAPS_in_a-LG1:62.020000	001049F_quiver_pilon:136556
chrLG1	22877091	22877092	Cornell_all_ALLMAPS_in_a-LG1:62.020000	001049F_quiver_pilon:136556
chrLG1	22877092	22877093	Cornell_all_ALLMAPS_in_a-LG1:62.020000	001049F_quiver_pilon:136557
chrLG1	22877294	22877295	Cornell_all_ALLMAPS_in_a-LG1:62.020000	001049F_quiver_pilon:136759
chrLG1	22877305	22877306	Cornell_all_ALLMAPS_in_a-LG1:62.020000	001049F_quiver_pilon:136770
chrLG1	22878676	22878677	Cornell_all_ALLMAPS_in_a-LG1:61.840000	001049F_quiver_pilon:138141
chrLG1	22878676	22878677	Cornell_all_ALLMAPS_in_a-LG1:61.840000	001049F_quiver_pilon:138141
chrLG1	22962407	22962408	Cornell_all_ALLMAPS_in_a-LG1:66.700000	000014F-023-01_quiver_pilon:70746
chrLG1	22962407	22962408	Cornell_all_ALLMAPS_in_a-LG1:66.700000	000014F-023-01_quiver_pilon:70746
chrLG1	22962411	22962412	Cornell_all_ALLMAPS_in_a-LG1:66.700000	000014F-023-01_quiver_pilon:70750
chrLG1	23120968	23120969	Cornell_all_ALLMAPS_in_a-LG1:68.070000	000098F_quiver_pilon:108848
chrLG1	23146013	23146014	Cornell_all_ALLMAPS_in_a-LG1:68.070000	000098F_quiver_pilon:133893
chrLG1	23188664	23188665	Cornell_all_ALLMAPS_in_a-LG1:68.070000	000098F_quiver_pilon:176544
chrLG1	23188703	23188704	Cornell_all_ALLMAPS_in_a-LG1:68.070000	000098F_quiver_pilon:176583
chrLG1	23188703	23188704	Cornell_all_ALLMAPS_in_a-LG1:68.070000	000098F_quiver_pilon:176583
chrLG1	23302302	23302303	Cornell_all_ALLMAPS_in_a-LG1:82.040000	000098F_quiver_pilon:290182
chrLG1	23302523	23302524	Cornell_all_ALLMAPS_in_a-LG1:82.040000	000098F_quiver_pilon:290403
chrLG1	23302523	23302524	Cornell_all_ALLMAPS_in_a-LG1:82.040000	000098F_quiver_pilon:290403
chrLG1	23319779	23319780	Cornell_all_ALLMAPS_in_a-LG1:68.070000	000098F_quiver_pilon:307659
chrLG1	24743072	24743073	Cornell_all_ALLMAPS_in_a-LG1:76.560000	000014F_quiver_pilon:115497
chrLG1	24743083	24743084	Cornell_all_ALLMAPS_in_a-LG1:76.560000	000014F_quiver_pilon:115508
chrLG1	24743083	24743084	Cornell_all_ALLMAPS_in_a-LG1:76.560000	000014F_quiver_pilon:115508
chrLG1	24743084	24743085	Cornell_all_ALLMAPS_in_a-LG1:76.560000	000014F_quiver_pilon:115509
chrLG1	24743608	24743609	Cornell_all_ALLMAPS_in_a-LG1:76.560000	000014F_quiver_pilon:116033
chrLG1	24743797	24743798	Cornell_all_ALLMAPS_in_a-LG1:76.560000	000014F_quiver_pilon:116222
chrLG1	24873867	24873868	Cornell_all_ALLMAPS_in_a-LG1:76.040000	000014F_quiver_pilon:246292
chrLG1	24873867	24873868	Cornell_all_ALLMAPS_in_a-LG1:76.040000	000014F_quiver_pilon:246292
chrLG1	24873913	24873914	Cornell_all_ALLMAPS_in_a-LG1:76.040000	000014F_quiver_pilon:246338
chrLG1	24874136	24874137	Cornell_all_ALLMAPS_in_a-LG1:76.040000	000014F_quiver_pilon:246561
chrLG1	25000701	25000702	Cornell_all_ALLMAPS_in_a-LG1:75.840000	000014F_quiver_pilon:373126
chrLG1	25067568	25067569	Cornell_all_ALLMAPS_in_a-LG1:75.840000	000014F_quiver_pilon:439993
chrLG1	25067573	25067574	Cornell_all_ALLMAPS_in_a-LG1:75.840000	000014F_quiver_pilon:439998
chrLG1	25092122	25092123	Cornell_all_ALLMAPS_in_a-LG1:75.840000	000014F_quiver_pilon:464547
chrLG1	25092147	25092148	Cornell_all_ALLMAPS_in_a-LG1:75.840000	000014F_quiver_pilon:464572
chrLG1	25092147	25092148	Cornell_all_ALLMAPS_in_a-LG1:75.840000	000014F_quiver_pilon:464572
chrLG1	25097363	25097364	Cornell_all_ALLMAPS_in_a-LG1:75.840000	000014F_quiver_pilon:469788
chrLG1	25097365	25097366	Cornell_all_ALLMAPS_in_a-LG1:75.840000	000014F_quiver_pilon:469790
chrLG1	25100159	25100160	Cornell_all_ALLMAPS_in_a-LG1:75.820000	000014F_quiver_pilon:472584
chrLG1	25100159	25100160	Cornell_all_ALLMAPS_in_a-LG1:75.820000	000014F_quiver_pilon:472584
chrLG1	25148800	25148801	Cornell_all_ALLMAPS_in_a-LG1:78.330000	000014F_quiver_pilon:521225
chrLG1	25265094	25265095	Cornell_all_ALLMAPS_in_a-LG1:75.820000	000014F_quiver_pilon:637519
chrLG1	25265096	25265097	Cornell_all_ALLMAPS_in_a-LG1:75.860000	000014F_quiver_pilon:637521
chrLG1	25265096	25265097	Cornell_all_ALLMAPS_in_a-LG1:75.860000	000014F_quiver_pilon:637521
chrLG1	25265116	25265117	Cornell_all_ALLMAPS_in_a-LG1:75.860000	000014F_quiver_pilon:637541
chrLG1	25267494	25267495	Cornell_all_ALLMAPS_in_a-LG1:76.040000	000014F_quiver_pilon:639919
chrLG1	25658327	25658328	Cornell_all_ALLMAPS_in_a-LG1:78.330000	000014F_quiver_pilon:1030752
chrLG1	25658327	25658328	Cornell_all_ALLMAPS_in_a-LG1:78.330000	000014F_quiver_pilon:1030752
chrLG1	25714945	25714946	Cornell_all_ALLMAPS_in_a-LG1:74.570000	000014F_quiver_pilon:1087370
chrLG1	25714950	25714951	Cornell_all_ALLMAPS_in_a-LG1:74.570000	000014F_quiver_pilon:1087375
chrLG1	25714960	25714961	Cornell_all_ALLMAPS_in_a-LG1:74.570000	000014F_quiver_pilon:1087385
chrLG1	25715151	25715152	Cornell_all_ALLMAPS_in_a-LG1:74.570000	000014F_quiver_pilon:1087576
chrLG1	25777786	25777787	Cornell_all_ALLMAPS_in_a-LG1:77.760000	000014F_quiver_pilon:1150211
chrLG1	25777786	25777787	Cornell_all_ALLMAPS_in_a-LG1:77.760000	000014F_quiver_pilon:1150211
chrLG1	25796055	25796056	Cornell_all_ALLMAPS_in_a-LG1:74.570000	000014F_quiver_pilon:1168480
chrLG1	25796055	25796056	Cornell_all_ALLMAPS_in_a-LG1:74.570000	000014F_quiver_pilon:1168480
chrLG1	25826549	25826550	Cornell_all_ALLMAPS_in_a-LG1:77.760000	000014F_quiver_pilon:1198974
chrLG1	26487949	26487950	Cornell_all_ALLMAPS_in_a-LG1:72.370000	000014F_quiver_pilon:1860374
chrLG1	26488001	26488002	Cornell_all_ALLMAPS_in_a-LG1:72.370000	000014F_quiver_pilon:1860426
chrLG1	26699317	26699318	Cornell_all_ALLMAPS_in_a-LG1:72.750000	000014F_quiver_pilon:2071742
chrLG1	26772728	26772729	Cornell_all_ALLMAPS_in_a-LG1:72.750000	000014F_quiver_pilon:2145153
chrLG1	26795344	26795345	Cornell_all_ALLMAPS_in_a-LG1:72.750000	000014F_quiver_pilon:2167769
chrLG1	26795344	26795345	Cornell_all_ALLMAPS_in_a-LG1:72.750000	000014F_quiver_pilon:2167769
chrLG1	27279851	27279852	Cornell_all_ALLMAPS_in_a-LG1:68.650000	000014F_quiver_pilon:2652276
chrLG1	27391288	27391289	Cornell_all_ALLMAPS_in_a-LG1:68.650000	000014F_quiver_pilon:2763713
chrLG1	27391316	27391317	Cornell_all_ALLMAPS_in_a-LG1:68.650000	000014F_quiver_pilon:2763741
chrLG1	27391316	27391317	Cornell_all_ALLMAPS_in_a-LG1:68.650000	000014F_quiver_pilon:2763741
chrLG1	27391326	27391327	Cornell_all_ALLMAPS_in_a-LG1:68.650000	000014F_quiver_pilon:2763751
chrLG1	28337296	28337297	Cornell_all_ALLMAPS_in_a-LG1:65.920000	000014F_quiver_pilon:3709721
chrLG1	28337614	28337615	Cornell_all_ALLMAPS_in_a-LG1:65.920000	000014F_quiver_pilon:3710039
chrLG1	28337654	28337655	Cornell_all_ALLMAPS_in_a-LG1:65.920000	000014F_quiver_pilon:3710079
chrLG1	28337654	28337655	Cornell_all_ALLMAPS_in_a-LG1:65.920000	000014F_quiver_pilon:3710079
chrLG1	28346489	28346490	Cornell_all_ALLMAPS_in_a-LG1:65.890000	000014F_quiver_pilon:3718914
chrLG1	28346492	28346493	Cornell_all_ALLMAPS_in_a-LG1:65.890000	000014F_quiver_pilon:3718917
chrLG1	28346711	28346712	Cornell_all_ALLMAPS_in_a-LG1:65.890000	000014F_quiver_pilon:3719136
chrLG1	28346735	28346736	Cornell_all_ALLMAPS_in_a-LG1:65.890000	000014F_quiver_pilon:3719160
chrLG1	28346735	28346736	Cornell_all_ALLMAPS_in_a-LG1:65.890000	000014F_quiver_pilon:3719160
chrLG1	28430873	28430874	Cornell_all_ALLMAPS_in_a-LG1:61.840000	000014F_quiver_pilon:3803298
chrLG1	28473706	28473707	Cornell_all_ALLMAPS_in_a-LG1:61.610000	000014F_quiver_pilon:3846131
chrLG1	28473706	28473707	Cornell_all_ALLMAPS_in_a-LG1:61.610000	000014F_quiver_pilon:3846131
chrLG1	28473829	28473830	Cornell_all_ALLMAPS_in_a-LG1:62.680000	000014F_quiver_pilon:3846254
chrLG1	28473829	28473830	Cornell_all_ALLMAPS_in_a-LG1:62.680000	000014F_quiver_pilon:3846254
chrLG1	28473958	28473959	Cornell_all_ALLMAPS_in_a-LG1:62.680000	000014F_quiver_pilon:3846383
chrLG1	28473984	28473985	Cornell_all_ALLMAPS_in_a-LG1:61.610000	000014F_quiver_pilon:3846409
chrLG1	28729629	28729630	Cornell_all_ALLMAPS_in_a-LG1:83.750000	000895F_quiver_pilon:8861
chrLG1	28729629	28729630	Cornell_all_ALLMAPS_in_a-LG1:83.760000	000895F_quiver_pilon:8861
chrLG1	28729629	28729630	Cornell_all_ALLMAPS_in_a-LG1:83.910000	000895F_quiver_pilon:8861
chrLG1	28735118	28735119	Cornell_all_ALLMAPS_in_a-LG1:83.750000	000895F_quiver_pilon:14350
chrLG1	28735118	28735119	Cornell_all_ALLMAPS_in_a-LG1:83.750000	000895F_quiver_pilon:14350
chrLG1	28735118	28735119	Cornell_all_ALLMAPS_in_a-LG1:83.760000	000895F_quiver_pilon:14350
chrLG1	28735118	28735119	Cornell_all_ALLMAPS_in_a-LG1:83.910000	000895F_quiver_pilon:14350
chrLG1	28737397	28737398	Cornell_all_ALLMAPS_in_a-LG1:83.350000	000895F_quiver_pilon:16629
chrLG1	28737438	28737439	Cornell_all_ALLMAPS_in_a-LG1:83.350000	000895F_quiver_pilon:16670
chrLG1	28737679	28737680	Cornell_all_ALLMAPS_in_a-LG1:83.350000	000895F_quiver_pilon:16911
chrLG1	28737694	28737695	Cornell_all_ALLMAPS_in_a-LG1:83.350000	000895F_quiver_pilon:16926
chrLG1	28737694	28737695	Cornell_all_ALLMAPS_in_a-LG1:83.350000	000895F_quiver_pilon:16926
chrLG1	28748520	28748521	Cornell_all_ALLMAPS_in_a-LG1:83.750000	000895F_quiver_pilon:27752
chrLG1	28748520	28748521	Cornell_all_ALLMAPS_in_a-LG1:83.760000	000895F_quiver_pilon:27752
chrLG1	28748520	28748521	Cornell_all_ALLMAPS_in_a-LG1:83.910000	000895F_quiver_pilon:27752
chrLG1	28749703	28749704	Cornell_all_ALLMAPS_in_a-LG1:83.750000	000895F_quiver_pilon:28935
chrLG1	28749703	28749704	Cornell_all_ALLMAPS_in_a-LG1:83.760000	000895F_quiver_pilon:28935
chrLG1	28749703	28749704	Cornell_all_ALLMAPS_in_a-LG1:83.910000	000895F_quiver_pilon:28935
chrLG1	28968353	28968354	Cornell_all_ALLMAPS_in_a-LG1:116.550000	000167F-008-01_quiver_pilon:65152
chrLG1	28968353	28968354	Cornell_all_ALLMAPS_in_a-LG1:116.910000	000167F-008-01_quiver_pilon:65152
chrLG1	29136391	29136392	Cornell_all_ALLMAPS_in_a-LG1:83.750000	000436F_quiver_pilon:138966
chrLG1	29136391	29136392	Cornell_all_ALLMAPS_in_a-LG1:83.760000	000436F_quiver_pilon:138966
chrLG1	29136391	29136392	Cornell_all_ALLMAPS_in_a-LG1:83.910000	000436F_quiver_pilon:138966
chrLG1	29136628	29136629	Cornell_all_ALLMAPS_in_a-LG1:83.750000	000436F_quiver_pilon:139203
chrLG1	29136628	29136629	Cornell_all_ALLMAPS_in_a-LG1:83.760000	000436F_quiver_pilon:139203
chrLG1	29136628	29136629	Cornell_all_ALLMAPS_in_a-LG1:83.910000	000436F_quiver_pilon:139203
chrLG1	29136767	29136768	Cornell_all_ALLMAPS_in_a-LG1:83.750000	000436F_quiver_pilon:139342
chrLG1	29136767	29136768	Cornell_all_ALLMAPS_in_a-LG1:83.760000	000436F_quiver_pilon:139342
chrLG1	29136767	29136768	Cornell_all_ALLMAPS_in_a-LG1:83.910000	000436F_quiver_pilon:139342
chrLG1	29136914	29136915	Cornell_all_ALLMAPS_in_a-LG1:83.750000	000436F_quiver_pilon:139489
chrLG1	29136914	29136915	Cornell_all_ALLMAPS_in_a-LG1:83.760000	000436F_quiver_pilon:139489
chrLG1	29136914	29136915	Cornell_all_ALLMAPS_in_a-LG1:83.910000	000436F_quiver_pilon:139489
chrLG1	29136915	29136916	Cornell_all_ALLMAPS_in_a-LG1:83.750000	000436F_quiver_pilon:139490
chrLG1	29136915	29136916	Cornell_all_ALLMAPS_in_a-LG1:83.760000	000436F_quiver_pilon:139490
chrLG1	29136915	29136916	Cornell_all_ALLMAPS_in_a-LG1:83.910000	000436F_quiver_pilon:139490
chrLG1	29195335	29195336	Cornell_all_ALLMAPS_in_a-LG1:83.750000	000436F_quiver_pilon:197910
chrLG1	29195335	29195336	Cornell_all_ALLMAPS_in_a-LG1:83.760000	000436F_quiver_pilon:197910
chrLG1	29195335	29195336	Cornell_all_ALLMAPS_in_a-LG1:83.910000	000436F_quiver_pilon:197910
chrLG1	29534269	29534270	Cornell_all_ALLMAPS_in_a-LG1:83.750000	000536F_quiver_pilon:89173
chrLG1	29534269	29534270	Cornell_all_ALLMAPS_in_a-LG1:83.760000	000536F_quiver_pilon:89173
chrLG1	29534269	29534270	Cornell_all_ALLMAPS_in_a-LG1:83.910000	000536F_quiver_pilon:89173
chrLG1	29534560	29534561	Cornell_all_ALLMAPS_in_a-LG1:83.750000	000536F_quiver_pilon:89464
chrLG1	29534560	29534561	Cornell_all_ALLMAPS_in_a-LG1:83.760000	000536F_quiver_pilon:89464
chrLG1	29534560	29534561	Cornell_all_ALLMAPS_in_a-LG1:83.910000	000536F_quiver_pilon:89464
chrLG1	29534576	29534577	Cornell_all_ALLMAPS_in_a-LG1:83.750000	000536F_quiver_pilon:89480
chrLG1	29534576	29534577	Cornell_all_ALLMAPS_in_a-LG1:83.760000	000536F_quiver_pilon:89480
chrLG1	29534576	29534577	Cornell_all_ALLMAPS_in_a-LG1:83.910000	000536F_quiver_pilon:89480
chrLG1	29834218	29834219	Cornell_all_ALLMAPS_in_a-LG1:83.750000	002438F_quiver_pilon:9206
chrLG1	29834218	29834219	Cornell_all_ALLMAPS_in_a-LG1:83.760000	002438F_quiver_pilon:9206
chrLG1	29834218	29834219	Cornell_all_ALLMAPS_in_a-LG1:83.910000	002438F_quiver_pilon:9206
chrLG1	29834218	29834219	Cornell_all_ALLMAPS_in_a-LG1:83.910000	002438F_quiver_pilon:9206
chrLG1	29876856	29876857	Cornell_all_ALLMAPS_in_a-LG1:43.430000	001357F_quiver_pilon:21911
chrLG1	30124116	30124117	Cornell_all_ALLMAPS_in_a-LG1:88.620000	000171F_quiver_pilon:170350
chrLG1	30124135	30124136	Cornell_all_ALLMAPS_in_a-LG1:88.620000	000171F_quiver_pilon:170369
chrLG1	30136207	30136208	Cornell_all_ALLMAPS_in_a-LG1:85.030000	000171F_quiver_pilon:182441
chrLG1	30136207	30136208	Cornell_all_ALLMAPS_in_a-LG1:85.030000	000171F_quiver_pilon:182441
chrLG1	30136220	30136221	Cornell_all_ALLMAPS_in_a-LG1:85.030000	000171F_quiver_pilon:182454
chrLG1	31281672	31281673	Cornell_all_ALLMAPS_in_a-LG1:85.170000	000324F-006-01_quiver_pilon:222808
chrLG1	31281672	31281673	Cornell_all_ALLMAPS_in_a-LG1:85.170000	000324F-006-01_quiver_pilon:222808
chrLG1	31574094	31574095	Cornell_all_ALLMAPS_in_a-LG1:85.170000	000324F_quiver_pilon:373542
chrLG1	31714341	31714342	Cornell_all_ALLMAPS_in_a-LG1:88.620000	000324F_quiver_pilon:233295
chrLG1	31953219	31953220	Cornell_all_ALLMAPS_in_a-LG1:85.170000	000498F_quiver_pilon:5484
chrLG1	31976286	31976287	Cornell_all_ALLMAPS_in_a-LG1:85.170000	000498F_quiver_pilon:28551
chrLG1	31976626	31976627	Cornell_all_ALLMAPS_in_a-LG1:85.170000	000498F_quiver_pilon:28891
chrLG1	32406965	32406966	Cornell_all_ALLMAPS_in_a-LG1:85.170000	000556F_quiver_pilon:68670
chrLG1	32992161	32992162	Cornell_all_ALLMAPS_in_a-LG1:85.170000	000595F_quiver_pilon:289063
chrLG1	33050459	33050460	Cornell_all_ALLMAPS_in_a-LG1:85.170000	000732F_quiver_pilon:26254
chrLG1	33402458	33402459	Cornell_all_ALLMAPS_in_a-LG1:91.130000	000114F_quiver_pilon:142706
chrLG1	33402458	33402459	Cornell_all_ALLMAPS_in_a-LG1:91.130000	000114F_quiver_pilon:142706
chrLG1	33402459	33402460	Cornell_all_ALLMAPS_in_a-LG1:91.130000	000114F_quiver_pilon:142707
chrLG1	34512929	34512930	Cornell_all_ALLMAPS_in_a-LG1:85.780000	000114F_quiver_pilon:1253177
chrLG1	34512929	34512930	Cornell_all_ALLMAPS_in_a-LG1:85.780000	000114F_quiver_pilon:1253177
chrLG1	34512958	34512959	Cornell_all_ALLMAPS_in_a-LG1:85.780000	000114F_quiver_pilon:1253206
chrLG1	35501659	35501660	Cornell_all_ALLMAPS_in_a-LG1:83.750000	000173F_quiver_pilon:770077
chrLG1	35501659	35501660	Cornell_all_ALLMAPS_in_a-LG1:83.760000	000173F_quiver_pilon:770077
chrLG1	35501659	35501660	Cornell_all_ALLMAPS_in_a-LG1:83.910000	000173F_quiver_pilon:770077
chrLG1	35616907	35616908	Cornell_all_ALLMAPS_in_a-LG1:88.230000	000173F_quiver_pilon:885325
chrLG1	35724578	35724579	Cornell_all_ALLMAPS_in_a-LG1:88.230000	000173F_quiver_pilon:992996
chrLG1	35724597	35724598	Cornell_all_ALLMAPS_in_a-LG1:88.230000	000173F_quiver_pilon:993015
chrLG1	35724599	35724600	Cornell_all_ALLMAPS_in_a-LG1:88.230000	000173F_quiver_pilon:993017
chrLG1	35724599	35724600	Cornell_all_ALLMAPS_in_a-LG1:88.230000	000173F_quiver_pilon:993017
chrLG1	35724644	35724645	Cornell_all_ALLMAPS_in_a-LG1:88.230000	000173F_quiver_pilon:993062
chrLG1	35813243	35813244	Cornell_all_ALLMAPS_in_a-LG1:88.620000	000171F-002-01_quiver_pilon:45185
chrLG1	35852524	35852525	Cornell_all_ALLMAPS_in_a-LG1:88.620000	000171F-002-01_quiver_pilon:84466
chrLG1	35925548	35925549	Cornell_all_ALLMAPS_in_a-LG1:88.620000	000837F_quiver_pilon:57241
chrLG1	35925784	35925785	Cornell_all_ALLMAPS_in_a-LG1:88.620000	000837F_quiver_pilon:57477
chrLG1	35925784	35925785	Cornell_all_ALLMAPS_in_a-LG1:88.620000	000837F_quiver_pilon:57477
chrLG1	36123421	36123422	Cornell_all_ALLMAPS_in_a-LG1:88.620000	000861F_quiver_pilon:67567
chrLG1	36354665	36354666	Cornell_all_ALLMAPS_in_a-LG1:89.280000	000135F-001-01_quiver_pilon:103225
chrLG1	36354703	36354704	Cornell_all_ALLMAPS_in_a-LG1:89.280000	000135F-001-01_quiver_pilon:103263
chrLG1	36996529	36996530	Cornell_all_ALLMAPS_in_a-LG1:89.280000	000135F_quiver_pilon:611486
chrLG1	36996533	36996534	Cornell_all_ALLMAPS_in_a-LG1:89.280000	000135F_quiver_pilon:611490
chrLG1	36996550	36996551	Cornell_all_ALLMAPS_in_a-LG1:89.280000	000135F_quiver_pilon:611507
chrLG1	36996550	36996551	Cornell_all_ALLMAPS_in_a-LG1:89.280000	000135F_quiver_pilon:611507
chrLG1	37348286	37348287	Cornell_all_ALLMAPS_in_a-LG1:89.280000	000135F_quiver_pilon:963243
chrLG1	37348291	37348292	Cornell_all_ALLMAPS_in_a-LG1:89.280000	000135F_quiver_pilon:963248
chrLG1	37944335	37944336	Cornell_all_ALLMAPS_in_a-LG1:89.480000	000529F_quiver_pilon:212781
chrLG1	37944335	37944336	Cornell_all_ALLMAPS_in_a-LG1:89.480000	000529F_quiver_pilon:212781
chrLG1	37944345	37944346	Cornell_all_ALLMAPS_in_a-LG1:89.480000	000529F_quiver_pilon:212791
chrLG1	38155795	38155796	Cornell_all_ALLMAPS_in_a-LG1:91.290000	000174F-002-01_quiver_pilon:52018
chrLG1	38171942	38171943	Cornell_all_ALLMAPS_in_a-LG1:91.210000	000174F-002-01_quiver_pilon:68165
chrLG1	38171942	38171943	Cornell_all_ALLMAPS_in_a-LG1:91.210000	000174F-002-01_quiver_pilon:68165
chrLG1	38201462	38201463	Cornell_all_ALLMAPS_in_a-LG1:91.290000	000174F-001-01_quiver_pilon:7312
chrLG1	38377646	38377647	Cornell_all_ALLMAPS_in_a-LG1:91.290000	000174F-003-01_quiver_pilon:130248
chrLG1	38728821	38728822	Cornell_all_ALLMAPS_in_a-LG1:91.210000	000174F_quiver_pilon:246130
chrLG1	38889037	38889038	Cornell_all_ALLMAPS_in_a-LG1:91.290000	000174F_quiver_pilon:406346
chrLG1	38965974	38965975	Cornell_all_ALLMAPS_in_a-LG1:91.290000	000174F_quiver_pilon:483283
chrLG1	38965974	38965975	Cornell_all_ALLMAPS_in_a-LG1:91.290000	000174F_quiver_pilon:483283
chrLG1	39002633	39002634	Cornell_all_ALLMAPS_in_a-LG1:91.210000	000174F_quiver_pilon:519942
chrLG1	39612944	39612945	Cornell_all_ALLMAPS_in_a-LG1:100.150000	000116F-005-01_quiver_pilon:175031
chrLG1	39667613	39667614	Cornell_all_ALLMAPS_in_a-LG1:100.150000	000116F_quiver_pilon:48943
chrLG1	39667613	39667614	Cornell_all_ALLMAPS_in_a-LG1:100.150000	000116F_quiver_pilon:48943
chrLG1	39894434	39894435	Cornell_all_ALLMAPS_in_a-LG1:100.150000	000116F_quiver_pilon:275764
chrLG1	39894451	39894452	Cornell_all_ALLMAPS_in_a-LG1:100.150000	000116F_quiver_pilon:275781
chrLG1	40327540	40327541	Cornell_all_ALLMAPS_in_a-LG1:100.150000	000116F_quiver_pilon:708870
chrLG1	40560914	40560915	Cornell_all_ALLMAPS_in_a-LG1:100.150000	000116F_quiver_pilon:942244
chrLG1	40560914	40560915	Cornell_all_ALLMAPS_in_a-LG1:100.150000	000116F_quiver_pilon:942244
chrLG1	41326919	41326920	Cornell_all_ALLMAPS_in_a-LG1:100.400000	000296F-003-01_quiver_pilon:271681
chrLG1	41771449	41771450	Cornell_all_ALLMAPS_in_a-LG1:100.400000	000296F_quiver_pilon:254896
chrLG1	41771449	41771450	Cornell_all_ALLMAPS_in_a-LG1:100.400000	000296F_quiver_pilon:254896
chrLG1	42169965	42169966	Cornell_all_ALLMAPS_in_a-LG1:102.180000	000296F_quiver_pilon:653412
chrLG1	42270779	42270780	Cornell_all_ALLMAPS_in_a-LG1:102.180000	000850F_quiver_pilon:59904
chrLG1	42270779	42270780	Cornell_all_ALLMAPS_in_a-LG1:102.180000	000850F_quiver_pilon:59904
chrLG1	42472252	42472253	Cornell_all_ALLMAPS_in_a-LG1:107.950000	000963F_quiver_pilon:57374
chrLG1	42472252	42472253	Cornell_all_ALLMAPS_in_a-LG1:107.950000	000963F_quiver_pilon:57374
chrLG1	42472252	42472253	Cornell_all_ALLMAPS_in_a-LG1:108.560000	000963F_quiver_pilon:57374
chrLG1	42481478	42481479	Cornell_all_ALLMAPS_in_a-LG1:107.950000	000963F_quiver_pilon:66600
chrLG1	42481478	42481479	Cornell_all_ALLMAPS_in_a-LG1:108.560000	000963F_quiver_pilon:66600
chrLG1	42481478	42481479	Cornell_all_ALLMAPS_in_a-LG1:108.560000	000963F_quiver_pilon:66600
chrLG1	42676304	42676305	Cornell_all_ALLMAPS_in_a-LG1:110.720000	000722F_quiver_pilon:100851
chrLG1	42676304	42676305	Cornell_all_ALLMAPS_in_a-LG1:111.540000	000722F_quiver_pilon:100851
chrLG1	42817388	42817389	Cornell_all_ALLMAPS_in_a-LG1:110.720000	002026F_quiver_pilon:3400
chrLG1	42817388	42817389	Cornell_all_ALLMAPS_in_a-LG1:110.720000	002026F_quiver_pilon:3400
chrLG1	42817388	42817389	Cornell_all_ALLMAPS_in_a-LG1:111.540000	002026F_quiver_pilon:3400
chrLG1	42861609	42861610	Cornell_all_ALLMAPS_in_a-LG1:110.720000	003138F_quiver_pilon:5062
chrLG1	42861609	42861610	Cornell_all_ALLMAPS_in_a-LG1:111.540000	003138F_quiver_pilon:5062
chrLG1	42909431	42909432	Cornell_all_ALLMAPS_in_a-LG1:115.170000	001322F_quiver_pilon:43510
chrLG1	42909655	42909656	Cornell_all_ALLMAPS_in_a-LG1:115.170000	001322F_quiver_pilon:43734
chrLG1	42909655	42909656	Cornell_all_ALLMAPS_in_a-LG1:115.170000	001322F_quiver_pilon:43734
chrLG1	42982113	42982114	Cornell_all_ALLMAPS_in_a-LG1:116.550000	000167F-004-01_quiver_pilon:17329
chrLG1	42982113	42982114	Cornell_all_ALLMAPS_in_a-LG1:116.910000	000167F-004-01_quiver_pilon:17329
chrLG1	42982113	42982114	Cornell_all_ALLMAPS_in_a-LG1:116.910000	000167F-004-01_quiver_pilon:17329
chrLG1	42982342	42982343	Cornell_all_ALLMAPS_in_a-LG1:115.920000	000167F-004-01_quiver_pilon:17558
chrLG1	42982342	42982343	Cornell_all_ALLMAPS_in_a-LG1:115.920000	000167F-004-01_quiver_pilon:17558
chrLG1	43011227	43011228	Cornell_all_ALLMAPS_in_a-LG1:116.550000	000167F-004-01_quiver_pilon:46443
chrLG1	43011227	43011228	Cornell_all_ALLMAPS_in_a-LG1:116.910000	000167F-004-01_quiver_pilon:46443
chrLG1	43057775	43057776	Cornell_all_ALLMAPS_in_a-LG1:115.920000	000167F-004-01_quiver_pilon:92991
chrLG1	43478967	43478968	Cornell_all_ALLMAPS_in_a-LG1:115.920000	000167F_quiver_pilon:369485
chrLG1	43478978	43478979	Cornell_all_ALLMAPS_in_a-LG1:115.920000	000167F_quiver_pilon:369496
chrLG1	43479000	43479001	Cornell_all_ALLMAPS_in_a-LG1:115.920000	000167F_quiver_pilon:369518
chrLG1	43479001	43479002	Cornell_all_ALLMAPS_in_a-LG1:115.920000	000167F_quiver_pilon:369519
chrLG1	43869378	43869379	Cornell_all_ALLMAPS_in_a-LG1:116.550000	000167F_quiver_pilon:759896
chrLG1	43869378	43869379	Cornell_all_ALLMAPS_in_a-LG1:116.910000	000167F_quiver_pilon:759896
chrLG1	43914876	43914877	Cornell_all_ALLMAPS_in_a-LG1:116.550000	000167F_quiver_pilon:805394
chrLG1	43914876	43914877	Cornell_all_ALLMAPS_in_a-LG1:116.910000	000167F_quiver_pilon:805394
chrLG1	43954832	43954833	Cornell_all_ALLMAPS_in_a-LG1:116.550000	000167F_quiver_pilon:845350
chrLG1	43954832	43954833	Cornell_all_ALLMAPS_in_a-LG1:116.550000	000167F_quiver_pilon:845350
chrLG1	43954832	43954833	Cornell_all_ALLMAPS_in_a-LG1:116.910000	000167F_quiver_pilon:845350
chrLG1	43969291	43969292	Cornell_all_ALLMAPS_in_a-LG1:116.550000	000167F_quiver_pilon:859809
chrLG1	43969291	43969292	Cornell_all_ALLMAPS_in_a-LG1:116.910000	000167F_quiver_pilon:859809
chrLG1	44491199	44491200	Cornell_all_ALLMAPS_in_a-LG1:118.680000	000029F-006-01_quiver_pilon:288489
chrLG1	44491199	44491200	Cornell_all_ALLMAPS_in_a-LG1:118.680000	000029F-006-01_quiver_pilon:288489
chrLG1	44526797	44526798	Cornell_all_ALLMAPS_in_a-LG1:121.810000	000029F-005-01_quiver_pilon:26154
chrLG1	44526797	44526798	Cornell_all_ALLMAPS_in_a-LG1:121.810000	000029F-005-01_quiver_pilon:26154
chrLG1	44526822	44526823	Cornell_all_ALLMAPS_in_a-LG1:121.810000	000029F-005-01_quiver_pilon:26179
chrLG1	44557153	44557154	Cornell_all_ALLMAPS_in_a-LG1:121.810000	000029F-005-01_quiver_pilon:56510
chrLG1	44771031	44771032	Cornell_all_ALLMAPS_in_a-LG1:121.810000	000029F-013-01_quiver_pilon:156840
chrLG1	44860598	44860599	Cornell_all_ALLMAPS_in_a-LG1:122.330000	000029F-012-01_quiver_pilon:9010
chrLG1	44860598	44860599	Cornell_all_ALLMAPS_in_a-LG1:122.780000	000029F-012-01_quiver_pilon:9010
chrLG1	44930148	44930149	Cornell_all_ALLMAPS_in_a-LG1:122.330000	000166F_quiver_pilon:42576
chrLG1	44930148	44930149	Cornell_all_ALLMAPS_in_a-LG1:122.780000	000166F_quiver_pilon:42576
chrLG1	44930172	44930173	Cornell_all_ALLMAPS_in_a-LG1:122.330000	000166F_quiver_pilon:42600
chrLG1	44930172	44930173	Cornell_all_ALLMAPS_in_a-LG1:122.780000	000166F_quiver_pilon:42600
chrLG1	44930172	44930173	Cornell_all_ALLMAPS_in_a-LG1:122.780000	000166F_quiver_pilon:42600
chrLG1	46185133	46185134	Cornell_all_ALLMAPS_in_a-LG1:130.130000	000029F_quiver_pilon:113462
chrLG1	46281944	46281945	Cornell_all_ALLMAPS_in_a-LG1:124.860000	000029F_quiver_pilon:210273
chrLG1	46358146	46358147	Cornell_all_ALLMAPS_in_a-LG1:130.130000	000029F_quiver_pilon:286475
chrLG1	46408053	46408054	Cornell_all_ALLMAPS_in_a-LG1:130.130000	000029F_quiver_pilon:336382
chrLG1	47032062	47032063	Cornell_all_ALLMAPS_in_a-LG1:122.330000	000029F_quiver_pilon:960391
chrLG1	47032062	47032063	Cornell_all_ALLMAPS_in_a-LG1:122.330000	000029F_quiver_pilon:960391
chrLG1	47032062	47032063	Cornell_all_ALLMAPS_in_a-LG1:122.780000	000029F_quiver_pilon:960391
chrLG1	47167920	47167921	Cornell_all_ALLMAPS_in_a-LG1:124.860000	000029F_quiver_pilon:1096249
chrLG1	47167986	47167987	Cornell_all_ALLMAPS_in_a-LG1:124.860000	000029F_quiver_pilon:1096315
chrLG1	47167986	47167987	Cornell_all_ALLMAPS_in_a-LG1:124.860000	000029F_quiver_pilon:1096315
chrLG1	47536714	47536715	Cornell_all_ALLMAPS_in_a-LG1:124.070000	000029F_quiver_pilon:1465043
chrLG1	47536714	47536715	Cornell_all_ALLMAPS_in_a-LG1:124.070000	000029F_quiver_pilon:1465043
chrLG1	47538618	47538619	Cornell_all_ALLMAPS_in_a-LG1:124.070000	000029F_quiver_pilon:1466947
chrLG1	47657688	47657689	Cornell_all_ALLMAPS_in_a-LG1:124.070000	000029F_quiver_pilon:1586017
chrLG1	47657868	47657869	Cornell_all_ALLMAPS_in_a-LG1:123.570000	000029F_quiver_pilon:1586197
chrLG1	47826107	47826108	Cornell_all_ALLMAPS_in_a-LG1:128.100000	000029F_quiver_pilon:1754436
chrLG1	47826296	47826297	Cornell_all_ALLMAPS_in_a-LG1:123.570000	000029F_quiver_pilon:1754625
chrLG1	47826296	47826297	Cornell_all_ALLMAPS_in_a-LG1:123.570000	000029F_quiver_pilon:1754625
chrLG1	47830797	47830798	Cornell_all_ALLMAPS_in_a-LG1:124.070000	000029F_quiver_pilon:1759126
chrLG1	47841737	47841738	Cornell_all_ALLMAPS_in_a-LG1:124.070000	000029F_quiver_pilon:1770066
chrLG1	47841780	47841781	Cornell_all_ALLMAPS_in_a-LG1:124.070000	000029F_quiver_pilon:1770109
chrLG1	48054145	48054146	Cornell_all_ALLMAPS_in_a-LG1:123.570000	000029F_quiver_pilon:1982474
chrLG1	48149078	48149079	Cornell_all_ALLMAPS_in_a-LG1:125.590000	000029F_quiver_pilon:2077407
chrLG1	48149078	48149079	Cornell_all_ALLMAPS_in_a-LG1:125.590000	000029F_quiver_pilon:2077407
chrLG1	48149090	48149091	Cornell_all_ALLMAPS_in_a-LG1:125.590000	000029F_quiver_pilon:2077419
chrLG1	48149120	48149121	Cornell_all_ALLMAPS_in_a-LG1:123.790000	000029F_quiver_pilon:2077449
chrLG1	48149120	48149121	Cornell_all_ALLMAPS_in_a-LG1:123.790000	000029F_quiver_pilon:2077449
chrLG1	48149420	48149421	Cornell_all_ALLMAPS_in_a-LG1:123.790000	000029F_quiver_pilon:2077749
chrLG1	48198590	48198591	Cornell_all_ALLMAPS_in_a-LG1:128.100000	000029F_quiver_pilon:2126919
chrLG1	48198590	48198591	Cornell_all_ALLMAPS_in_a-LG1:128.100000	000029F_quiver_pilon:2126919
chrLG1	48262495	48262496	Cornell_all_ALLMAPS_in_a-LG1:120.790000	000029F_quiver_pilon:2190824
chrLG1	48262495	48262496	Cornell_all_ALLMAPS_in_a-LG1:120.790000	000029F_quiver_pilon:2190824
chrLG1	48262634	48262635	Cornell_all_ALLMAPS_in_a-LG1:120.800000	000029F_quiver_pilon:2190963
chrLG1	48262634	48262635	Cornell_all_ALLMAPS_in_a-LG1:120.800000	000029F_quiver_pilon:2190963
chrLG1	48262636	48262637	Cornell_all_ALLMAPS_in_a-LG1:120.800000	000029F_quiver_pilon:2190965
chrLG1	48262691	48262692	Cornell_all_ALLMAPS_in_a-LG1:120.790000	000029F_quiver_pilon:2191020
chrLG1	48654498	48654499	Cornell_all_ALLMAPS_in_a-LG1:118.680000	000029F_quiver_pilon:2582827
chrLG1	48654503	48654504	Cornell_all_ALLMAPS_in_a-LG1:118.680000	000029F_quiver_pilon:2582832
chrLG1	48678230	48678231	Cornell_all_ALLMAPS_in_a-LG1:118.300000	000029F_quiver_pilon:2606559
chrLG1	48678452	48678453	Cornell_all_ALLMAPS_in_a-LG1:118.300000	000029F_quiver_pilon:2606781
chrLG1	48703181	48703182	Cornell_all_ALLMAPS_in_a-LG1:118.300000	000029F_quiver_pilon:2631510
chrLG1	48720118	48720119	Cornell_all_ALLMAPS_in_a-LG1:118.300000	000029F_quiver_pilon:2648447
chrLG1	48720118	48720119	Cornell_all_ALLMAPS_in_a-LG1:118.300000	000029F_quiver_pilon:2648447
chrLG1	48884360	48884361	Cornell_all_ALLMAPS_in_a-LG1:116.540000	000029F_quiver_pilon:2812689
chrLG1	49031979	49031980	Cornell_all_ALLMAPS_in_a-LG1:110.720000	000029F_quiver_pilon:2960308
chrLG1	49031979	49031980	Cornell_all_ALLMAPS_in_a-LG1:111.540000	000029F_quiver_pilon:2960308
chrLG1	49145848	49145849	Cornell_all_ALLMAPS_in_a-LG1:110.720000	000029F_quiver_pilon:3074177
chrLG1	49145848	49145849	Cornell_all_ALLMAPS_in_a-LG1:111.540000	000029F_quiver_pilon:3074177
chrLG1	49145901	49145902	Cornell_all_ALLMAPS_in_a-LG1:110.720000	000029F_quiver_pilon:3074230
chrLG1	49145901	49145902	Cornell_all_ALLMAPS_in_a-LG1:111.540000	000029F_quiver_pilon:3074230
chrLG1	49145901	49145902	Cornell_all_ALLMAPS_in_a-LG1:111.540000	000029F_quiver_pilon:3074230
chrLG1	49146123	49146124	Cornell_all_ALLMAPS_in_a-LG1:110.720000	000029F_quiver_pilon:3074452
chrLG1	49146123	49146124	Cornell_all_ALLMAPS_in_a-LG1:111.540000	000029F_quiver_pilon:3074452
chrLG1	49146173	49146174	Cornell_all_ALLMAPS_in_a-LG1:110.720000	000029F_quiver_pilon:3074502
chrLG1	49146173	49146174	Cornell_all_ALLMAPS_in_a-LG1:111.540000	000029F_quiver_pilon:3074502
chrLG1	49154203	49154204	Cornell_all_ALLMAPS_in_a-LG1:110.720000	000029F_quiver_pilon:3082532
chrLG1	49154203	49154204	Cornell_all_ALLMAPS_in_a-LG1:111.540000	000029F_quiver_pilon:3082532
chrLG1	49473201	49473202	Cornell_all_ALLMAPS_in_a-LG1:130.130000	000029F-011-01_quiver_pilon:62531
chrLG1	49473201	49473202	Cornell_all_ALLMAPS_in_a-LG1:130.130000	000029F-011-01_quiver_pilon:62531
