# Supplementary material for: Genome-wide association mapping of date palm fruit traits
Source: Nat Commun. 2019 Oct 15;10:4680. doi: 10.1038/s41467-019-12604-9 (PMC6794320; doi:10.1038/s41467-019-12604-9)
Supplement: Supplementary file 11 — Source Data file [file 41467_2019_12604_MOESM11_ESM.zip › SuppFig3/README_SuppFig3.txt]

Source Data files for Supplementary Figure 3:

Source Data: SuppFig3.csv

note: Contains the kinship matrix produced by the VanRaden method by GAPIT.
