# Supplementary material for: Genome-wide association mapping of date palm fruit traits
Source: Nat Commun. 2019 Oct 15;10:4680. doi: 10.1038/s41467-019-12604-9 (PMC6794320; doi:10.1038/s41467-019-12604-9)
Supplement: Supplementary file 11 — Source Data file [file 41467_2019_12604_MOESM11_ESM.zip › SuppFig3/SuppFig3.csv]

PDAC253_Ram_S	0.915839133191677	0.13094983572877	-0.0290226842168118	0.228266648441474	-0.0106109696642705	-0.0553588902221701	0.00432027936819263	-0.035955506854465	0.0622949532433331	0.0668298119709317	-0.0629835404864162	-0.0165637168356523	-0.0200710329892501	-0.0141572219707523	-0.051733343784113	-0.0108129783001597	0.112893686999334	0.13197792515885	0.0255970276085714	-0.052621055258501	-0.0765058695148052	-0.0386830609238332	-0.0379219466319258	-0.0442452434830002	0.0996692304776287	-0.0504646376789074	-0.0632740304360219	0.00624592368209812	0.110004372901552	-0.0213793861602435	-0.0162367515855219	-0.00941887809584899	0.332996970286003	0.158667782991035	0.0236172445427628	0.0189107823773137	-0.0275680470444639	0.210484966778506	0.0495215436162713	0.07902256981243	0.0172072710030351	-0.00484721595407794	0.213412068631404	-0.010422905858417	-0.0084962772035678	-0.0325448748557811	0.010386827289787	-0.0627546812170073	-0.0257783511520042
PDAC254_Rij_S	0.13094983572877	0.905788082501227	-0.00229421834539147	0.0874720977874916	0.0415395775894643	-0.0423502777951734	0.0602141658595798	-0.0228266954611216	-0.00348685676989274	0.0143299877390095	-0.00996584354689496	0.050130905346026	0.0383813743572299	0.176831717053805	-0.0254169886544526	-0.0262056644927834	0.0663179546802107	-0.000394112210414049	0.0504624095016189	-0.0523621189047014	-0.0845578331198305	-0.02498759726057	-0.0173150424037307	-0.0329194165848566	0.0103455943413679	-0.0438351561087358	-0.0862735940702972	-0.0289967632386278	0.117406562112523	-0.0140115395110855	0.07899653946303	-0.0107311139450091	0.080743635266871	0.018748967663292	0.0548016578094622	0.0698850968889421	0.0170614791721525	0.058717967625165	0.108995642176698	0.0859353775175613	0.0904269799292451	0.0300461939884606	0.0659894035474488	0.0190357936771628	-0.0222233491482452	-0.0457310514518985	-0.0312092335664043	-0.0586923061423819	0.0413541386927939
PDAC255_Sin_S	-0.0290226842168118	-0.00229421834539147	0.833813510183181	-0.0335387857808721	-0.021380862671659	-0.040646602364071	-0.00452643017764965	-0.0160317352411937	-0.0298324686998241	-0.00741372090793625	0.0246809343036401	-0.0469689695598099	0.0376037996973195	0.0887124220621541	0.00027496620325798	0.0361212181792923	-0.00793553097931006	0.0091997667973	-0.0292429578457673	0.0335151755308624	-0.00391777936079886	0.0237568022143355	0.105111323441665	-0.0511773552077498	-0.0288269644258407	0.0130999443586478	-0.041186677428511	-0.0140626158689417	-0.00697847815399948	0.0298218736245143	0.000922443801776742	0.00634085789755661	-0.042937382482479	-0.038436264775006	0.106714158611647	0.0707817221174314	-0.00152271378796723	-0.00642615351337118	0.0310589167626978	-0.0290140438907506	-0.0103217921692564	-0.0291137357541035	-0.0408294163515581	0.123569684817816	-0.0216272213356225	-0.0656116761204714	0.0283101446774322	-0.0301670899350722	0.000816463093505706
PDAC256_Alm_S	0.228266648441474	0.0874720977874916	-0.0335387857808721	0.870901781687725	0.00110837486891898	-0.068254576868682	-0.0248537815778356	-0.0548096279755888	0.0791656820485215	0.106598443865155	-0.0481561941091208	0.0180878733483855	-0.0514344322508779	-0.0448852838388334	-0.0600786409903592	-0.0108645468284877	0.200930789522187	0.198756981919255	0.0100483780619803	-0.0489893840323499	-0.0819320489669187	-0.0476207673213592	-0.0695944289498734	-0.0233650205861063	0.1945834310036	-0.0716883955651507	-0.0511683320824326	-0.0174676699356113	0.136319306205405	-0.0280676547589967	-0.0373832387076852	-0.00313424396961836	0.142541653424143	0.119216710422369	0.016679992370863	-0.00109381456455656	-0.0122513191613286	0.217988761849108	0.0336638110133601	0.0542786993403208	0.00414845718791006	0.00850340026524449	0.0766685184455859	-0.00884320270061192	0.0114566965243665	-0.0372155179480013	0.0507736252966502	-0.0649011460159482	0.0091050513242735
PDAC257_Hil_S	-0.0106109696642705	0.0415395775894643	-0.021380862671659	0.00110837486891898	0.871521260254954	0.102119528514523	-0.0552462925553332	0.0063637164816935	-0.0430159110155425	-0.0523640329009809	0.0115060776283751	0.166311026361995	-0.051923157529422	-0.0259790473333019	0.0214169144199587	-0.0463483425948107	0.0111716204499511	-0.0610610132521658	0.0257264137570592	-0.0860958658443522	-0.0621586627756006	0.0270406182881067	-0.00301213100699235	0.0182158923566737	-0.0111450293118325	-0.0248959988671985	0.0750412388088353	-0.0293237831743662	-0.00300781084396165	0.078995937921342	-0.039134053132869	-0.0209745486043454	-0.0416454349938804	-0.0349979071730746	-0.0149574364723675	-0.0358220739709865	0.0505189544202733	-0.0341450851165797	-0.0457698782335665	0.00130595397056157	-0.02954952536412	0.17769268726589	0.00640429320281689	0.0335705173661412	-0.0433877184642189	0.109702617716702	-0.078379507815519	0.0661507260909986	0.0468653542653209
PDAC258_Ale_S	-0.0553588902221701	-0.0423502777951734	-0.040646602364071	-0.068254576868682	0.102119528514523	0.83246605680248	-0.0311888905202345	-0.00689207489338643	-0.0659563048219803	-0.0448425743789987	0.00911112142675954	0.113887543238818	-0.00148208238123589	-0.0380843628876353	0.00884797428114534	-0.0445535062552006	-0.0261411354753635	-0.0487401817167713	-0.0350251406058502	0.0116091599994231	0.0366882532484681	0.00513050133606882	-0.0193072391025516	-0.0101506262162695	-0.0329177760166172	-0.00540615755327225	0.0249959780912303	-0.0275375324752095	-0.0736586086495623	0.0142692320285403	-0.0304191905878738	-0.0304354868990527	-0.0536133803009607	-0.0587195942607656	-0.0474193055415499	-0.0516278005607057	-0.00471203313114396	-0.0231550278514516	-0.0634987882848321	-0.0443262875540312	-0.0405387076595204	0.13521137578767	-0.0398461144344158	-0.0490314919504968	-0.00807454179480286	0.182457772403097	-0.0181336312696283	0.19861042448986	-0.05239279753078
PDAC259_Asi_S	0.00432027936819263	0.0602141658595798	-0.00452643017764965	-0.0248537815778356	-0.0552462925553332	-0.0311888905202345	0.892944073754256	-0.0364949803772173	0.00211962113174067	0.116233008965208	-0.0441709804273595	-0.0403702759869328	0.00909580945652431	0.062170543485172	0.00618680853986847	-0.0492838113457303	0.0155854599270832	0.00874964955799187	0.00425454726739707	-0.0353968386833107	-0.0488586854292704	-0.00768747706149917	-0.0340226440403057	-0.0319320132471156	0.00476498273231039	-0.042049288208835	-0.0537253764261097	-0.00350594204707885	0.0486699793287601	-0.0413309927479781	0.356930946903883	-0.000308091749056783	0.0608250041007499	0.0702542794284352	-0.0169828273352341	0.0154951193026953	-0.00781965217599405	0.0128621166495297	0.0346869787387221	0.158423994550647	0.632326903107773	-0.0559389404660458	0.0377083585797831	-0.0336112988970577	0.0107713217995155	-0.032139927928667	-0.0300329461386898	-0.0274920340493676	-0.0501258056518446
PDAC260_Zam_S	-0.035955506854465	-0.0228266954611216	-0.0160317352411937	-0.0548096279755888	0.0063637164816935	-0.00689207489338643	-0.0364949803772173	0.795040921952759	-0.0366708492924906	0.00200910151800697	-0.00438566942270144	-0.0516781113200502	-0.020679738491709	0.020855894767661	0.108406896921153	0.0381346328940106	-0.0105927046712042	-0.0192314995354951	0.0505821162974937	-0.0122161563153956	0.0113518642138631	0.0649636655985117	0.0554220113464213	0.043483705638868	0.0565616047311792	0.0956209096042549	0.110826461646361	-0.021828245630568	-0.0650817178935081	0.102143098011564	-0.0158666940763009	-0.0279801577862239	-0.0114065358892073	-0.0181010933328784	-0.0308749404448041	-0.0280689672135883	0.00328961971453696	-0.022571368357449	-0.0501912096389923	0.00474048357993403	-0.0502835736308757	-0.0614772254145244	-0.0188887301446577	-0.0336376026744974	0.047276918151001	-0.00768857077365885	0.0254812581764715	0.00549344971625198	-0.0281299416664893
PDAC261_Fre_S	0.0622949532433331	-0.00348685676989274	-0.0298324686998241	0.0791656820485215	-0.0430159110155425	-0.0659563048219803	0.00211962113174067	-0.0366708492924906	0.975761434995132	0.0504370900651228	-0.0307471948645558	-0.0483504920742843	-0.0227954152933553	-0.0332029067766405	-0.0305467174256902	-0.0370620154463931	0.143060893271942	0.0402462082750583	0.028796737217265	-0.0496703292229543	-0.040646383621639	-0.0550414402678287	-0.0305496157629132	0.113461651723846	0.207270327998832	-0.0284537898369646	0.0239361710085198	-0.0152123260911763	0.0739762912789745	-0.0316677177037337	-0.031496168951491	-0.0148391515023003	0.146479782797431	0.0821498209905459	-0.023443385062346	-0.0087377141628127	-0.0209512525353445	0.0849601690704005	0.00341392010148236	0.0555896227348893	0.00468667294167876	-0.0254297304011125	0.0929270418694042	-0.0205137676714805	-0.0298858418532155	-0.0521915544934026	-0.0237609990735112	-0.0324243477757865	0.00543630325590982
PDAC262_She_S	0.0668298119709317	0.0143299877390095	-0.00741372090793625	0.106598443865155	-0.0523640329009809	-0.0448425743789987	0.116233008965208	0.00200910151800697	0.0504370900651228	0.826675069659511	-0.0248987331475976	-0.0469665633930586	-0.00948603202245214	0.00327053443735087	-0.000160495293110672	0.0112767808741024	0.082156000464248	0.0846699525488346	0.0419515789600082	-0.0154463258077356	-0.0245552528438564	-0.0291197511709816	0.00127040832537253	-0.0249629887369776	0.0755854152938742	-0.0135131348799285	-0.0391323031934136	-0.00249535201155295	0.0330759407275429	0.0245698678338267	0.0730442297765121	0.0118724165162533	0.139011916171272	0.10636296763718	0.0048736977209806	0.0172955882599277	-0.0199880202363319	0.133805518177643	0.0095886361556671	0.11288324204821	0.101474238340324	-0.0578217112632926	0.105223319566814	1.61392206744334e-05	-0.00845444271346077	-0.0308889399604477	0.0104200761394407	-0.0135171269293112	-0.0681409948609012
PDAC263_Jei_S	-0.0629835404864162	-0.00996584354689496	0.0246809343036401	-0.0481561941091208	0.0115060776283751	0.00911112142675954	-0.0441709804273595	-0.00438566942270144	-0.0307471948645558	-0.0248987331475976	0.793116863521485	-0.0285917616259057	0.0102882291385937	0.0365929362337538	0.0218975462285213	0.0280804104382956	-0.037843964954942	-0.0203566559197454	-0.0151671557789824	-0.0189563215561246	0.057713885176989	0.0977861315667339	0.0463723088237461	-0.0335814405550988	-0.0104411708514833	0.0393501845882568	-0.0444710403583622	-0.0195706596762057	-0.0448973146725897	0.0366256382273276	-0.0285481225107353	-0.0258771133600215	-0.0683297695796585	-0.0378570895008579	0.0255322798487196	-0.0150535737712017	-0.0129462638675766	-0.0482686277191339	-0.0213954090433825	-0.0314140858539085	-0.0408054640552616	-0.0135612035293455	-0.0415466727858631	0.018047515369694	-0.0206702778815279	0.00965398545720683	-0.0107505820214511	0.0140700670442663	-0.0225411272162343
PDAC264_Lab_S	-0.0165637168356523	0.050130905346026	-0.0469689695598099	0.0180878733483855	0.166311026361995	0.113887543238818	-0.0403702759869328	-0.0516781113200502	-0.0483504920742843	-0.0469665633930586	-0.0285917616259057	0.860371302272085	-0.0361370630729685	-0.0470768642643603	-0.0568698535707404	-0.0787019341601867	0.0101899591010483	-0.0545216535639504	-0.00821552129218303	0.0113997688064562	-0.0477977846344002	-0.015074846472707	-0.0601438809206829	-0.0209203551668341	-0.0367417218404367	-0.0649766668405727	-0.0171027528735407	-0.0344523088622282	0.00057808852830781	-0.0208322019667655	-0.0199308737759897	-0.0328771446098858	-0.0745227506269097	-0.0642692538157045	-0.0292039123216675	-0.0209975712453061	-0.00531636378496411	-0.0302844452498037	-0.0248066425837542	-0.00751439711223294	-0.00937616863601427	0.185399694055758	-0.0409398265940758	-0.0132241214417382	-0.0528176500192	0.078799999387939	-0.0557334866368537	0.0611509850099368	0.0245397907494362
PDAC265_Mab_S	-0.0200710329892501	0.0383813743572299	0.0376037996973195	-0.0514344322508779	-0.051923157529422	-0.00148208238123589	0.00909580945652431	-0.020679738491709	-0.0227954152933553	-0.00948603202245214	0.0102882291385937	-0.0361370630729685	0.859177734192249	0.204246213877372	0.0150047534559118	-0.0201350698361982	-0.0337814805091007	0.000181672556038966	-0.014367214705407	-0.0122494598506572	0.0390673506237686	0.0155457581756876	0.0268328676633793	-0.0279907121085646	-0.0133588120942004	-0.00922589258527701	-0.0740041670064067	0.0324340410610384	-0.0231140683310723	-0.0137104952391391	0.0506043733399428	0.0100724397294928	-0.0206093034286268	-0.0266170096360316	0.0514795618101026	0.0697740304191285	-0.00272787521669668	-0.0251288501859901	0.0914127973843548	-0.0158640144815097	-0.00192820757116123	-0.0680699582561312	-0.00521076587594898	0.0119274302378842	-0.0219995756403788	-0.0318561096232351	0.00710902663289383	0.0235243336947997	-0.0176887638486866
PDAC266_Hel_S	-0.0141572219707523	0.176831717053805	0.0887124220621541	-0.0448852838388334	-0.0259790473333019	-0.0380843628876353	0.062170543485172	0.020855894767661	-0.0332029067766405	0.00327053443735087	0.0365929362337538	-0.0470768642643603	0.204246213877372	0.7402288808441	0.0300451002763009	0.0249378472899443	0.0013578506125374	-0.0180645086611378	0.00982542483823354	-0.0180035342082368	-0.00928867166324152	0.0514835538594855	0.115134484472046	-0.041566304919129	0.0114949217643466	0.0474204678719563	-0.0680474277856422	-0.022223841318717	-0.0185567885042008	0.0513583785028124	0.126594181738532	0.00182852964044708	-0.0298405621698056	-0.0206345134939071	0.0914783654283265	0.117353954557644	0.0180133368647046	-0.00118519421549619	0.177413462551528	0.0107927038722369	0.0526490135368192	-0.0682176093976854	-0.00307463665691693	0.0414345812221369	0.00137742806019531	-0.0636075032735023	-0.00432874170479113	-0.0293305641897561	-0.000819675611737762
PDAC267_Rot_S	-0.051733343784113	-0.0254169886544526	0.00027496620325798	-0.0600786409903592	0.0214169144199587	0.00884797428114534	0.00618680853986847	0.108406896921153	-0.0305467174256902	-0.000160495293110672	0.0218975462285213	-0.0568698535707404	0.0150047534559118	0.0300451002763009	0.835261202283314	0.00133056249415387	-0.0400302955621025	-0.00824789517210898	0.0182168220120093	-0.0408982108464008	0.0251859012077552	0.0244248416014558	0.0622673370113018	0.0447569506495362	-0.0172036478202694	0.0317892430573108	0.0363743578586457	0.0101214927198535	-0.0308739561038604	0.0548817175395492	-0.0152545433805392	-0.0207398926604902	-0.0172679580952574	-0.000583816584507112	-0.0272921581521897	-0.013144553882123	0.0443830651477565	-0.0500342619440811	-0.0178637031086242	-0.0252380026595242	-0.00716391705066988	-0.0441059045538596	-0.0125413716260705	0.0150798914812804	0.00231648932047944	0.0214279062271633	-0.0282193526355415	-0.000350801208891529	-0.00831171327662511
PDAC268_Has_S	-0.0108129783001597	-0.0262056644927834	0.0361212181792923	-0.0108645468284877	-0.0463483425948107	-0.0445535062552006	-0.0492838113457303	0.0381346328940106	-0.0370620154463931	0.0112767808741024	0.0280804104382956	-0.0787019341601867	-0.0201350698361982	0.0249378472899443	0.00133056249415387	0.798920592411114	0.00440159686726337	-0.00646946451489376	-0.0128018938625015	0.0173737339937354	0.0083764202835079	0.0388155780846149	0.0569883712158786	-0.0425663953179221	0.0167881058178454	0.0546454210274548	-0.0251147959847385	0.0103459224550157	-0.0441976670040552	0.0248503503171715	-0.0308448633604135	0.0934159858903802	-0.00865535763719037	0.00421675951228079	0.0357791597013587	0.00632029610895501	-0.0257260717107725	-0.00371352861498236	-0.0164372837099956	-0.0583773717260079	-0.0576720367542431	-0.0542271715649618	-0.016687032881654	0.0334715364156919	0.106152428046446	-0.0186486603256123	0.116698875659615	-0.0252822980019905	-0.0369693780264698
PDAC270_Kho_S	0.112893686999334	0.0663179546802107	-0.00793553097931006	0.200930789522187	0.0111716204499511	-0.0261411354753635	0.0155854599270832	-0.0105927046712042	0.143060893271942	0.082156000464248	-0.037843964954942	0.0101899591010483	-0.0337814805091007	0.0013578506125374	-0.0400302955621025	0.00440159686726337	0.915454419939516	0.13411656991585	0.00430545956842926	-0.0538565671996611	-0.0456740143627723	-0.0179393333044647	-0.0430982675411649	0.0430114407283269	0.0974034416820689	-0.033532934420818	0.00393518331677635	-0.0247216611489487	0.0615306671861627	0.0122428021391222	-0.0210782325170811	-0.0160204153203411	0.109917094671211	0.103282636710714	0.00891086273032582	0.00392966007037006	-0.0188785586215728	0.163350620973835	-0.0118563797004754	0.0741209893976975	0.0252270794705665	0.00255442640081351	0.0740937012793139	-0.0243479943896008	0.0089076362794548	-0.043233176936059	-0.0143905107744078	-0.0329015890766542	-0.00174632323900971
PDAC271_Nbt_S	0.13197792515885	-0.000394112210414049	0.0091997667973	0.198756981919255	-0.0610610132521658	-0.0487401817167713	0.00874964955799187	-0.0192314995354951	0.0402462082750583	0.0846699525488346	-0.0203566559197454	-0.0545216535639504	0.000181672556038966	-0.0180645086611378	-0.00824789517210898	-0.00646946451489376	0.13411656991585	0.888921509802244	0.00566893583226943	-0.0555925071394736	-0.0107406839264061	-0.0291624059452083	-0.0064821515759458	-0.0492343208705056	0.104510711409188	-0.041373264722949	-0.0491085439721448	0.0255885513393341	0.080820960716559	-0.0165207339477777	-0.0213116853775605	-0.00720460314300925	0.122811086063876	0.102276476209434	0.000701349888701468	-0.00373895742269441	-0.0343944514889822	0.151414940175465	0.0676621816100409	0.0197379021980566	0.00419061979166496	-0.0631187779949583	0.0432009263599879	-0.0239718667778937	0.00973880283518844	-0.040813666896459	0.0337818772409955	-0.0289795919577212	-0.0307245003372428
PDAC272_Tin_S	0.0255970276085714	0.0504624095016189	-0.0292429578457673	0.0100483780619803	0.0257264137570592	-0.0350251406058502	0.00425454726739707	0.0505821162974937	0.028796737217265	0.0419515789600082	-0.0151671557789824	-0.00821552129218303	-0.014367214705407	0.00982542483823354	0.0182168220120093	-0.0128018938625015	0.00430545956842926	0.00566893583226943	0.869963376654738	-0.00823034109194643	-0.00938896506828233	-0.0233719109727122	0.00762782899582858	-0.0096249881523369	0.0249255977137561	-0.0247992053410686	-0.0347925080294905	-0.0210878024984781	0.0667356980395929	0.0400194817443607	-0.0311470560301275	-0.0188687152121359	0.0934090408181664	0.0541062209327423	0.00386463888247826	-0.028951210127178	0.0350242248831533	0.0304556251354293	0.0182555941080693	0.113488283614933	0.0188500813524525	-0.00810680630351278	0.0987537933999933	0.0147531449735819	-0.0125114039128958	-0.0220159266371656	-0.0420942397785971	-0.028992989931677	0.00471221112060685
PDAC273_Rar_S	-0.052621055258501	-0.0523621189047014	0.0335151755308624	-0.0489893840323499	-0.0860958658443522	0.0116091599994231	-0.0353968386833107	-0.0122161563153956	-0.0496703292229543	-0.0154463258077356	-0.0189563215561246	0.0113997688064562	-0.0122494598506572	-0.0180035342082368	-0.0408982108464008	0.0173737339937354	-0.0538565671996611	-0.0555925071394736	-0.00823034109194643	0.820753274542249	0.0254486655541136	0.00215029975781907	-0.0387976272725576	-0.0539297912287502	-0.0199973714752971	0.00989246939362066	-0.061977544041961	0.00493237537834638	-0.0705687624273066	-0.037297108875112	-0.014476640606981	-0.0137717431200801	-0.0259771880226305	-0.0632623824015215	-0.0264198133336448	-0.0367241130746661	-0.015599609566912	-0.033845134556793	-0.0499859745522321	-0.0658686437923833	-0.041312399641264	0.00285415821816833	-0.0373400917629866	-0.026795667517312	0.000767683531184796	-0.0324761350465464	0.0330186302103767	0.00162909122813308	-0.045928794610365
PDAC274_Far_S	-0.0765058695148052	-0.0845578331198305	-0.00391777936079886	-0.0819320489669187	-0.0621586627756006	0.0366882532484681	-0.0488586854292704	0.0113518642138631	-0.040646383621639	-0.0245552528438564	0.057713885176989	-0.0477977846344002	0.0390673506237686	-0.00928867166324152	0.0251859012077552	0.0083764202835079	-0.0456740143627723	-0.0107406839264061	-0.00938896506828233	0.0254486655541136	0.851095802874048	0.00864148142540151	0.0327469521099172	-0.0464856034708481	-0.0422852566072816	0.0272444862346674	-0.00424726014889642	-0.000458969341481905	-0.061355932736018	-0.034703807973342	-0.0687031082253584	-0.0292426297321196	-0.0434399432198427	-0.0227205506960266	-0.00108315087099988	0.0125836575336802	-0.0404202586326293	-0.0572491529477105	0.0175748676598969	-0.0654303386443998	-0.0612735762103958	-0.00928549989797846	-0.0561336212304653	0.0201596376068215	-0.00435750633459019	-0.0165407488802994	0.0241071729046825	0.168826290901173	-0.0768881766002144
PDAC275_Kha_S	-0.0386830609238332	-0.02498759726057	0.0237568022143355	-0.0476207673213592	0.0270406182881067	0.00513050133606882	-0.00768747706149917	0.0649636655985117	-0.0550414402678287	-0.0291197511709816	0.0977861315667339	-0.015074846472707	0.0155457581756876	0.0514835538594855	0.0244248416014558	0.0388155780846149	-0.0179393333044647	-0.0291624059452083	-0.0233719109727122	0.00215029975781907	0.00864148142540151	0.774990225043361	0.0208159742738335	-0.0202276525705134	0.0197233011407251	0.0456723330415638	0.0194865124581587	0.0119589291480824	-0.0580817413292518	0.0206938066255994	-0.0163533959873497	-0.0183186326814348	-0.034172974776651	-0.0489466198869071	-0.00893594949175112	-0.0145439039048001	0.000811049218315368	-0.0290851898667363	-0.0245174650887401	-0.034870981876946	-0.017269106493025	-0.0245734631513147	-0.0198819848424529	-0.0202327383320559	0.0113315211676934	-0.00427739191889507	0.00541071039137369	0.0113601217406685	-0.022400639889326
PDAC276_Ald_S	-0.0379219466319258	-0.0173150424037307	0.105111323441665	-0.0695944289498734	-0.00301213100699235	-0.0193072391025516	-0.0340226440403057	0.0554220113464213	-0.0305496157629132	0.00127040832537253	0.0463723088237461	-0.0601438809206829	0.0268328676633793	0.115134484472046	0.0622673370113018	0.0569883712158786	-0.0430982675411649	-0.0064821515759458	0.00762782899582858	-0.0387976272725576	0.0327469521099172	0.0208159742738335	0.817174046814152	-0.0411967942659878	-0.0208125151478917	0.0948049456475408	0.00111881982004371	-0.0192872241700298	-0.0172085148393799	0.107019413675408	-0.0253713261717867	-0.040781675815789	-0.00988720564261544	-0.0159378400522868	0.123795044208314	0.0276343399339782	-0.000600003524470106	0.0178237418618275	0.00573532416036081	-0.0419828998807436	-0.0473905409117509	-0.052891913074841	-0.00319450750961568	0.169807405393996	0.0234514377793583	-0.0413617807452727	-0.0192416710585799	-0.0405087399463459	0.0326131364271828
PDAC277_Khi_S	-0.0442452434830002	-0.0329194165848566	-0.0511773552077498	-0.0233650205861063	0.0182158923566737	-0.0101506262162695	-0.0319320132471156	0.043483705638868	0.113461651723846	-0.0249629887369776	-0.0335814405550988	-0.0209203551668341	-0.0279907121085646	-0.041566304919129	0.0447569506495362	-0.0425663953179221	0.0430114407283269	-0.0492343208705056	-0.0096249881523369	-0.0539297912287502	-0.0464856034708481	-0.0202276525705134	-0.0411967942659878	1.07069947844618	-0.0250752582901667	-0.00640684949375316	0.162275611292106	-0.0406096348930744	0.014090464776044	0.0406910756959999	-0.0273932171557423	0.00164429382715241	-0.0275349622516342	-0.0191273781378954	-0.0455953217728847	-0.0406515240687894	0.04805914108759	-0.0633663397422972	-0.0328871520761466	-0.0436356083252059	-0.0383541269918154	0.00760682972236318	-0.0192024067920481	-0.0313069020622618	0.000171501032954182	-0.00790780537606262	-0.0514163313146353	0.0179723773443253	0.0831782932198823
PDAC278_Umi_S	0.0996692304776287	0.0103455943413679	-0.0288269644258407	0.1945834310036	-0.0111450293118325	-0.0329177760166172	0.00476498273231039	0.0565616047311792	0.207270327998832	0.0755854152938742	-0.0104411708514833	-0.0367417218404367	-0.0133588120942004	0.0114949217643466	-0.0172036478202694	0.0167881058178454	0.0974034416820689	0.104510711409188	0.0249255977137561	-0.0199973714752971	-0.0422852566072816	0.0197233011407251	-0.0208125151478917	-0.0250752582901667	0.817744691133454	-0.00692860487951908	-0.0299291528547381	0.0358217051043695	0.00986829835489224	0.0412425253669006	-0.0080821430943125	-0.00586617288762524	0.140994542888696	0.0672718904258662	-0.0204288409222829	-0.0192713106581067	-0.0193361677891746	0.138020411412932	0.00963949377109134	0.0246222019606664	-0.00522017180052204	-0.073431061834745	0.0524810740347034	-0.0368512571132266	-0.0135292124486755	-0.0405484416977415	0.0171333907466501	-0.0278128745114039	-0.0736536322592357
PDAC279_Nbt_S	-0.0504646376789074	-0.0438351561087358	0.0130999443586478	-0.0716883955651507	-0.0248959988671985	-0.00540615755327225	-0.042049288208835	0.0956209096042549	-0.0284537898369646	-0.0135131348799285	0.0393501845882568	-0.0649766668405727	-0.00922589258527701	0.0474204678719563	0.0317892430573108	0.0546454210274548	-0.033532934420818	-0.041373264722949	-0.0247992053410686	0.00989246939362066	0.0272444862346674	0.0456723330415638	0.0948049456475408	-0.00640684949375316	-0.00692860487951908	0.810084167110372	0.00761049365809798	-0.0265840889000258	-0.0731344470970452	0.0640234559404599	-0.0134105993649603	-0.0396302703397069	-0.0413011344060195	-0.0266174471208955	0.0109720726664211	0.0171092743935296	-0.0225096283060362	-0.00798376368555108	-0.023652393456057	-0.038410343796822	-0.0536743000682536	-0.0524617013968386	-0.0342134968121664	-0.00536448711998917	0.032390019146612	-0.0188235448999419	-0.000146277035035096	-0.0272086532287997	0.0583709874425127
PDAC280_Tin_S	-0.0632740304360219	-0.0862735940702972	-0.041186677428511	-0.0511683320824326	0.0750412388088353	0.0249959780912303	-0.0537253764261097	0.110826461646361	0.0239361710085198	-0.0391323031934136	-0.0444710403583622	-0.0171027528735407	-0.0740041670064067	-0.0680474277856422	0.0363743578586457	-0.0251147959847385	0.00393518331677635	-0.0491085439721448	-0.0347925080294905	-0.061977544041961	-0.00424726014889642	0.0194865124581587	0.00111881982004371	0.162275611292106	-0.0299291528547381	0.00761049365809798	0.910296528080167	-0.035160760913648	-0.0564521648969663	0.0746786185423001	-0.0637392409031334	-0.00935691930200425	-0.0535181179718541	-0.048441762354008	-0.0892219686247008	-0.073880960331621	-0.0186113647409678	-0.0804547719528659	-0.0674216056878848	-0.0772342271275309	-0.0668872179266748	0.00671091540677759	-0.0457178722203746	-0.0302281190735811	0.00144775375206146	0.00663326184344171	-0.0272936893492132	0.0187163203553261	0.00182634221612784
PDAC281_Hje_S	0.00624592368209812	-0.0289967632386278	-0.0140626158689417	-0.0174676699356113	-0.0293237831743662	-0.0275375324752095	-0.00350594204707885	-0.021828245630568	-0.0152123260911763	-0.00249535201155295	-0.0195706596762057	-0.0344523088622282	0.0324340410610384	-0.022223841318717	0.0101214927198535	0.0103459224550157	-0.0247216611489487	0.0255885513393341	-0.0210878024984781	0.00493237537834638	-0.000458969341481905	0.0119589291480824	-0.0192872241700298	-0.0406096348930744	0.0358217051043695	-0.0265840889000258	-0.035160760913648	0.895387317347721	-0.0261428307292109	-0.0297293316431682	-0.000555489439571895	-0.00443532395474996	0.00144917557786901	0.0084916428595281	-0.00678062562431703	-0.00302164630278139	-0.0373432088426416	-0.00834195441783974	0.0413433109424132	-0.0101354236172503	-0.0126153612536715	-0.0318623437825452	-0.00986221431976723	-0.0155618218117957	-0.00762524483961453	-0.029785001592095	-0.01742676510084	-0.0314904816482608	-0.041254378211194
PDAC282_Sou_S	0.110004372901552	0.117406562112523	-0.00697847815399948	0.136319306205405	-0.00300781084396165	-0.0736586086495623	0.0486699793287601	-0.0650817178935081	0.0739762912789745	0.0330759407275429	-0.0448973146725897	0.00057808852830781	-0.0231140683310723	-0.0185567885042008	-0.0308739561038604	-0.0441976670040552	0.0615306671861627	0.080820960716559	0.0667356980395929	-0.0705687624273066	-0.061355932736018	-0.0580817413292518	-0.0172085148393799	0.014090464776044	0.00986829835489224	-0.0731344470970452	-0.0564521648969663	-0.0261428307292109	0.996708429019375	-0.0397306184303556	-0.00640132624734688	-0.00533583186140607	0.0881393715761003	0.0751858822419505	0.0384666839056834	0.0129658005622655	0.0254188072121549	0.102353692287906	0.0640790712037786	0.0971345525476164	0.0773803063190922	-0.00331410493427442	0.0602834525248943	0.0727596458725685	-0.0583052960946863	-0.0560732483192521	-0.0154682547365368	-0.0546878978122187	0.0599627214340741
PDAC283_Abo_S	-0.0213793861602435	-0.0140115395110855	0.0298218736245143	-0.0280676547589967	0.078995937921342	0.0142692320285403	-0.0413309927479781	0.102143098011564	-0.0316677177037337	0.0245698678338267	0.0366256382273276	-0.0208322019667655	-0.0137104952391391	0.0513583785028124	0.0548817175395492	0.0248503503171715	0.0122428021391222	-0.0165207339477777	0.0400194817443607	-0.037297108875112	-0.034703807973342	0.0206938066255994	0.107019413675408	0.0406910756959999	0.0412425253669006	0.0640234559404599	0.0746786185423001	-0.0297293316431682	-0.0397306184303556	0.798745325037529	-0.0140574207361833	-0.0329621260446914	-0.00399942497351748	-0.00774910774169601	0.0263718133024746	0.00913890171561489	0.0212484827473711	-0.00655286006706786	-0.0271668187386927	-0.0215596299241555	-0.0498394171228376	-0.0379806242892916	0.0169025081097459	0.0314907690089396	0.00167628490782241	-0.0130311359311663	-0.0438243283583552	-0.0429747874383393	0.019183226076285
PDAC284_Rot_S	-0.0162367515855219	0.07899653946303	0.000922443801776742	-0.0373832387076852	-0.039134053132869	-0.0304191905878738	0.356930946903883	-0.0158666940763009	-0.031496168951491	0.0730442297765121	-0.0285481225107353	-0.0199308737759897	0.0506043733399428	0.126594181738532	-0.0152545433805392	-0.0308448633604135	-0.0210782325170811	-0.0213116853775605	-0.0311470560301275	-0.014476640606981	-0.0687031082253584	-0.0163533959873497	-0.0253713261717867	-0.0273932171557423	-0.0080821430943125	-0.0134105993649603	-0.0637392409031334	-0.000555489439571895	-0.00640132624734688	-0.0140574207361833	0.934157718153824	0.0214534990916994	-0.0342468003474281	-0.0258993157168626	0.00338788975208243	0.0377460916492913	-0.0161249742028046	-0.0226253430525282	0.0424711469214547	0.145087487218184	0.336479896658439	-0.0410458619879548	-0.00760107380088602	-0.0168036225978737	-0.00367273315142703	-0.0335681519523591	-0.0190635053477713	-0.0397295794038039	-0.0184220431661307
PDAC285_Sou_S	-0.00941887809584899	-0.0107311139450091	0.00634085789755661	-0.00313424396961836	-0.0209745486043454	-0.0304354868990527	-0.000308091749056783	-0.0279801577862239	-0.0148391515023003	0.0118724165162533	-0.0258771133600215	-0.0328771446098858	0.0100724397294928	0.00182852964044708	-0.0207398926604902	0.0934159858903802	-0.0160204153203411	-0.00720460314300925	-0.0188687152121359	-0.0137717431200801	-0.0292426297321196	-0.0183186326814348	-0.040781675815789	0.00164429382715241	-0.00586617288762524	-0.0396302703397069	-0.00935691930200425	-0.00443532395474996	-0.00533583186140607	-0.0329621260446914	0.0214534990916994	0.944694048929518	-0.0231618635524495	-0.020850084160576	-0.00681956177720092	0.00962040849390525	0.00991614826187735	0.00562228900865994	0.0178913332732945	-0.00706635792602818	-0.00398280054869063	-0.0296174995748429	-0.0346020380568857	-0.0244267963507043	0.0149160533997633	-0.0215216234266073	0.0195555803810412	0.00441865877695403	-0.0184039969154962
PDAC286_Sou_S	0.332996970286003	0.080743635266871	-0.042937382482479	0.142541653424143	-0.0416454349938804	-0.0536133803009607	0.0608250041007499	-0.0114065358892073	0.146479782797431	0.139011916171272	-0.0683297695796585	-0.0745227506269097	-0.0206093034286268	-0.0298405621698056	-0.0172679580952574	-0.00865535763719037	0.109917094671211	0.122811086063876	0.0934090408181664	-0.0259771880226305	-0.0434399432198427	-0.034172974776651	-0.00988720564261544	-0.0275349622516342	0.140994542888696	-0.0413011344060195	-0.0535181179718541	0.00144917557786901	0.0881393715761003	-0.00399942497351748	-0.0342468003474281	-0.0231618635524495	0.85125460987963	0.190016581195331	-0.0154963084534321	-0.0186916978990949	-0.00859115673341829	0.220009066950433	0.00363392030239795	0.10795880304934	0.0422713803954928	-0.0817461725853843	0.340962968115279	-0.0337989799036553	-0.0345081428679789	-0.0323190232948113	-0.0496671027720831	-0.037905212835883	-0.0595773927075868
PDAC287_Wan_S	0.158667782991035	0.018748967663292	-0.038436264775006	0.119216710422369	-0.0349979071730746	-0.0587195942607656	0.0702542794284352	-0.0181010933328784	0.0821498209905459	0.10636296763718	-0.0378570895008579	-0.0642692538157045	-0.0266170096360316	-0.0206345134939071	-0.000583816584507112	0.00421675951228079	0.103282636710714	0.102276476209434	0.0541062209327423	-0.0632623824015215	-0.0227205506960266	-0.0489466198869071	-0.0159378400522868	-0.0191273781378954	0.0672718904258662	-0.0266174471208955	-0.048441762354008	0.0084916428595281	0.0751858822419505	-0.00774910774169601	-0.0258993157168626	-0.020850084160576	0.190016581195331	0.852315127875246	0.0330577304200846	0.019585329351784	-0.0207032533031416	0.161422898606826	0.0245765394780007	0.125578779369503	0.0596938869852296	-0.0580046346219958	0.117034535921415	0.0114066591930621	0.0153594989948975	0.00794987254124051	0.0119714521523105	-0.0298067117784641	-0.0574459117652333
PDAC288_Saf_S	0.0236172445427628	0.0548016578094622	0.106714158611647	0.016679992370863	-0.0149574364723675	-0.0474193055415499	-0.0169828273352341	-0.0308749404448041	-0.023443385062346	0.0048736977209806	0.0255322798487196	-0.0292039123216675	0.0514795618101026	0.0914783654283265	-0.0272921581521897	0.0357791597013587	0.00891086273032582	0.000701349888701468	0.00386463888247826	-0.0264198133336448	-0.00108315087099988	-0.00893594949175112	0.123795044208314	-0.0455953217728847	-0.0204288409222829	0.0109720726664211	-0.0892219686247008	-0.00678062562431703	0.0384666839056834	0.0263718133024746	0.00338788975208243	-0.00681956177720092	-0.0154963084534321	0.0330577304200846	0.887940121881381	0.0793343871491489	0.00702995124375039	0.0103343837917313	0.0507815000241997	0.0201572861256783	0.000600509627580793	-0.0272406989950777	0.0139912650831628	0.199425185363199	-0.0327786011443004	-0.0257815229172672	0.00377375140201049	-0.0574680594364665	0.0238960317722602
PDAC289_Aiy_S	0.0189107823773137	0.0698850968889421	0.0707817221174314	-0.00109381456455656	-0.0358220739709865	-0.0516278005607057	0.0154951193026953	-0.0280689672135883	-0.0087377141628127	0.0172955882599277	-0.0150535737712017	-0.0209975712453061	0.0697740304191285	0.117353954557644	-0.013144553882123	0.00632029610895501	0.00392966007037006	-0.00373895742269441	-0.028951210127178	-0.0367241130746661	0.0125836575336802	-0.0145439039048001	0.0276343399339782	-0.0406515240687894	-0.0192713106581067	0.0171092743935296	-0.073880960331621	-0.00302164630278139	0.0129658005622655	0.00913890171561489	0.0377460916492913	0.00962040849390525	-0.0186916978990949	0.019585329351784	0.0793343871491489	0.840183727285903	0.00290731262912782	-0.000493640016943118	0.0883421458105014	-0.00949904719715206	0.0242524178794854	-0.0242801842357018	-0.015441841587881	0.0757045752336691	-0.023224314516766	-0.0545106070711378	0.00261315874378723	-0.0512278300239181	-0.0165867941622211
PDAC290_Chi_S	-0.0275680470444639	0.0170614791721525	-0.00152271378796723	-0.0122513191613286	0.0505189544202733	-0.00471203313114396	-0.00781965217599405	0.00328961971453696	-0.0209512525353445	-0.0199880202363319	-0.0129462638675766	-0.00531636378496411	-0.00272787521669668	0.0180133368647046	0.0443830651477565	-0.0257260717107725	-0.0188785586215728	-0.0343944514889822	0.0350242248831533	-0.015599609566912	-0.0404202586326293	0.000811049218315368	-0.000600003524470106	0.04805914108759	-0.0193361677891746	-0.0225096283060362	-0.0186113647409678	-0.0373432088426416	0.0254188072121549	0.0212484827473711	-0.0161249742028046	0.00991614826187735	-0.00859115673341829	-0.0207032533031416	0.00702995124375039	0.00290731262912782	0.900265109522982	-0.0308228797460043	-0.0209921573701158	0.0108269917484423	-0.000118387374963753	-0.00751718607824009	-0.0142617808532157	0.0256712906642124	-0.0141798071268493	0.00472555440895467	-0.0335285595721793	-0.00584030659504931	0.0285345744125944
PDAC291_Nbt_S	0.210484966778506	0.058717967625165	-0.00642615351337118	0.217988761849108	-0.0341450851165797	-0.0231550278514516	0.0128621166495297	-0.022571368357449	0.0849601690704005	0.133805518177643	-0.0482686277191339	-0.0302844452498037	-0.0251288501859901	-0.00118519421549619	-0.0500342619440811	-0.00371352861498236	0.163350620973835	0.151414940175465	0.0304556251354293	-0.033845134556793	-0.0572491529477105	-0.0290851898667363	0.0178237418618275	-0.0633663397422972	0.138020411412932	-0.00798376368555108	-0.0804547719528659	-0.00834195441783974	0.102353692287906	-0.00655286006706786	-0.0226253430525282	0.00562228900865994	0.220009066950433	0.161422898606826	0.0103343837917313	-0.000493640016943118	-0.0308228797460043	0.830985498651948	0.0222956027690296	0.0826963489567282	0.0151286710436013	-0.0412340351650242	0.127134092746148	-0.0239204076207817	-0.0487208776971532	-0.022809633551431	0.00228110773211444	-0.0358309877250877	-0.0253585297395186
PDAC292_Mej_S	0.0495215436162713	0.108995642176698	0.0310589167626978	0.0336638110133601	-0.0457698782335665	-0.0634987882848321	0.0346869787387221	-0.0501912096389923	0.00341392010148236	0.0095886361556671	-0.0213954090433825	-0.0248066425837542	0.0914127973843548	0.177413462551528	-0.0178637031086242	-0.0164372837099956	-0.0118563797004754	0.0676621816100409	0.0182555941080693	-0.0499859745522321	0.0175748676598969	-0.0245174650887401	0.00573532416036081	-0.0328871520761466	0.00963949377109134	-0.023652393456057	-0.0674216056878848	0.0413433109424132	0.0640790712037786	-0.0271668187386927	0.0424711469214547	0.0178913332732945	0.00363392030239795	0.0245765394780007	0.0507815000241997	0.0883421458105014	-0.0209921573701158	0.0222956027690296	0.868084379164441	0.0219616924466854	0.0370565608182336	-0.0327169157784956	-0.00808099469654484	0.00060034557075687	-0.0271879273833741	-0.0529193105644403	-0.00542004769769992	-0.0236735567863464	0.00174650122847265
PDAC293_Nbt_S	0.07902256981243	0.0859353775175613	-0.0290140438907506	0.0542786993403208	0.00130595397056157	-0.0443262875540312	0.158423994550647	0.00474048357993403	0.0555896227348893	0.11288324204821	-0.0314140858539085	-0.00751439711223294	-0.0158640144815097	0.0107927038722369	-0.0252380026595242	-0.0583773717260079	0.0741209893976975	0.0197379021980566	0.113488283614933	-0.0658686437923833	-0.0654303386443998	-0.034870981876946	-0.0419828998807436	-0.0436356083252059	0.0246222019606664	-0.038410343796822	-0.0772342271275309	-0.0101354236172503	0.0971345525476164	-0.0215596299241555	0.145087487218184	-0.00706635792602818	0.10795880304934	0.125578779369503	0.0201572861256783	-0.00949904719715206	0.0108269917484423	0.0826963489567282	0.0219616924466854	0.843213309968163	0.166477270610263	-0.00374819929044352	0.113097500260287	-0.0290794478778982	-0.018086382904331	-0.0341159923731327	-0.0335887684265686	-0.0338124325632191	-0.00627172135642716
PDAC294_Ash_S	0.0172072710030351	0.0904269799292451	-0.0103217921692564	0.00414845718791006	-0.02954952536412	-0.0405387076595204	0.632326903107773	-0.0502835736308757	0.00468667294167876	0.101474238340324	-0.0408054640552616	-0.00937616863601427	-0.00192820757116123	0.0526490135368192	-0.00716391705066988	-0.0576720367542431	0.0252270794705665	0.00419061979166496	0.0188500813524525	-0.041312399641264	-0.0612735762103958	-0.017269106493025	-0.0473905409117509	-0.0383541269918154	-0.00522017180052204	-0.0536743000682536	-0.0668872179266748	-0.0126153612536715	0.0773803063190922	-0.0498394171228376	0.336479896658439	-0.00398280054869063	0.0422713803954928	0.0596938869852296	0.000600509627580793	0.0242524178794854	-0.000118387374963753	0.0151286710436013	0.0370565608182336	0.166477270610263	0.903023506275252	-0.0258892535649937	0.0394340176252946	-0.0132204575060034	-0.00114560183531649	-0.0298218596918754	-0.0312092335664042	-0.0402932786508927	-0.0298980914294038
PDAC295_Mor_S	-0.00484721595407794	0.0300461939884606	-0.0291137357541035	0.00850340026524449	0.17769268726589	0.13521137578767	-0.0559389404660458	-0.0614772254145244	-0.0254297304011125	-0.0578217112632926	-0.0135612035293455	0.185399694055758	-0.0680699582561312	-0.0682176093976854	-0.0441059045538596	-0.0542271715649618	0.00255442640081351	-0.0631187779949583	-0.00810680630351278	0.00285415821816833	-0.00928549989797846	-0.0245734631513147	-0.052891913074841	0.00760682972236318	-0.073431061834745	-0.0524617013968386	0.00671091540677759	-0.0318623437825452	-0.00331410493427442	-0.0379806242892916	-0.0410458619879548	-0.0296174995748429	-0.0817461725853843	-0.0580046346219958	-0.0272406989950777	-0.0242801842357018	-0.00751718607824009	-0.0412340351650242	-0.0327169157784956	-0.00374819929044352	-0.0258892535649937	0.89059554563382	-0.0320737583430074	0.009215844366047	-0.0534215431881562	0.0992996104532716	-0.0351651904478946	0.0618521091898868	0.0167668878019481
PDAC296_Neb_S	0.213412068631404	0.0659894035474488	-0.0408294163515581	0.0766685184455859	0.00640429320281689	-0.0398461144344158	0.0377083585797831	-0.0188887301446577	0.0929270418694042	0.105223319566814	-0.0415466727858631	-0.0409398265940758	-0.00521076587594898	-0.00307463665691693	-0.0125413716260705	-0.016687032881654	0.0740937012793139	0.0432009263599879	0.0987537933999933	-0.0373400917629866	-0.0561336212304653	-0.0198819848424529	-0.00319450750961568	-0.0192024067920481	0.0524810740347034	-0.0342134968121664	-0.0457178722203746	-0.00986221431976723	0.0602834525248943	0.0169025081097459	-0.00760107380088602	-0.0346020380568857	0.340962968115279	0.117034535921415	0.0139912650831628	-0.015441841587881	-0.0142617808532157	0.127134092746148	-0.00808099469654484	0.113097500260287	0.0394340176252946	-0.0320737583430074	0.905490483422584	-0.00589974985092681	-0.0242953321491131	-0.0297646038603172	-0.0612188906024127	-0.0513715984873054	-0.029488824339259
PDAC297_Sab_S	-0.010422905858417	0.0190357936771628	0.123569684817816	-0.00884320270061192	0.0335705173661412	-0.0490314919504968	-0.0336112988970577	-0.0336376026744974	-0.0205137676714805	1.61392206744334e-05	0.018047515369694	-0.0132241214417382	0.0119274302378842	0.0414345812221369	0.0150798914812804	0.0334715364156919	-0.0243479943896008	-0.0239718667778937	0.0147531449735819	-0.026795667517312	0.0201596376068215	-0.0202327383320559	0.169807405393996	-0.0313069020622618	-0.0368512571132266	-0.00536448711998917	-0.0302281190735811	-0.0155618218117957	0.0727596458725685	0.0314907690089396	-0.0168036225978737	-0.0244267963507043	-0.0337989799036553	0.0114066591930621	0.199425185363199	0.0757045752336691	0.0256712906642124	-0.0239204076207817	0.00060034557075687	-0.0290794478778982	-0.0132204575060034	0.009215844366047	-0.00589974985092681	0.875151345598476	-0.0219673658172767	-0.0273336098430408	0.00853211020943553	-0.0451715083110165	0.0290407444000851
PDAC298_Sag_S	-0.0084962772035678	-0.0222233491482452	-0.0216272213356225	0.0114566965243665	-0.0433877184642189	-0.00807454179480286	0.0107713217995155	0.047276918151001	-0.0298858418532155	-0.00845444271346077	-0.0206702778815279	-0.0528176500192	-0.0219995756403788	0.00137742806019531	0.00231648932047944	0.106152428046446	0.0089076362794548	0.00973880283518844	-0.0125114039128958	0.000767683531184796	-0.00435750633459019	0.0113315211676934	0.0234514377793583	0.000171501032954182	-0.0135292124486755	0.032390019146612	0.00144775375206146	-0.00762524483961453	-0.0583052960946863	0.00167628490782241	-0.00367273315142703	0.0149160533997633	-0.0345081428679789	0.0153594989948975	-0.0327786011443004	-0.023224314516766	-0.0141798071268493	-0.0487208776971532	-0.0271879273833741	-0.018086382904331	-0.00114560183531649	-0.0534215431881562	-0.0242953321491131	-0.0219673658172767	0.908745261438513	-0.0115755144178747	0.133001585054685	-0.008473035820175	-0.0195247784511079
PDAC299_Raz_S	-0.0325448748557811	-0.0457310514518985	-0.0656116761204714	-0.0372155179480013	0.109702617716702	0.182457772403097	-0.032139927928667	-0.00768857077365885	-0.0521915544934026	-0.0308889399604477	0.00965398545720683	0.078799999387939	-0.0318561096232351	-0.0636075032735023	0.0214279062271633	-0.0186486603256123	-0.043233176936059	-0.040813666896459	-0.0220159266371656	-0.0324761350465464	-0.0165407488802994	-0.00427739191889507	-0.0413617807452727	-0.00790780537606262	-0.0405484416977415	-0.0188235448999419	0.00663326184344171	-0.029785001592095	-0.0560732483192521	-0.0130311359311663	-0.0335681519523591	-0.0215216234266073	-0.0323190232948113	0.00794987254124051	-0.0257815229172672	-0.0545106070711378	0.00472555440895467	-0.022809633551431	-0.0529193105644403	-0.0341159923731327	-0.0298218596918754	0.0992996104532716	-0.0297646038603172	-0.0273336098430408	-0.0115755144178747	0.813461386202579	0.0252687499038495	0.148437910362478	-0.0491712136788933
PDAC300_Mak_S	0.010386827289787	-0.0312092335664043	0.0283101446774322	0.0507736252966502	-0.078379507815519	-0.0181336312696283	-0.0300329461386898	0.0254812581764715	-0.0237609990735112	0.0104200761394407	-0.0107505820214511	-0.0557334866368537	0.00710902663289383	-0.00432874170479113	-0.0282193526355415	0.116698875659615	-0.0143905107744078	0.0337818772409955	-0.0420942397785971	0.0330186302103767	0.0241071729046825	0.00541071039137369	-0.0192416710585799	-0.0514163313146353	0.0171333907466501	-0.000146277035035096	-0.0272936893492132	-0.01742676510084	-0.0154682547365368	-0.0438243283583552	-0.0190635053477713	0.0195555803810412	-0.0496671027720831	0.0119714521523105	0.00377375140201049	0.00261315874378723	-0.0335285595721793	0.00228110773211444	-0.00542004769769992	-0.0335887684265686	-0.0312092335664042	-0.0351651904478946	-0.0612188906024127	0.00853211020943553	0.133001585054685	0.0252687499038495	0.817357681085761	0.00326681581600807	-0.0489444871481957
PDAC301_Jei_S	-0.0627546812170073	-0.0586923061423819	-0.0301670899350722	-0.0649011460159482	0.0661507260909986	0.19861042448986	-0.0274920340493676	0.00549344971625198	-0.0324243477757865	-0.0135171269293112	0.0140700670442663	0.0611509850099368	0.0235243336947997	-0.0293305641897561	-0.000350801208891529	-0.0252822980019905	-0.0329015890766542	-0.0289795919577212	-0.028992989931677	0.00162909122813308	0.168826290901173	0.0113601217406685	-0.0405087399463459	0.0179723773443253	-0.0278128745114039	-0.0272086532287997	0.0187163203553261	-0.0314904816482608	-0.0546878978122187	-0.0429747874383393	-0.0397295794038039	0.00441865877695403	-0.037905212835883	-0.0298067117784641	-0.0574680594364665	-0.0512278300239181	-0.00584030659504931	-0.0358309877250877	-0.0236735567863464	-0.0338124325632191	-0.0402932786508927	0.0618521091898868	-0.0513715984873054	-0.0451715083110165	-0.008473035820175	0.148437910362478	0.00326681581600807	0.839567857968802	-0.0579598471090576
PDAC302_Sul_S	-0.0257783511520042	0.0413541386927939	0.000816463093505706	0.0091050513242735	0.0468653542653209	-0.05239279753078	-0.0501258056518446	-0.0281299416664893	0.00543630325590982	-0.0681409948609012	-0.0225411272162343	0.0245397907494362	-0.0176887638486866	-0.000819675611737762	-0.00831171327662511	-0.0369693780264698	-0.00174632323900971	-0.0307245003372428	0.00471221112060685	-0.045928794610365	-0.0768881766002144	-0.022400639889326	0.0326131364271828	0.0831782932198823	-0.0736536322592357	0.0583709874425127	0.00182634221612784	-0.041254378211194	0.0599627214340741	0.019183226076285	-0.0184220431661307	-0.0184039969154962	-0.0595773927075868	-0.0574459117652333	0.0238960317722602	-0.0165867941622211	0.0285345744125944	-0.0253585297395186	0.00174650122847265	-0.00627172135642716	-0.0298980914294038	0.0167668878019481	-0.029488824339259	0.0290407444000851	-0.0195247784511079	-0.0491712136788933	-0.0489444871481957	-0.0579598471090576	1.0199309458774
PDAC303_Sha_S	0.0751587034947828	0.0992685490279371	0.00369691812279441	0.0304703902495847	0.0148022526495507	-0.0683492376561006	0.0389373082479852	-0.037097670462798	0.0796376735310228	-0.00413936544434596	-0.0251726533579844	0.00132848444105056	-0.0122841305261184	0.0297923980818115	-0.0394819082852488	-0.0463148750027251	0.0974650176766575	0.0104994249566241	0.0622488532758035	-0.0657831155014981	-0.0546642736295699	-0.040185821431206	-0.0274477387069013	0.0508490367500588	-0.0392552911257674	-0.0199687162167139	-0.0198738913724714	-0.0264312973113213	0.0978983464343151	-0.027921917613722	-0.00112629781569847	-0.0311494075112708	0.076277461662899	0.0886344403851703	-0.00638984226967045	0.0212543887930333	-0.00358862668634912	0.0533674730544998	0.0500965080986046	0.0904927120300409	0.0551641140191735	0.0400468245483523	0.0703921965317685	-0.00765860306048412	-0.0422552888941069	-0.0607489771730148	-0.0599641840128507	-0.0555687735856089	0.034552670885516
PDAC304_Sah_S	-0.0675605618177697	-0.00838696067320975	0.02075642164674	-0.0459505594823422	0.0478825612594128	-0.00862768671955094	-0.0121645877870676	0.0680419184718748	-0.028326919226444	-0.0191729859349533	0.0888788303672464	-0.0239306338294745	-0.0364528724590705	0.040996494816585	0.0697101029433964	0.0259417109956883	-0.0248118377165126	-0.0176530541466736	0.00748088876717825	-0.0618167136688829	0.00794205249929892	0.105289106353218	0.0971211545736608	0.0162229847449491	0.00514947724203889	0.0447840200254878	0.0561174482231412	-0.0450193729496078	-0.0436704430574911	0.106589147311798	-0.0476262905677655	-0.031364212579428	-0.0388046270303794	-0.0176731237648035	-0.01145553419396	-0.0306803143659926	0.00872301766690419	-0.0239034550823069	-0.0217311239907902	-0.0453151127175799	-0.0201836306560872	-0.0283980652024299	-0.0245651509389013	0.0100276522165546	0.00438174599156551	-0.0488065153592547	-0.0417198621063453	-0.0210890055818537	0.00102558085843271
PDAC305_Med_S	-0.0257255795403006	-0.00553937169431879	-0.0572126229615778	0.00629880466501773	-0.0510354460550339	-0.0670901562178999	0.00120899638760769	-0.0920917052748248	0.0250299925393958	-0.0613742524146925	-0.0640600266795616	-0.0185502809168508	-0.0167774281916498	-0.105082435508011	-0.0429020008941139	-0.0675158289904395	-0.00961809776573105	-0.00871824608637077	-0.0507411827984774	-0.0515511313383135	-0.108911357722157	-0.0693113215573455	-0.10435232795583	0.0827674402471058	-0.0514756651992971	-0.0975258141400959	-0.0124674913696854	0.0279557272520943	0.0610886981024441	-0.0965156069038259	0.0232367420824171	0.0107970240352676	-0.0630962475244692	-0.0530917342864107	-0.0509952521331664	-0.0524649278477095	-0.0155170889844655	-0.0486329432395166	-0.0151487814147	-0.0265411606977591	0.010386991346611	-0.00277277210085068	-0.039841848956993	-0.0533973174638198	-0.022571423043057	-0.060417144903774	-0.0468139905467859	-0.0642346925114593	0.0767566716456542
PDAC306_Kha_S	-0.0403581357819606	-0.0527286765350115	0.0834089571143546	-0.0426934846708747	0.0232706471593666	0.0032579567475148	-0.035849252718154	0.0587639582214787	-0.0247779326395631	-0.0594107656600627	0.0132510406935048	-0.0566302212365588	0.0180604758587859	0.0213900091008311	0.0582170474560406	-0.00139185112806396	-0.0413103215881606	0.00112685860441718	0.0199932839873372	-0.0328971595424076	0.0109243868162599	-0.00994424273174173	0.0863235359630246	0.0365483127776396	-0.0211452223868603	-0.0122215155049779	0.080460855987991	-0.0175765489811054	0.00825862748391257	0.0773581586478593	-0.0285287091199013	-0.0191179722133223	-0.0176207349523558	0.0199265128599899	0.0749534684080226	0.00189672259360191	-0.0175029968383683	-0.0457422073159271	-0.0155034175824698	-0.0366147418587	-0.051002962803892	-0.0469055889401575	-0.00805184726748991	0.141640051805327	0.00837718588201969	0.00511442376732178	0.00345230939828641	-0.00917760519342799	0.0241326563980027
PDAC307_Bar_S	-0.0161079669787219	-0.0215498958859345	-0.0245683227041643	-0.00543607058083888	-0.0153432434366876	-0.00554659019457258	-0.0209831889304066	-0.0203483983929399	0.00185045856924833	-0.0210372183110938	-0.0383786808297999	-0.0317103724779604	-0.0120965588907367	-0.0402419835506047	-0.0342116375014951	0.0221199525961882	-0.0287280381609994	-0.00729133451727028	-0.0309066580974342	-0.0378639252018558	-0.0553095091181614	-0.0327433836127594	-0.0289515382408259	0.0462973348552015	-0.0201707248526031	-0.020734150671652	0.00968515625375717	-0.0320132760605783	0.00249339726230449	1.44439668269563e-05	-0.00538608793514244	0.126018014172823	-0.01049033321306	-0.0166955091508913	-0.0200766656068724	-0.00775780275336531	0.0166635866884682	-0.0378991974190048	-0.0191823371739183	-0.042766325900708	-0.0255508043371869	-0.0307259221630504	-0.015139266118911	-0.0198429393183531	0.00579722826859758	-0.00703852295156485	-0.00664866925225403	0.00956058243877188	0.0305161074178586
PDAC308_Anb_S	-0.0324749866487788	0.00155127360797331	0.0117461474474206	-0.0376264256063856	-0.0406565004591158	-0.0659236028284063	-0.0311599618336115	0.00559461809102054	0.0158851917444381	-0.00195412854934516	0.0467022270967076	-0.0442567821462849	0.0464289631136165	0.0418511214981434	0.00259221415592973	0.00617362930834458	-0.00556676918391829	-0.000382682918345633	0.024613889748253	-0.00254538934285741	0.0267234964474133	-0.0028166299584531	0.0411903552968847	0.0175498216514407	0.000311824303038526	0.0127899863326001	-0.0517564757962897	0.0115474746336183	-0.000291139210582009	-0.00835934444117831	0.00459622294607487	0.00383297591545609	-0.00795177260488102	-0.0194972169046845	0.023089145626471	0.00260227630779864	-0.0169348133714249	0.0048888456343919	0.0259667570041446	-0.00811746999706953	-0.0385608385899912	-0.0501150872726798	-0.0314376006653412	0.00543898285070093	-0.0331156832319076	-0.0616030569984933	-0.0318760698701489	-0.00702966388307161	0.0187853335926007
PDAC309_Neb_S	0.169344710464852	0.0579216358017164	-0.013601616193645	0.165704344227031	-0.0572383251973298	-0.0225261433596471	0.0298638174858373	-0.0156492094133525	0.0611629064724769	0.116679298211957	-0.0183455380005625	-0.0639637800095115	0.0221715758101242	0.0472056081181912	-0.00554992601665954	-0.00215739495421802	0.101321501437227	0.163788980807427	0.03329101922374	-0.0452189754187458	-0.0324946187820447	-0.0313410805672512	0.0147178727564329	-0.0195860263320488	0.123744624077753	-0.00917503496985279	-0.0419632130618698	-0.0161699257725667	0.0570665716352942	-0.000575121572837816	-0.0267099751696026	0.00352952547675842	0.2117775704944	0.127614779240319	0.00810425001257651	-0.0229601283446002	-0.0350019539080654	0.148472143553076	0.0309434754442457	0.0479609804212604	0.0124091557586065	-0.0660873315387076	0.11105532091577	-0.0345902259655613	-0.000141191273492675	-0.0407858319219957	0.00100398004327938	-0.00690383229910272	-0.0288936808675798
PDAC310_Neb_S	0.0577357594201822	0.0364361525956665	-0.0219081413038312	0.0114161744888511	-0.0386975526099487	-0.0327300950100195	0.182306238583375	0.0256778529371704	0.0574239420834632	0.13158834488758	-0.034173084147867	-0.0551934662580215	-0.00227595335232516	0.0176496228860096	-0.00842174071988694	-0.0468498643056229	0.0521043995669165	0.028191750336149	0.0971725590451645	-0.0551396009341582	-0.0496185966378022	-0.0182779465890955	-0.0257247045705729	-0.0358600257829266	0.0402450598772906	-0.0270459635450503	-0.0595422298616538	0.00430261591681413	0.0600072355189722	-0.00534436281625145	0.158023039672916	-0.00251897619420162	0.132897080857829	0.134693721822502	-0.00849600377552785	-0.0229385822150549	0.00159442055267189	0.0810363126407961	0.0200956007598734	0.514406029818489	0.15878152905564	-0.0561579563260177	0.109196611786035	-0.0581706054422241	-0.00521951557322625	-0.0400516776348238	-0.034845279641194	-0.013424544194996	-0.026966122557395
PDAC311_Sag_S	-0.033368549483221	0.00088093742531767	0.0929999924704536	-0.0117671327882471	0.00165287946760574	-0.0610647865591166	-0.0378144894122392	-0.0549949028154352	0.0108619358519434	-0.0229037474827697	0.00300924660240816	-0.0220034583185455	0.00589549830614304	0.00425394572570927	-0.00943692434648339	-0.00163995973148281	-0.0261987194205694	-0.0182672282099308	0.0027456072863221	-0.0462297841967035	-0.0108908506059275	-0.0309953581535826	0.107075903908454	0.052621506676004	-0.0554783235900049	-0.0315812597575126	-0.00686281809311544	-0.0251653801721227	0.081065733497891	0.00359121084256325	-0.0178988112689493	-0.00618712272087746	-0.0482019112773946	-0.0162868436024343	0.13459020196659	0.0418465825926807	0.0274866341068162	-0.0432257396933732	-0.00398061312437127	-0.0445985125105705	-0.0268592668793962	-0.00343561635521266	-0.0310776599935971	0.357741496985408	-0.0345415557744564	-0.0482787992422186	-0.0140529365163286	-0.0401107927770534	0.128852587977014
PDAC312_Lul_S	-0.00446283081556543	-0.0376106214656785	0.00545008402912147	0.0125109256750628	-0.0282015251273391	-0.0278748333052486	-0.00333669009037145	0.0253903160103957	-0.0225297526097739	-0.00848200425988423	-0.0335934713888552	-0.0497887235642373	-0.0112521584178712	-0.0117088926157452	-0.0223776172483652	0.0781185073412548	-0.0132279494342971	0.00520378005076603	-0.0385191134711002	0.00148707270420125	-0.0318762886125809	0.0295999594273193	-0.0177700266621494	0.0139153067736744	0.0150677512763081	-0.0190569430748134	0.041077265459576	-0.00747250793651797	-0.0259220649297835	-0.0095126092279319	-0.00989912710515573	0.0434443320011202	-0.0249369583875777	-0.00882805478720069	-0.054519247397199	-0.0163318498578043	0.00145283951360389	-0.0153417122396641	-0.0187500474428127	-0.0374144641898435	-0.01560562498379	-0.0418756614034889	-0.0471177690991315	-0.0483700148363342	0.0952368525793902	0.00868479242692409	0.224900475842081	0.00503895762830525	-0.0261117693038765
PDAC313_jei_S	-0.0284424152305042	-0.0602680172508043	-0.0339493106400006	-0.0536069820848266	0.0735899374585745	0.188139989871786	-0.0198124247490986	-0.0191862198520852	-0.0466123647101527	-0.00848189488866826	-0.000392690384606508	0.0895048165218278	-0.018292274218387	-0.0447806702707619	-0.0115767721868583	-0.00679336737097705	-0.0273340473279047	-0.0370889754511287	-0.0525736975219877	-0.0111508806718867	0.0303782996857414	0.0146181262074719	-0.0319018814771169	-0.0263855801430475	-0.0144066430287628	-0.0178462583996776	0.00658885712975953	0.00524293494608184	-0.0858153833610078	-0.0182526818382073	-0.0195578632439376	0.0199798860133814	-0.0171668444060968	-0.0363878512711786	-0.0631477066815812	-0.0384569359348235	-0.00526960759013866	-0.0297998213918583	-0.0403428238117254	-0.0381613055380674	-0.0293081977760911	0.0648611300835435	-0.0225369711100277	-0.0651634181918346	0.00466704080841283	0.165733436970479	0.0193603527605419	0.162954751857647	-0.0586598228912401
PDAC314_Mad_S	0.020048625822616	0.0108461863968443	-0.00946372029439507	-0.0150237701148509	-0.0326923619405112	-0.0445486939216981	0.00760086899109294	0.00164188766040111	0.0206125438121367	0.0463453488190105	0.0389804005070756	-0.0350047975596804	0.0416090829972107	0.0253375990843001	-0.00974010135714118	-0.0282151965293348	-0.00306309799363248	0.0535575602278488	0.0334022497503775	-0.0089965411453963	0.0250459607369267	0.00311271177271198	0.0287807690197339	-0.0474038842000985	0.002781152931511	-0.00926127417364199	-0.0709916462338391	0.0329137978998733	0.0494936539562	-0.0098651673425983	0.0116502835766263	-0.0278857157412372	0.0376346423802219	0.066639177941503	0.00692763447121419	-0.0112582832059653	-0.030074179087109	0.0670627179753313	0.0312006618585898	0.0185376077884377	0.0071114327996451	-0.0463836694975677	0.0282120933823187	0.00611391262442715	-0.0230824053640501	-0.0426578843400778	-0.02869413308405	-0.0357691383024588	-0.0156206635259853
PDAC315_Man_S	0.0151335927483196	0.0856058967294636	0.0507433294698275	-0.0490784668877541	-0.0365427755985944	-0.0373150457545304	0.102038867242748	-0.00735132462922766	0.040321127557995	0.0379874739229283	0.0103947567029446	-0.0539058389324537	0.125443815289001	0.244130013662008	0.0246069993616471	-0.00822328664851664	-0.00563425122416934	0.00662440277494849	0.0375107247925325	-0.0214669378186243	-0.0184185979728277	0.0288999289595289	0.0508332326093516	-0.0230075407667214	-0.0084614971568906	-0.0011948188825012	-0.0511542778811809	0.00499783405110204	0.0134041603958572	0.0273237803662427	0.106019596704655	0.00605785987624456	0.0574977676542402	0.0756843962443234	0.0334789736583777	0.040054043048606	0.0141893363552772	-0.000321435037404661	0.0777823002233754	0.111593317927106	0.0794499925244251	-0.0769525962464184	0.0464010187679373	-0.00704333528506734	0.0180044231106034	-0.0488865204037338	-0.0222417781981355	-0.012935381431588	-0.0331823449880389
PDAC316_Neb_S	0.107261670918773	0.0387324559604808	-0.0144003541838447	0.0566750226821359	-0.0397153064601203	-0.038014912165497	0.114620986613085	0.0133613962504145	0.0381788735508688	0.0943134314029893	-0.0268627667583072	-0.0681195034169639	0.000947599181448901	0.0403282366870327	0.0231086683885209	-0.0157916654221482	0.0928557865222023	0.126604298576009	0.0501615292864963	-0.0641162434845681	-0.0208270068340072	-0.00588493005116345	0.0224532613768446	-0.0386206646451245	0.0493068479193301	-0.0152796987602114	-0.0428735643779628	0.00666760440525503	0.0768647850926367	0.00548606715917426	0.0531619645396999	-0.0106456403397317	0.173837351903088	0.187130165434772	0.0121306419571491	0.00829132947748634	-0.0068842548514448	0.153159629812555	0.0379061564238576	0.137466008719201	0.0962133187955347	-0.060300883301202	0.112050981780316	-0.0157793611603521	-0.0108477583468369	-0.0443319748572614	-0.0363953431994722	-0.0266940069720716	-0.035376112837885
PDAC317_Kro_S	-0.0346508723048144	-0.00372402825171506	0.0298667158230604	-0.0363938120024488	0.00236242523118517	0.00310981343548883	0.0145033411163156	0.0411011083846566	-0.0333314179554006	-0.0325398984654546	-0.0541570099299197	-0.0134552228210744	-0.0331292999482954	0.0041736125675822	-0.0227048012409275	0.0194776533896655	-0.0285027334561094	-0.0326168958014947	-0.0276763792338783	-0.0043606780998532	-0.0366680056408756	0.0561801726154977	-0.0411668265528131	-0.00645934767741684	-0.017867695158007	-0.000117949890099901	0.0524265524835444	-0.0235371708800368	-0.0198443611441606	-0.0207006283939585	0.00272083470590576	0.00805339239715229	-0.0353436842723512	-0.05360309940666	-0.0238265124318749	0.00507980777746854	-0.0285463178856718	-0.0318013146440362	-0.00506546621553813	-0.023240501456729	0.0142714741384676	0.00767972563780446	-0.042216298055615	-0.0382828169590056	0.00273423267986159	0.00836619407481509	0.09577151376864	-0.0100297710226271	-0.0339428030526505
PDAC318_Kha_S	-0.0179742774079658	-0.0276832696204841	-0.0148955323641308	-0.0203611401396	0.0195541585552337	0.0117931770702859	-0.0198445252009845	0.0144373902730881	-0.0188012331718848	0.00526595758704269	-0.0024681732643854	0.0171816234528911	-0.0111897074535546	-0.0196310872730269	0.0172217080035426	-0.004232604405957	-0.0191411042254992	-0.0182584238270456	-0.0188384740709212	-0.00341297651350776	0.0388202263612934	0.0115381233946532	0.0172102240258662	-0.0177118411752554	0.0066905176749999	0.0264235458876265	-0.00520557074319055	0.00437802737022269	-0.0324104576313589	0.0222823688518977	-0.0130734625917451	-0.0312140458999067	0.000427374992706624	-0.0385148479936775	-0.0129280535601183	0.0122606843329326	0.000364814657174057	-0.0172883011414271	-0.0188764805684694	-0.015802055687665	-0.0213814095277388	0.00272050659225787	-0.00592151472290404	-0.00678740663970693	0.00874746213367261	0.0212479358912912	0.0156106699923634	0.0110941856290472	-0.0172747937962552
PDAC319_Sho_S	-0.0126398604060479	-0.022760963360326	0.00443347857671744	-0.0164948676552017	0.0913156757445769	-0.00492033061195125	-0.0489900402596456	0.0703927433878482	-0.017227326688526	-0.0103571737576214	0.0139245486414235	-0.0217601073630211	-0.0154282795571012	0.0289921288945881	0.0182633047787949	0.0177493694349707	-0.0258866833414186	-0.0180152916139531	-0.00301240443503225	-0.0561518315379237	-0.00718748654771059	0.0265485571874757	0.0403169167661802	-0.0098875884418713	-0.0046827216452651	0.0106029448125359	0.188489212164366	-0.0283906279597443	-0.0432771441648773	0.089742480174122	-0.0387074507049936	0.0135885602659758	-0.0208880359725162	-0.0108577658130978	0.00615197380758331	0.017140062390824	0.0325121867948462	-0.0448626439971285	-0.00732605987833952	-0.0139018948670796	-0.0466805576633074	-0.00712448872731416	0.000683577066106961	0.0467210389458537	-0.00343282738920556	0.00140066944358809	-0.0226098670254691	0.0111226768308063	-0.0245698539011878
PDAC320_Jei_S	-0.0584283387126481	-0.0448359027348248	-0.00425644733103759	-0.0346805119043412	0.0690432666396517	0.0340915618390032	-0.06056474135972	0.00968242197335799	-0.043844069862837	-0.0321316157162535	-0.00428685252907611	0.0500661029005661	-0.0557477048949292	-0.0594068829818959	-0.00376870639343717	-0.0337142172112816	-0.0619390453739409	-0.0562054781193549	-0.0241772659214779	-0.025167512910834	-0.0699669473114537	0.0211040033710799	-0.0411534832644653	-0.0209042229124792	-0.0276333963460037	-0.0184263633291613	0.0631204324958366	-0.0208021795679829	-0.0532635017810853	0.0102553630881959	-0.0405374498905368	-0.0160331570670012	-0.0631564016932504	-0.04732223858738	-0.0465221881425886	-0.0420162581016132	-0.005969911485969	-0.0411205625284596	-0.0494312984304605	-0.0617423412420261	-0.0506827238835436	0.0521323439125959	-0.0299598314808166	-0.0299414024309262	-0.0307364217997831	0.157907051498384	-0.0154163580945609	0.0327658186446712	-0.00974371060726799
PDAC321_Zab_S	-0.0465884670994641	-0.0527000759620364	-0.0199507246516876	-0.0543413551144304	0.0869360147724343	0.132337318974515	-0.0209589085204622	-0.0118500908555574	-0.0333864863626395	-0.0150888459883507	-0.00344518633660972	0.0607984268952703	-0.00936780173799288	-0.039771249837087	-0.00266947098737086	0.00299825479520353	-0.0509577378060901	-0.0146507048971909	-0.0544242038105247	0.00964753255546484	0.0276348867900581	0.000335612542511148	-0.0263859082566954	-0.021650900203879	-0.0025287102324226	-0.0271834431635195	0.0253353022887648	-0.0127142328329048	-0.0691724201130687	0.00569666143551682	-0.0349221676060182	-0.00166052152008443	-0.019103207099167	-0.0417928127073947	-0.0376872906880707	-0.0158211956504591	-0.009412479879715	-0.0190551931353579	-0.0312122959604512	-0.0542639749791344	-0.0327298762675876	0.0860373114908416	-0.0212365473521919	-0.0333410426224056	-0.0263059578978242	0.119014373672832	0.00768787379339392	0.109169706466908	-0.0518560036028189
PDAC322_Khi_S	-0.0424894526674902	-0.0504727311488887	-0.000655126617316937	-0.0240818942211555	0.072429946342039	0.0351772898998977	-0.0174007894370481	0.0896358432385551	-0.03904075948565	-0.0283757534743729	-0.0475202004882785	0.0168264404290415	-0.0366063749606787	-0.0297052152900476	-0.00235672399531607	-0.0263953141812685	-0.0143363173368966	-0.0603398194540859	-0.004872808818614	0.0249593934194896	-0.0380931125849126	0.0388458739114375	-0.0129714739328568	0.00771565408224931	-0.0153605787744182	0.0199468012205516	0.133518035936476	-0.0527454103310544	-0.0772135012821053	0.014492021195463	-0.0339053980967902	-0.0328742462726627	-0.0354380169461218	-0.0476359699203786	-0.0500555346455865	-0.0587199770600213	0.0115401467621486	-0.044671080312364	-0.0666759127374285	-0.0447560070615616	-0.0144559694471634	0.00239966613022161	-0.0211040988096571	-0.0176342422975275	-0.00232260017593466	0.0162565070226426	0.0119929435962478	0.0127308711903705	-0.0266534849365562
PDAC323_Nen_S	0.0729450300836308	0.0167018666140562	0.00838609963612092	-0.00988069805526544	-0.0639695766839578	-0.0319447003081676	0.0609694834770411	-0.0124468748954759	0.0490141158597971	0.0159009411995372	-0.0145593799318593	-0.0600230804126484	0.0117227420072038	0.0152926731819422	-0.00201275152110296	-0.00102419978559422	-0.00601628488153857	0.0353562758948262	0.0391806592035094	-0.0462321903634548	-0.00569894429841324	-0.0163764186283105	0.00833863252839164	-0.0314772477311288	-0.00513453413842067	-0.0168249499849871	-0.0684070950293465	0.00464155731509278	0.0786765192851137	-0.0068685053963457	0.0421295806139929	-0.00264365938040287	0.111540108830539	0.113216550828866	0.0311479996181022	0.0494853964293945	0.0074195862006293	0.0486897208332418	0.0352791145019621	0.0244705587697296	0.0530878108552749	-0.0504186470825935	0.0832892503184798	0.0297075260182218	0.00469241493051695	-0.0556476849179283	-0.0171375876058259	-0.0605126806609202	-0.0114220119162663
PDAC324_Usa_S	-0.0238340590457766	-0.0114693696527797	-0.0582058776593731	-0.00145993471000274	-0.0547503487765351	-0.0603219919458834	0.0114715163241299	-0.0831427883276624	0.0119996699260298	-0.0537732810187028	-0.0650532813773569	-0.0233469743354719	-0.0115976074034998	-0.0984430558427949	-0.0345197362168713	-0.0596572883808501	-0.0136163266221924	-0.00905040646925954	-0.0592382872524843	-0.0432461374251509	-0.103516895922674	-0.0636421192633556	-0.098082130830107	0.0606277531127553	-0.040311653015175	-0.0929298169027724	-0.0154011008099336	0.0379349210536567	0.042589322520306	-0.0913357861156755	0.0325805984904329	0.00889369144941913	-0.0570321057696262	-0.0472250622619941	-0.0520056781118684	-0.0519556954661718	-0.0196870306499935	-0.0446379408339263	-0.0160475940675087	-0.0279722830586743	0.0165112325846275	-0.0121284406001908	-0.0321120929542035	-0.0583828949724142	-0.0147128824334676	-0.0546105723625307	-0.0441240054901021	-0.0706798288971202	0.0450783379676525
PDAC325_Khe_S	-0.0438188597975569	-0.0516475967507956	0.0101899044154403	-0.0382725907503128	0.038792774186086	0.00195222848570467	-0.0436457251626827	0.0464428532580442	-0.0628559589629919	-0.0270006838616403	-0.0382291703775742	0.00810479686865635	-0.0552272619637551	-0.0327259935894208	-0.00563507150828909	-0.029064081222055	-0.0513047179887422	-0.0533068127826079	-0.018951892021878	0.0355125126768336	-0.0466087007744178	0.0173316260755885	-0.00847123119511157	-0.0312102725929559	-0.0166985715449384	0.0284737093309093	0.162650481134829	-0.0438407340407501	-0.052974871142151	0.0423108634044565	-0.0373382871379232	-0.00514984610865588	-0.0514574548918387	-0.0675275317105478	-0.0663926412880766	-0.0439513083400917	0.00228619349365685	-0.0369512224046195	-0.0469962576781933	-0.0542074300604799	-0.0419114804767177	-0.0169510003113879	-0.0422835066678262	-0.0336279233218844	-0.0255368048215433	0.00928633411473708	-0.000575066887229833	-0.0334327503869931	-0.0260425373241701
PDAC326_Dah_S	0.0703798922699722	-0.00973135165986385	-0.000223329056683155	-0.0173138940059631	-0.038390985091596	-0.0356431426616661	0.0763569198512984	0.0248768728370433	0.03890220008766	0.0639567394987206	-0.0429071960268723	-0.0649063411487066	0.0162751001293569	0.0224979942041747	0.0265450573085648	-0.00536656517309254	0.0357033107630863	0.0394106668706859	0.0405477447174766	-0.0297372063707177	-0.00350763730092634	-0.00108342429903982	0.0173898662480904	-0.0273112434293758	0.0178941222393017	0.0167554585098796	-0.0283874561944813	0.0394497123947858	0.0398112936347694	-0.00213584882467271	0.0125196753723401	-0.0144984601645662	0.112984465108586	0.132209956193522	0.0147428093936732	0.0227001668968878	0.0219913867318202	0.062205487588673	0.0176375920522534	0.110423374029918	0.0588936724836144	-0.0615436684282237	0.0966247186243909	-0.0124717568471081	-0.00307562099786063	-0.0308503866068198	-0.011941306449673	-0.0326588943484256	-0.0577309878396487
PDAC327_Bay_S	-0.0168358871065836	0.0510521390981075	0.0164643123329781	0.00610488949910998	-0.0535732410647012	-0.035019234560188	-0.000324278689019764	-0.0174531782494958	-0.0129493262616236	0.0250781158744208	0.00586498373688852	-0.0334943263815818	0.109915836902228	0.171181271923353	0.00305190137663485	0.0185931136805404	0.0179281913730751	0.0376048387238712	-0.0372410014413214	-0.017153501117749	0.0022333125107373	-0.00243421350182796	-0.00829262799943908	-0.0208834423814456	0.00353608774971636	0.0155334539138914	-0.0624667068053689	0.00306092450195206	0.0281491502475302	-0.0364812542896136	0.0527491428850362	0.0204594241097843	-0.0253072893248387	-0.00908677239856823	0.0372601006511465	0.0706051969748621	0.0212072497989519	0.00429249907933727	0.0970433369535007	0.00464543999325959	0.00296396691899819	-0.0533729823682672	-0.0260497558244239	0.0255254441477217	-0.0278308660764302	-0.0410958993192593	0.0438710984858196	-0.0141768541040182	0.0204985243194922
PDAC328_Mis_S	0.0452512538600946	-0.0480647050869653	0.0313390164467867	0.0874925502048774	-0.0789737763174701	-0.0163239204446468	-0.0128721101831517	-0.000371964539180956	0.0148639380153555	0.0530802642413731	-0.0250475326869194	-0.0661239708960562	0.00807734469344886	0.00897714168720116	0.0265809310674017	0.0182884054728591	0.0421269010192017	0.0887710450339119	0.00986419693429347	-0.00704382745553923	0.0637194586456823	-0.0141835804338001	0.0616847165438508	-0.038857398642083	0.0635798462885018	-0.00292129821213258	-0.0564008697966783	0.0133079684114151	0.0362240271223005	-0.0125315282166336	-0.0351891974297993	-0.0354716485950314	0.0714400821519386	0.0775381289837314	0.0151907938942699	0.0395123821015343	-0.031049168791838	0.110217920200726	0.0376436655055392	-0.000759138643700598	-0.0266006039536367	-0.0613618387816803	0.0267992360144698	0.0553219913694205	0.0233525115145171	-0.0352876315241686	0.0337701745208871	-0.0139234956822329	-0.0457868307720412
PDAC329_Kha_S	-0.0333580498464883	-0.0166919545863724	-0.0355337167600921	-0.0159464256927401	-0.0504171158855701	-0.0191907040719398	-0.0424574069012121	-0.0797196333247503	-0.0356703214088336	-0.0424856793605394	-0.0394534170834897	0.0483320222714251	-0.0113425537278671	-0.0507609243029592	-0.0620993288909391	-0.0370538126051956	-0.0497987310304983	-0.040974333212713	-0.00967590045336911	0.0319873143294253	0.00383543676781532	-0.0526979432233252	-0.0602563145306959	-0.0399555403359896	-0.0503851248049001	-0.0461062494082699	-0.0640841977182902	-0.000119152973475488	0.00984117429333269	-0.0681914149914616	-0.0211766119258425	-0.0299073332971529	-0.0586401360723663	-0.0641756320548377	-0.0243710170305616	-0.0109617778394814	-0.0218101993799335	-0.0342260745020025	-0.00719831429809118	-0.051018657573383	-0.0306865485253026	0.0160385301892224	-0.0400992541137691	-0.0183248121551369	-0.0305816615291913	-0.0373473649488484	-0.0329050889555651	-0.0317979788219492	0.00750505980590679
PDAC330_Kha_S	-0.0737177784773998	-0.00625044865492179	0.0628676756157392	-0.0566066517395184	0.0318862006402647	-0.0288653537226448	-0.0321704424979214	0.004335153853564	-0.0338058702902611	-0.0090260713737071	0.21867523028612	-0.0486414195087539	-0.0100705118005745	0.0718863167130799	0.0342586810569992	0.044493967560746	-0.0267964331158238	-0.0177402230057986	-0.00267723634370443	-0.0456684364307581	0.0450650493649125	0.225976141751107	0.088963483688404	0.00118821585657418	-0.0104605295567093	0.0793484960360089	-0.0252328075267657	-0.0181132882234586	-0.0488403110649882	0.0901806759508899	-0.0177667455256704	-0.0123912596321571	-0.0524914503675815	-0.0459727071535754	0.0164808273865889	0.019475684707778	0.0199002090825501	-0.0372640240822823	-0.00772067122554485	-0.0507339642982237	-0.0419752985812339	-0.0416899490787786	-0.0423988386150623	0.0211705010703872	0.00919697783129287	-0.0708986807002681	-0.00914725468099744	-0.00691542564799511	0.000543472538454538
PDAC331_Ske_S	0.126205913921853	0.0327182421657261	-0.0206206233494793	0.13356375310475	-0.0164267293876549	-0.0429559209035852	-0.00183890597332501	0.0364954317947201	0.108121820846737	0.0540854404017088	-0.0150875335337591	-0.0356614623403404	-0.0230020175203151	-0.00785864301448596	-0.01505876890396	0.0128200087313828	0.111259134176722	0.112897350935069	0.0615418230501912	-0.0207372677513071	-0.0326193566538539	0.0101659521191437	-0.0235614512899813	-0.0477600515648919	0.346091001632668	-0.0265311532314982	-0.0498751268248505	0.0900127364487738	0.0376155571030358	0.0228591379592944	-0.0410697049130354	-0.0294267014885902	0.206166608372912	0.0825785561571326	-0.0264145635152784	0.018710031510408	-0.000311919741615607	0.118675432274553	0.00646127560633516	0.0548764677211829	-0.00547927221114552	-0.071217497794809	0.105203960861588	-0.0362260365571569	-0.0186391997154312	-0.0503719455733761	-0.0429246954214269	-0.0272477534385075	-0.03997369595784
PDAC332_Aza_S	-0.0730899330121469	-0.0698603650614947	-0.0229275357222423	-0.0722314236524218	0.0384810662205829	0.202424308161811	-0.0229741278602438	0.00329738507087054	-0.0557926017790833	-0.0327041740318356	0.00632767866603269	0.115783274525156	-0.0170581294174266	-0.041485971761002	-0.00784420601397845	-0.0185578822163604	-0.0505174639762189	-0.0426890004510201	-0.0430028958408425	0.0543897111245262	0.0447141318184856	-0.00383460255105669	-0.0299722997994367	-0.0381930231906975	-0.0308932601234785	-0.0112289170344785	0.0392550316303663	-0.0091831284398343	-0.0994515678252171	-0.0141938613281009	-0.0307385545384945	-0.0422767803380442	-0.0705545441692309	-0.055458746142347	-0.074225370290698	-0.0352051656273302	-0.037759858489864	-0.0408603137200685	-0.0533951847251085	-0.0512136664514506	-0.0329592823930763	0.113239026613747	-0.0736752330743892	-0.0548800083530629	0.00520574873265341	0.122348008335476	-0.000740818965026299	0.13422501147648	-0.0605594368557455
PDAC333_Fan_S	0.111273953976485	0.0200786482213986	-0.0192656233548765	0.170128464598465	-0.0680365453496536	-0.0387075600762096	0.0272133701237251	-0.00670045652301395	0.0772549122199873	0.126126018248589	-0.0434130925863231	-0.0548003861078396	-0.0135078303759541	0.00193604154574168	-0.00261970708410631	-0.00758100418275626	0.0761337478851199	0.1361028058834	0.0205867868907767	-0.0109940970337994	-0.030148223400318	-0.0234397758122191	0.00434893462677573	-0.0181840514001886	0.152706504864808	-0.0223600631682027	-0.0258196934716394	0.0299117220784304	0.0468951032360636	-0.00490835446380296	-0.0289225548685949	-0.0289817793820406	0.132526039007664	0.10994804672533	0.00528208984139767	-0.0155052768931413	-0.0197942691272481	0.119884476381449	0.0286450393407201	0.0443317700474684	0.0134591194318801	-0.0620409793472211	0.0742168532684915	-0.0265000371205559	0.0244591841632691	-0.0295017848283509	-0.00841195199605798	-0.0465412187341668	-0.0460023467531022
PDAC334_Rab_S	0.0967895957324596	-0.0136117877167298	-0.019231663592319	0.0501265851829953	-0.0488136791739003	-0.00115435153259377	0.0269296611895093	0.00732809717847376	0.0513258952516706	0.103090362113045	-0.0394297382152332	-0.0460691725660574	-0.0131905444784367	-0.0216147530170023	-0.00852701051525422	-0.0153685628731838	0.0445038656557909	0.0773594711024508	0.0538986890504468	-0.0507116525701665	0.00691560363745796	-0.0341464522567793	0.0134149881462378	-0.0464226056504516	0.0261366105025398	0.00287275132488254	-0.0112845869834051	-0.00476606251183121	0.0642205428716306	0.00844193364187153	-0.0524390068695256	-0.00197173731511567	0.134397325827234	0.318819124874722	-0.00422259693969611	0.0131102799385565	-0.02272235532109	0.121661321156033	0.00786740664440212	0.0923938025059619	0.0141627591497974	-0.0492487578710132	0.0782603071227549	-0.00208285847053716	0.0087728362557767	-0.0217235773768885	0.00586558527857632	-0.0166721583962826	-0.0624699879418479
PDAC335_Ash_S	0.0823041437762739	0.0187546002809142	-0.0102353889086432	0.115788086858659	-0.0306221835647067	-0.0307762876080028	0.0307917228820928	0.00749833347612482	0.115519252409814	0.048879151779295	-0.0204998775270529	-0.0214813748191318	-0.0220094737354236	-0.00463383271172832	-0.0413857330415692	-0.0013325172434024	0.0703880951111696	0.101320517096283	0.0164037206793329	-0.0238830026649213	-0.0637714507262353	-0.0180841954800117	-0.0239855381798894	-0.0405686753726951	0.279686267858908	-0.0299344573587124	-0.0556738246385443	0.0131077644005893	0.0594454502681628	0.0160129920102943	0.0216192511694959	0.00863005213333308	0.10153860330092	0.0787888982095185	0.0196697639305097	0.00709885510980899	-0.0082226851068288	0.114559519989712	0.0100724397294928	0.0558518402251678	0.0261897649134992	-0.0626610047705324	0.0571982545793172	-0.00264240161141927	-0.00900950163448826	-0.0424164473808329	0.0491872504946712	-0.0439158720661187	-0.0452915979061472
PDAC336_Umd_S	-0.014708179471181	0.00481693405989427	0.0416530502260291	-0.022117641868014	-0.0151111030307998	-0.0577984698798998	-0.0330886138559561	0.044310387974747	-0.0473277618337862	-0.044716086567734	0.0287355987075399	-0.0445026486397765	0.00534979062408061	0.0777937295154439	0.0282835674719525	0.0518952818019896	-0.0260318189450054	-0.0139792203167676	0.034172824652466	-0.00341800758944221	0.0280745590782414	0.046974616110071	0.108728120182445	-0.0415591957900912	-0.0335639958461523	0.272379942518731	-0.0325301097416257	-0.0340391590939167	0.0171923418320558	0.0539583510487563	-0.0174915128606919	-0.0444838914762384	-0.0293698284562879	-0.0142053453057773	0.0702617713567289	0.0219831838906227	-0.0040446499713194	-0.0106137039446697	0.00820618398585682	-0.0354424464803685	-0.024099502986926	-0.0459651058540658	-0.00128171431358616	0.0792270939862864	0.0353836733844256	-0.0360061457274572	0.00974164648680358	-0.0604721586254049	0.0732128255059237
PDAC337_Dib_S	-0.0125378170615516	-0.0161080763499379	0.0218441730751299	-0.0331605801160617	-0.0289443744261802	0.00943387588507524	-0.0295531346142469	-0.00876784593281138	-0.0450801286600769	-0.0169004161240037	-0.00582340874218254	-0.0167470776792193	0.0322382118988513	0.00368067649722348	0.0034950188581211	-0.0203375159569513	-0.0281542767620417	-0.0237858263395355	-0.013608069095387	0.0689485511666251	0.0353362062766963	-0.0229143018051104	0.0079652391970837	-0.0351045987942494	-0.04440087872332	-0.00482643542304442	-0.045247247878073	-0.0151954829239175	-0.0283562853979309	0.0149519818442081	-0.0174933174857553	-0.0204974166746936	-0.0355876367695633	-0.0148682442457473	0.054393703173909	0.0325846452254236	-0.0112583925771812	-0.0276494192291427	0.0023060443693547	-0.0299666124962065	-0.0270204253661222	0.051256882014396	-0.0318827415143229	0.0233842838527552	-0.0133244695323871	0.00479101308171033	-0.0068218585727362	-0.00822175545149309	-0.0190502714306393
PDAC338_Ajw_S	-0.0148941105383233	-0.0153220254207902	0.0156586839561725	-0.0401445337971789	-0.0279780250475125	0.0103315401401162	-0.0251267721328867	0.00413254367598696	-0.0267621999252264	-0.0209910089723482	-0.0236338550349508	-0.0374337135238535	0.00173818901605917	-0.00665167696069312	0.123973483347162	-0.0118759024625253	-0.0196325637844424	0.00162384140976673	-0.0190637787758112	-0.00369838070157105	0.0269613788421393	-0.011670940803805	0.00867401936215141	-0.0229769168262509	-0.00742635328338029	-0.0190566696467734	-0.0201895913873573	0.062706790557053	-0.0380618871027543	-0.00247211062816019	0.00011200309146863	-0.0293015261319171	-0.0201716545079389	-0.0241273926469973	-0.0132478003099949	0.00917636135708328	4.50679072974178e-05	-0.0281512143679948	0.00486932287234199	-0.0307603194104717	-0.0295741885733204	-0.0105120433994292	-0.0125087790037126	0.00858739735910635	-0.0211412303374775	-0.0186258564270833	-0.0151280008836665	-0.0179359427967698	-0.0177748389956518
PDAC339_Hbe_S	-0.0507289332222892	-0.0348355456029731	-0.0316293830925376	-0.040881258307926	-0.00881323498743726	0.0546780136498126	-0.0446832205173362	-0.0292811284001395	-0.0493923075919685	-0.051279507923462	0.0213050276660255	0.087506166921265	-0.0254852362932153	-0.0425723560491924	-0.0107078178760084	-0.0314581077683349	-0.0491311838138498	-0.0303474430702001	-0.031270918932209	0.0836621514793157	0.0503245470838937	-0.0334510700656674	-0.0191074725765897	-0.0449716870994466	-0.024810634633137	-0.0193555264944006	-0.0313750403298086	0.011194588405304	-0.0628126479614693	-0.0175897828982374	-0.0506532483408407	-0.0543184418446854	-0.0702586403444351	-0.067337280480375	-0.0165430456758347	-0.0354244002297341	-0.0309216966396296	-0.0565508724193757	-0.0270676190458115	-0.0646891299137981	-0.0372738674917193	0.0253947455446423	-0.0447633896186394	-0.028397901145606	0.000238654959557261	-7.064683919461e-05	-0.0253604437357981	0.0384733555498573	-0.0249593794868507
PDAC340_Bat_S	-0.0325604055684482	-0.000757826189108964	-0.0445237025988498	-0.00845198186110149	-0.0463826851566239	0.00104483019244271	-0.0466480197265576	-0.0990810728311324	-0.0195816514834103	-0.0552705182796695	-0.0287822862841185	0.0523836242812779	-0.0185896545545986	-0.0710496129783011	-0.0711322429319634	-0.071938090051201	-0.0457385433801923	-0.030620871110115	-0.0207865394840997	0.0476209453108222	-0.0279150819127241	-0.0657746939178687	-0.0862458684670498	0.0252601642633963	-0.0766837617975739	-0.067330772893025	-0.0533615530761988	-0.00764099429471358	0.0315791956370482	-0.087870523194617	-0.0295999454946803	-0.0110712584266634	-0.0751425573077889	-0.0614376330343447	-0.0330433341725461	-0.0261334248046378	-0.0232791641815729	-0.0460235647689996	0.000622383870774009	-0.0378834479639057	-0.029485379145956	0.0471949991102425	-0.0436717008264746	-0.0325692099513335	-0.0602887977818378	-0.0448262780678199	-0.0398431067259766	0.0163666438371205	0.0656290253908409
PDAC341_Ray_S	-0.0282932328919265	-0.067356529814385	-0.0432185758787275	-0.060970235142914	-0.0543328788451929	0.017606639998135	-0.022384890434227	-0.0501428128759274	-0.0161215290095017	-0.0431303133074429	-0.0332037817463683	0.0176548180187681	-0.0142709680353569	-0.0667824403017795	-0.0108523519379075	-0.0247427151080221	-0.057183092733267	-0.036862522348471	-0.0592243424224487	0.0901199749260287	0.0272048391688797	-0.0475644411451367	-0.046614442763256	-0.0149376949678856	-0.0368291094419935	-0.0387147238908554	-0.0328589343024274	0.0160726540086038	-0.0671126320027808	-0.0435341665223974	-0.0338668994287702	-0.0345528756953089	-0.0318622344113293	-0.0376037857646806	-0.0555118458676985	-0.03465885640358	-0.0580079704440826	-0.0395756394173317	-0.0302085416259232	-0.0528481099028464	-0.031065027618153	0.0372529368365006	-0.0391641302172597	-0.0720802179463488	-0.0164675795368181	0.00608667919165159	-0.0264322269666569	0.0308507286531065	-0.0505775087737842
PDAC342_Gha_S	-0.0380192323285276	-0.0695872651352277	-0.0522233815172487	-0.0500048410869862	0.065592878203964	0.00977806710172026	-0.0377001418059467	0.0562777317401394	-0.0336862181799943	-0.0138860907263725	-0.0276044129737726	0.0133463577082192	-0.021696015830465	-0.0529923705367058	0.0234058846679085	-0.0226291163594791	-0.0313817119739826	-0.0389215448602471	-0.0132896348001019	-0.00795226477535287	-0.00905937490896876	0.0151723648443796	-0.00320391343418874	0.00534311897990675	-0.0280530537016653	-0.0103204797146648	0.11618931516443	0.0154045052502675	-0.0719190594596229	0.0485483585366058	-0.0158269376392973	-0.0205825074807152	-0.033397532855452	-0.0417233619852562	-0.0485473602630232	-0.0378941116574624	-0.0332712091010113	-0.0540151554628118	-0.0470176944365226	-0.019714592196417	-0.0433152053480335	-0.0144740156977978	-0.00146305178965782	-0.0382083351609328	-0.0020421723781978	0.0301709318602698	-0.00657210940107784	0.00615995790634883	-0.0177015602809546
PDAC343_Bar_S	-0.017549096805898	-0.0228879980276706	-0.00682913175859797	-0.049127137078859	0.00669735337599778	0.0014176219820628	-0.0290610188280079	0.104178988511163	-0.0377881856347994	-0.0134720113027253	0.0252078301365564	-0.0551908413488383	-0.0169805305396988	0.024288947865618	0.148311750664862	0.0137158683613603	0.0261440477452254	-0.00700675061332676	-0.017134033041307	-0.0122259450392246	0.0229927895852049	0.022661012001572	0.0505699214069135	-0.00915605906388266	-0.00843289658391548	0.0117122423704711	0.000619977704022747	0.0258723696447659	-0.050401475801687	0.0489710236007064	-0.010596313921331	-0.00370116966757817	0.0149673485000513	0.0182922334654179	0.0129363797051706	-0.00271677403827616	-0.00213770813534412	0.0142254835421539	-0.0257662656326399	-0.0327713826440467	-0.0418794347104397	-0.0301580121241469	-0.0178854132949935	0.0104828005317972	-0.0217528341771595	-0.00763826001431448	-0.0267034675822527	-0.0195864091313048	-0.0407777931376221
PDAC344_Sha_S	-0.0599103733745953	-0.0740409704205793	-0.017758378627649	-0.0687622233675881	-0.0733205422210112	0.0294671827711365	-0.0370110484597529	-0.0300057127059143	-0.0351950487898533	-0.0420962631460923	-0.0167756782521944	0.0152288550774261	-0.0176155945052053	-0.0543552452588581	-0.00179072795269196	0.00861627136012135	-0.061755465787942	-0.0280498819364022	-0.0455694007947008	0.109733351028389	0.0480803044178792	-0.0334544605733623	-0.0191881338483646	-0.0420302029316487	-0.0381904529671223	-0.0267082252301472	-0.0265275439813713	0.0105644461445158	-0.0697618215959094	-0.0481151252175256	-0.0364474038982722	-0.0337849803880116	-0.0483600620556816	-0.034002629107784	-0.0422776006221639	-0.0220170203493253	-0.045649460524788	-0.0370133452552882	-0.0390994918286238	-0.0722736409417847	-0.0490224141395715	-0.0237871934797352	-0.0632173214605435	-0.0415115646255381	-0.0256332702340254	-0.026689522752217	-0.0248315245353865	0.0704343044499153	-0.0654784072938168
PDAC345_Abo_S	-0.0619179367292593	-0.0908072497145201	0.00285722061221539	-0.0674729007881728	-0.00912423204003655	-0.00507995790165364	-0.0561469645188132	-0.000315091506878617	-0.0543137935680069	-0.0497274209976885	-0.0161388643472323	0.00842191870934978	-0.0203443516579492	-0.05050740182435	-0.0144101429076736	-0.0245485811996825	-0.0649306762442591	-0.0631379179577523	-0.0496976173413377	0.0503994663668305	0.00575457349437081	0.0124372641611097	-0.027162717318094	-0.0230287040970108	-0.0244605373708299	-0.000726600706950726	0.0586349001866387	-0.00838258582457111	-0.094529917792355	-0.0047647500572396	-0.0596529135322114	-0.0195313407240659	-0.0476974912293593	-0.0572596525844433	-0.0639376949745037	-0.0315713616624677	-0.0276782385445497	-0.0495984176484566	-0.0551445773244848	-0.0739807068805819	-0.0652048698826859	-0.0301648478251448	-0.0588028257561156	-0.0396384184952963	-0.0351017551426344	-0.00233916991515352	-0.0242891526754111	-0.0067147841523055	-0.0510530548208045
PDAC346_Nbt_S	-0.0409373657417165	0.007710240207059	0.0224640891272252	-0.0137295258307171	0.031148273046142	-0.0385752755904987	-0.0394763850388426	0.0248896145837033	-0.0196391260574003	-0.0157997042065218	0.0647523057236574	-0.0173119800096837	-0.0117013460018436	0.0258419644467273	-0.0163704032114323	-0.00107817448067346	-0.0175063326604553	-0.0300601795714653	0.00328163561577147	0.0188788459822516	-0.0287280928466074	0.0660003406690455	-0.00934166201737703	0.00378151675834415	-0.018582107940697	0.0374681793895217	0.0212417017319812	-0.0278833095744859	-0.0203012047132506	0.0179501203018762	0.00950168603897419	-0.0124938498327333	-0.030279961029949	-0.0650839053178273	-0.0182734076836329	-0.0124195320914844	0.0151098591944551	-0.0241447279847279	-0.0140392651143329	-0.0436160308775479	-0.0405668160620238	-0.0158553194698404	-0.0297946809447079	-0.0287373893999645	-0.00278813875669397	-0.0549547088935677	0.00132766415693078	-0.0211929082370215	0.0272710087545392
PDAC347_Nag_S	-0.0364709733953127	-0.0302965307691678	-0.0468029987395815	-0.0416825118360929	-0.0416560986874371	0.0558342861450053	-0.0479142102937961	-0.0730620980376836	-0.0459522547361898	-0.053737790059122	-0.0170498172050132	0.118643495879491	-0.0141635655012783	-0.0529551843232772	-0.0425375760025152	-0.0496710401358579	-0.0676703705185995	-0.0322648298573002	-0.0297626351784298	0.15198388924092	0.00435423913075007	-0.0701832288910265	-0.0751058085792245	-0.0540323267437183	-0.0555757733434306	-0.0611703844681318	-0.0756625627540993	0.0145058566542828	-0.0508985679782523	-0.0471529319450647	-0.0368073992556242	-0.0305132498336045	-0.0671534274663361	-0.0643265096472628	-0.0398644341130901	-0.0278117261136363	-0.036736964192542	-0.0513679345515704	-0.0138656929945948	-0.0545866200662341	-0.040298801897299	0.01878101342957	-0.0505185576883786	-0.0503971009530484	-0.0460149791285464	-0.0374724856199135	-0.0441314427327876	0.0558221459400331	-0.0345265719178691
PDAC348_Jei_S	-0.073109510459805	-0.0775125768721643	-0.00162038228382492	-0.0629355812082151	0.0488415280810027	0.0488934794085864	-0.0513263188038955	0.0281074798142471	-0.0501370708870891	-0.0251082883973885	-0.00833900139500864	0.0202742039555459	-0.0474708740698778	-0.0569167738223899	0.00969385126542644	-0.0240894408350572	-0.0796852907629371	-0.0543764632747555	-0.0399917422084745	-0.0163841292990361	-0.0564357045289634	0.0304111110505312	-0.0302322751797878	-0.0143616914590007	-0.018987382981459	-0.00834654800891031	0.0853832716193649	-0.0124223210574915	-0.0798186142751994	0.0222669475104465	-0.0388114627313773	-0.012864782311682	-0.0525872048671596	-0.0457593785968337	-0.065049726812838	-0.0521985542512245	-0.013739642668194	-0.0450954406303121	-0.0524789273633532	-0.0812915711262217	-0.0598862570214749	0.026985276452828	-0.0352826551338422	-0.0496451738432821	-0.0217298115361985	0.164835936772262	-0.0151756867338277	0.0502550416761473	-0.0341953411903161
PDAC351_Sal_S	0.00802801827504829	0.0537650921101444	-0.0472670061233171	0.109484476826458	-0.0179515281950448	-0.0944491471493642	-0.0357659118515878	-0.119485038768102	0.182399641601811	-0.056047710140324	-0.0467307590514357	0.0216167903171367	-0.0396804717278351	-0.0970857590526566	-0.0861530123046946	-0.0952783450232103	0.0777013108379528	0.0164153687138333	0.0062365724431331	-0.0888007800720157	-0.115338557228399	-0.0885311253390516	-0.12059291450023	0.301052208325908	-0.0557392833112998	-0.102888394230125	0.0693055935011462	-0.0427521623282404	0.205991997226622	-0.10995727466044	-0.0105271366272325	0.0270445009662736	-0.0450801286600768	-0.0420299841892169	-0.0211996345668033	-0.0289368278122784	0.0420273185270648	-0.0201680999434199	0.0304444145857928	-0.0132814866445124	-0.00721012638941543	0.042502755202869	-0.0380354192684904	0.000601220540484662	-0.0592114913045727	-0.0880508763297448	-0.0500816743662021	-0.0477038894454934	0.272332420725394
PDAC352_Lou_S	-0.0213833235240182	0.0125828372495605	0.0253018893822872	-0.0474923108282071	-0.0375838255177668	-0.0330415842330906	0.0254613526151656	-0.0196567348231709	0.00788239050098949	-0.00112230576631575	0.0145394336175844	-0.043519401408242	-0.0133280787825139	0.0612193420199155	-0.00335861901917265	0.0199783548163578	0.00146388600641646	-0.010892491174167	-0.00116118723359163	-0.0337723480125675	-0.00288936181707048	-0.0295532986710709	0.10584782920998	0.0233012164142291	-0.012584791998809	0.034047047754105	-0.020531485808467	-0.0139271049323597	-0.0137200652205361	0.0190536211853653	0.115066674318147	-0.0062475503176987	-0.0236473076945145	-0.0181760126158152	0.087635006213673	0.015891863388612	-0.026972411402313	-0.00764717376841568	0.0340877885320524	-0.00823006766390652	0.0195543772976656	-0.0353745269552535	0.0062523765838401	0.0441420656733753	0.0205693421818302	-0.0392041053966952	-0.0357663493364518	-0.0527148410761919	5.04817824878021e-05
PDAC353_Nim_S	-0.0400520057484718	-0.0436909501604847	-0.0283189351276785	-0.0477362086398113	-0.0450224900292628	0.0412378770902221	-0.0507482919275152	-0.0403430425541573	-0.0407415912651374	-0.0561855178724412	0.0400095289637079	0.0257288746094185	-0.0309235559503009	-0.0581674883625692	-0.0266377901670651	-0.0277870629044359	-0.0474949357373903	-0.0364211001208323	-0.030862417440576	0.0896599049060677	0.0576702460618185	-0.0488659039295242	-0.058441900743428	-0.06048096300829	-0.0587446949548298	-0.0304260262888717	-0.0419046447757198	0.0168145736521092	-0.0537927490951448	-0.0501587263878504	-0.0585642324484858	-0.0392542520992156	-0.052962184081099	-0.0480832981936794	-0.0198950547027608	-0.0241894061264501	-0.035836292229062	-0.0397781402236928	-0.0251394591939388	-0.0379141265899842	-0.0494776718260301	0.0183509111227837	-0.0423200913395667	-0.0390219476365039	-0.0222936748401113	0.0475932197075748	-0.0196116738821929	0.00991390615195004	-0.0498098322089188
PDAC354_Hou_S	-0.0129767237512232	0.00753573843198524	0.0329872953570024	-0.00488051948933958	-0.00958479423046944	-0.0251329516065888	-0.0128980311613356	-0.0233473024491198	-0.0185086104835677	-0.0127545908115962	0.00843630102424931	-0.0231444188435028	-0.0171130884534496	-0.00459691992633974	0.0126462725548208	0.0928545287532186	-0.0189772661439821	-0.00386817951435825	-0.0118232949076456	-0.0172179754495609	-0.0148135586377643	-0.024804181731395	0.0346998845422062	-0.019016147611258	-0.0364258577687267	-0.012752020588021	-0.0377015089461463	-0.016098014198069	0.00142626230812417	0.0212957311126684	0.0159552986938722	0.0805201898726524	-0.0186663784625987	-0.0154359355422188	0.030318528316216	0.0099175154020769	-0.00426213463426781	-0.0251520368837749	-0.0114062624611673	-0.00711267663598981	-0.0109491454640373	0.000360166380495519	-0.00478749927016052	0.0471311263201184	0.0631983048016044	-0.0244527173288882	0.0312973460135037	-0.0373538725361983	0.0156690195360813
PDAC356_Ma1_S	-0.050089002237672	-0.0660225837788557	0.0266974660980134	-0.0590352942756514	-0.033140346441108	-0.0110318847889157	-0.0450649807466656	0.0297239863862248	-0.0382092101306605	-0.0237665223199175	0.0193091670314698	-0.0476358058635544	-0.0112885790327879	-0.0215758715497264	2.02406412731461e-05	0.0162654754623518	-0.0532047694381116	-0.00460309940004183	-0.0292486998346056	0.0040349298657373	0.0281180888221958	0.014341198288646	0.0174461924243129	-0.0387167472583507	-0.051189714155154	0.251002299331624	-0.00122626310709139	-0.0283806204934834	-0.0605757878525325	0.0139670393588263	-0.0217923171861231	-0.0428090900461508	-0.037371043817105	-0.0282165089839264	-0.0589686872051281	-0.0104785211217357	-0.0267874099905066	-0.0329786957839103	-0.0302826406247402	-0.0407305994579328	-0.0534617917956317	-0.0270932665959555	-0.0276390289636259	-0.0312523258254948	0.0108894427127588	-0.0222856907413458	-0.00843355281121128	0.00969888234136084	0.0177501897190904
PDAC357_Ma2_S	-0.0521592899846926	-0.0667019977724365	0.0232964040807265	-0.0665059498678173	-0.0307375155119428	-0.00319434345279171	-0.04477421736902	0.0407210434091747	-0.040279497877681	-0.0211919785816857	0.0188529796896756	-0.0484697613852954	-0.013659364195675	-0.0160993813382686	0.0120218175972628	0.0252191500574089	-0.0475651520580406	-0.0113439755536747	-0.0378955881688779	0.00691855666028903	0.0399479529691189	0.0181950024544241	0.0239787164115304	-0.0319524109788932	-0.046382903899056	0.278294901934997	0.0148792499855907	-0.0275146192054645	-0.0720902800982177	0.0191602034353241	-0.0241974449108236	-0.0538427864264493	-0.0355863790005797	-0.019383033355216	-0.0607985770194554	-0.0114326756098231	-0.0386195709329649	-0.0341389056428776	-0.038835086914026	-0.0421741354518602	-0.056639627161132	-0.0221147435307909	-0.0254250821244341	-0.0343185478651018	0.0202466424091224	-0.0176763502156744	-0.00973113291743195	0.0148920464178587	-0.00487412127320557
PDAC359_Ma4_S	-0.0498460340814036	-0.0615468948790948	0.0276272854905484	-0.0582943589730897	-0.0218133164595886	-0.00604105746195491	-0.0481274841649298	0.0359082177361986	-0.0448433399775104	-0.0215230999380228	0.0235616292794441	-0.0389874957034746	-0.0154414587886251	-0.0153658832783926	0.00653072632847357	0.0226729334641124	-0.0467372119531779	-0.00956302935849218	-0.0290915880828704	0.0076692260010717	0.037599206106249	0.0155543438161409	0.0230723571448202	-0.0505881177817329	-0.0493498168745658	0.272666440418954	-0.00166156054663609	-0.0297860953042545	-0.0731855234549013	0.0183740431349605	-0.026245694357827	-0.0539506811309997	-0.0403906190331026	-0.0219893494316859	-0.0533511081250742	-0.0074022916158678	-0.035894204287916	-0.0312246549078554	-0.0387369262476964	-0.0361175403109186	-0.0539829456397098	-0.016229861198916	-0.023214853906585	-0.0273518748361072	0.0149444352303065	-0.0156292491664387	-0.00998498350968906	0.00995043613808267	0.0029940440033889
PDAC360_Ma5_S	-0.0392457211443703	-0.0151702181730294	0.0383392117534749	-0.0228901307663819	0.00280734733773488	-0.0323160702719802	-0.0137621184530751	0.0889130088722358	-0.03711063095189	0.0352164447952136	0.0334407484183975	-0.028404354047348	-0.0319030845604925	-0.00722964915146548	0.0125033790611612	0.0044512513993119	-0.0198842816379882	-0.0436595606215024	-0.0225093548779963	0.0554024338987635	0.00469607886625182	0.0813431535871886	-0.0179442003235752	-0.00415992723294755	0.0119401172989362	0.0262899489473241	0.0171122821019687	-0.0445477642663624	-0.0413786785981393	0.0334904029504461	-0.00264672177444992	0.00217069748959672	-0.0274635975332164	-0.021889274769077	-0.0320874297450032	-0.0192877710261096	-0.00707516230891349	-0.0315710335488198	-0.0465528120830592	-0.015223044470341	-0.0173509708481756	-0.0294632861603309	0.00141439553119184	-0.0335880028280569	-0.00179193103606761	-0.0341170860852925	0.0189113292333935	-0.0227552213714879	-0.0303469508997282
PDAC362_Ma7_S	-0.0343096887966085	-0.035553239522142	-0.00448667374064606	-0.0466644800945605	0.00837013143858988	-0.0241432514733124	0.0338273756668373	0.090543569645465	-0.0273322973884492	-0.00470749422568138	-0.0256892682965999	-0.0346725824911837	-0.0239792493349714	0.0177023398121052	0.0256558693227612	0.0136543470523794	-0.0307028995220895	-0.0628405923071487	-0.0166117307994613	0.00325254287232447	-0.0304971722648575	0.0347996857767751	0.0163289654532201	0.051620267879443	0.00570623141691386	0.0511360815063615	0.0639290685810814	-0.0155375960874592	-0.0628606619252784	0.0328972828462624	0.0251013572578135	-0.0107342310246642	-0.0129717473608967	-0.00237482493155843	-0.0413177041452383	-0.0223449699403994	-0.00543601589523091	-0.0333833145973765	-0.0221703041085017	-0.0270290110065755	0.0182615548393394	-0.0474079856206973	-0.0227806501792	-0.040594596350879	0.00283501825537427	-0.0277815943436376	-0.0107270125244105	-0.0185146259004459	-0.0395342970976966
PDAC364_Ma9_S	-0.0173423305221142	0.00147017485133452	-0.0568741190481631	-0.010602657451857	-0.0245622526016781	-0.0495116862741955	0.0206763072310449	-0.086181120707198	0.0458795914958193	-0.0384383428281093	-0.0677825307005725	-0.0106392421235976	-0.0157778299633286	-0.0848166601024141	-0.043937199453232	-0.0599224588939596	0.00610587384005368	-0.0223743361118863	-0.0505314634918625	-0.0836148344957716	-0.123709337927966	-0.0572362471442266	-0.100656838625163	0.0892360914441994	-0.0516093715108155	-0.0642527934477017	0.00969571057609788	0.0444180639368655	0.0554773531817001	-0.0770397104199354	0.0375183260920422	0.0193949140647872	-0.0465738113565245	-0.0321648645659071	-0.051626925590978	-0.0262149610461405	-0.023034446085849	-0.0381891405125307	-0.00166566196723482	-0.0073829329106418	0.0292704786392217	0.000922717229816692	-0.010458123389958	-0.0547673560006179	-0.0144285719575639	-0.0429846308477761	-0.0623589214720344	-0.0630032819908981	0.0570477051005401
PDAC368_M13_S	-0.0375185855874432	-0.0170919798087681	0.0016026780794773	-0.0129465372956165	-0.0174705135872264	-0.0214538132727084	-0.0125329500424411	0.0148804530689663	-0.0446989152868273	-0.00415588049795684	0.0154981816967423	-0.0355976989214322	-0.0163874104355151	0.0137121497400174	-0.0302173460088085	0.148348007222954	-0.0263650183544459	-0.0142093920407681	-0.022671060220802	-0.0159342308021599	0.00522981040016593	-0.0212624136447679	0.0555846463445627	-0.0412141296037185	-0.0135578130216506	0.00329902563911007	-0.0189545716166692	-0.0162995853490944	-0.0187025803350835	-0.0227527058335207	-0.0157985011231461	0.0798034802944274	-0.0384002816449531	-0.0254938219336687	0.0341779650996163	0.0098619001387582	-0.0260480058849684	0.00663648829431271	0.0118395504658555	-0.0411845993754077	-0.0174182341459947	-0.0239327118825778	-0.0325919044786464	0.0263755319238175	0.0549004747030874	0.0263272445319684	0.0477862599037546	-0.0229083410738402	-0.0375918096165323
PDAC369_M14_S	-0.0447575929441931	-0.0153589928917867	-0.0501872175896095	-0.0517291876779063	-0.0582278612737824	0.0329005639827414	-0.0264086574696162	-0.0533852866300635	-0.0253310228787032	-0.0404315238678738	0.00656780317068607	0.0170824784456179	0.0264879655338305	-0.0354076117480832	-0.056585160295581	-0.0169182983178141	-0.0684016264685481	-0.0455139495882061	-0.0319191074436316	0.0570166436752056	0.0381801860054604	-0.0407016160857018	-0.0593869774205901	-0.0453537207568159	-0.0300521407870919	-0.0533760994479223	-0.0743847788379687	0.0117483895573479	-0.0572276615037732	-0.0673564204431691	-0.00984996474357902	-0.0196538911715558	-0.0384960361445313	-0.0478950703310019	-0.0251930510897621	0.00135221799491516	-0.0341970911297715	-0.0555849605255719	-0.0124505388312107	-0.0281013957791222	-0.0238587769405848	0.033246341082018	-0.034250245540731	-0.0274577461731622	-0.0397918663112966	0.00877688299076746	-0.0090949205541577	-8.90212034768924e-05	-0.0454489830859222
PDAC371_M16_S	-0.0531538571370794	-0.0284859449744586	-0.0483579840025781	-0.0599451534212725	-0.0605025638234433	0.0335020509849464	-0.028365691322504	-0.0542261872240182	-0.0170883158730332	-0.0388426882135357	0.0105434468710504	0.00949326445534478	0.0266000710301957	-0.037390402522331	-0.0531847545055899	-0.0161365128660891	-0.0637219602510107	-0.0465008060698673	-0.0314120624864131	0.0582277111495973	0.0394599386034787	-0.0424697658486163	-0.0607601877226513	-0.0385791582686655	-0.0303178034706733	-0.051212025883211	-0.0707010469130175	0.0129680426721928	-0.0741494666668176	-0.068205906677577	-0.0135756405298531	-0.0229245280138032	-0.0371819409846998	-0.0424684533940247	-0.0284722735724629	-0.00524106170277155	-0.0407989564679115	-0.058924282491446	-0.0202372225519105	-0.0319558561721961	-0.0285803870194453	0.0272111280137978	-0.0344472231006859	-0.0336990146122623	-0.0391302798259182	0.00784154035182617	-0.0172422011738974	0.0048138716658472	-0.0435682356561708
PDAC373_M18_S	-0.0524800757611209	-0.0419441277846836	-0.0114699711944675	-0.0314453113360668	-0.0258897457354656	-0.00687211464647259	-0.0442965385832884	-0.0366386941549967	-0.0281167624349654	-0.0495792230000545	-0.0187380712946644	0.0325498104931384	-0.0188567937495955	-0.0500587064108496	-0.0391345453033408	-0.0394767678380985	-0.0502555745995883	-0.0454664277948688	-0.0219465852862432	0.0465295846323052	0.00858149131344417	-0.0182541583496229	-0.0371198181340311	-0.0284783436749489	-0.0388564143011393	-0.0190632866053393	0.00646220526167092	-0.0279384326673328	-0.0316550306426816	-0.0390277989965581	-0.0386587805138888	-0.0200785796031517	-0.0598353447204428	-0.0605027825658753	-0.0293439074781039	-0.0217213899525692	-0.0261563380743827	-0.0420923257823175	-0.0378594409820012	-0.0475776203766607	-0.0386214849292443	-0.000988599454797252	-0.0398950033679525	-0.0270066992785184	-0.0422513515303321	-0.0103730872695444	-0.0299448476242292	-0.0286145108388267	-0.0020182200819012
PDAC374_M19_S	-0.0583337872964455	-0.0556794572561664	-0.0557530093989036	-0.0691088207509844	-0.0609002922503037	0.0607500848178133	-0.0441488874417343	-0.0321467089440569	-0.0468060064480204	-0.0398671683934892	0.00372365938509807	0.0578276312415936	-0.00505797428724446	-0.0515165700340683	-0.0100532858340598	-0.0450814958002765	-0.0460383298831551	-0.0346897537720904	-0.0110153697353048	0.0980966364488613	0.204241346858262	-0.0409185538925704	-0.0253987236613862	-0.0508078992402165	-0.0484792219954764	-0.02758713232165	-0.043358571035164	0.0381383515153533	-0.067498384281493	-0.0117065958202099	-0.0386656709004945	-0.0391455917961535	-0.0452724032577451	-0.0469357753957642	-0.0558374986632373	-0.0117775230537639	-0.0399517670290389	-0.0389053579202842	-0.00245915013906821	-0.0484430748085997	-0.050356360175101	-0.00446408858454903	-0.0528662108390889	-0.0440818428863471	-0.0170508015459569	-0.0334495935542519	-0.0330425685740343	0.0601970492642812	-0.0559171755940686
PDAC375_M20_S	-0.0501128451627527	-0.00223794685477695	0.0488074042616213	-0.0506967233991871	0.0433081101516346	-0.0161126699410085	0.00929262295965515	0.0447250142544742	-0.0505706183871783	0.0063108901843819	0.0858154519792545	-0.0358114649630377	-0.0216495330636795	0.0641450767326141	0.0420917928588766	0.0302448121166548	-0.0223632349334657	-0.0497874111096457	-0.01211843313393	-0.0376378548984541	-0.00605084618578388	0.117920278713916	0.0897048564758296	0.0128247663792773	0.00243811011263363	0.0444938035039221	0.0339853623883002	-0.0187456179085661	-0.0571997171580939	0.0900377277716222	-0.00898921327392658	0.00439667516254488	-0.0221897174993357	-0.00754895841647823	0.00326194879689756	-0.00547976438161735	0.0180143758912563	-0.0384372491159498	-0.000926421918520573	-0.0422655151027997	-0.00152533869715047	-0.0371107950087139	-0.0243574003141739	0.0148630630456277	0.0105050028886383	-0.0309466879624778	-0.0325315315674332	-0.00744472764766263	-0.017835375963689
PDAC376_Kha_R	0.000413375477062973	0.00911199639648731	-0.0150442772178446	0.0486474488582711	0.0207361879717863	-0.0309918582746718	-0.0305364365313893	-0.0162161351113123	-0.0126309466519466	-0.0354842809704755	-0.0191185190694022	0.0170157073182707	-0.0384690761397957	-0.0313962036600981	-0.0355999410313595	0.00565526443027367	0.00934326183264742	-0.0228631160760383	-0.00399669069311831	0.00731628508714943	-0.0356801648182706	0.00714807215699372	-0.0697822740132951	-0.0287729350451534	-0.0113335306025499	-0.0324681509477809	0.033899232555727	-0.0108556877599944	0.0231616040570486	-0.0214470869429265	-0.0307540852511617	0.00598474521837129	-0.0514155110305158	-0.038655007206938	-0.0128106435597788	-0.0196205876362941	0.00763406315513863	-0.0246747408972992	-0.0174883957810368	-0.00429150080575467	-0.0100940812976151	0.0343729739776838	-0.0389532625128771	-0.018964633768538	-0.00282877016342533	0.0190643942501379	0.120524407366066	-0.0447925370476942	-0.00993686017466396
PDAC377_Sha_R	-0.028014828461685	-0.0262791619499125	-0.0176640459538783	-0.0325652725875587	0.0851960280976312	0.153126052849253	-0.0176934668109731	-0.0211883693315589	-0.0352123294419759	-0.0262043520381918	-0.0144233221391975	0.0798271044770757	-0.0202257385742341	-0.0337669888229853	-0.0207994452875838	-0.0300793195342595	-0.0128174245751687	-0.0330039058491903	-0.0323476238677864	-0.00880869608197466	-0.0431851629722499	0.00118848928461403	-0.0532989927406664	0.000365580255685864	-0.0390061981814048	-0.0334995761999484	0.00280948007644623	-0.0109169356409354	-0.0606869090079541	-0.0269430452308262	-0.0077285459530944	-0.0139694315929386	-0.0439042240316184	-0.0439105675621445	-0.0360445350242613	-0.0238802136989143	-0.00205168767398685	-0.0254056687336001	-0.0302907340947217	0.00480812967700901	-0.0185005716991943	0.0840655125237986	-0.0260501933092877	-0.0622717526129095	-0.0199496856251359	0.162203043490312	-0.0150697607111647	0.125777233440874	-0.0433962494190643
PDAC378_Saa_R	-0.0295662591601629	-0.0407090533283875	-0.000292725093213586	0.0153966852083259	-0.0493212163015908	-0.0170645276335606	-0.0138445296643055	0.0197161920116873	-0.0459074672232518	0.0154299887435876	-0.00953552249767673	-0.061610166127531	-0.0100405987730078	0.00527448854188803	0.00302827719398621	0.158747241179434	0.0101603195015214	0.00499870902082975	-0.019775676020534	0.0080904145537568	0.0232874356410173	0.0288539930488232	-0.0181811530629655	-0.0334936154686782	0.00466293938781412	0.0134149334606299	0.000957551962101839	-0.0166066450379189	-0.0547860037929402	0.00311785221986236	-0.0147318583394377	0.0408953811274245	-0.030894408521246	0.0084214812244859	-0.00940072247399869	-0.0301108184444577	-0.0256939712588864	-0.0346154907164495	-0.0403677057633575	-0.0303217408344481	-0.0235978719048979	-0.0596727097223013	-0.0376038951358966	-0.00161163258654766	0.235209533230996	0.00417831552986873	0.232302282253796	-0.0120969963756006	-0.0414275675316761
PDAC379_Far_R	-0.0768863172895432	-0.0793490289594494	-0.00595525574302959	-0.0771095986269378	-0.0582978041663926	0.0323326539438379	-0.0508274766878745	0.00599174497619309	-0.0373693485632576	-0.0265755579451804	0.0590763224142776	-0.0457914243631119	0.0375707695900978	-0.0109140373037123	0.0205899039704317	0.00656217055306379	-0.0423197085403108	-0.0120998947128237	-0.00651545511120746	0.0218915308116432	0.629626527785573	0.0044747662107446	0.0271206780181939	-0.046016072840706	-0.0434641689441793	0.0228459587277706	-0.00863720201533998	-0.00228180471237934	-0.0575122454077167	-0.0388104237048257	-0.0688002298651362	-0.0319412004292567	-0.0447562258039937	-0.0230065564257777	-0.000304537184537889	0.0119456405453425	-0.0385255116872342	-0.0568225505198353	0.0158808168957994	-0.0625053148446048	-0.0608383881420671	-0.00678975812085017	-0.0546338137459235	0.0207922954055768	-0.00707324831263409	-0.0176338048126637	0.0205929663644788	0.165681266900463	-0.0677471491122076
PDAC380_Jei_R	-0.0291353365692568	0.00314803867546901	0.0306859062306458	-0.0399532982260624	-0.073325026440866	0.0134590647462721	-0.0115333518141198	-0.00621938722958748	-0.0338430018180815	-0.0338928750925621	-0.00385018794933185	-0.0207322913609806	0.00365513831829536	0.0210307793419907	-0.00583904882606569	-0.0105170197897557	-0.0354449620183356	-0.0224479429402314	-0.0129999651346159	0.166789033261375	0.0427012092742392	-0.00631114967978296	0.0240189103333979	-0.05759186765294	-0.0332925364881247	0.039001782579797	-0.0295541736407986	-0.0066800041056283	-0.0530157212913145	-0.0308281295643707	-0.019984629728637	-0.0476123457377299	-0.0291584685814336	-0.0397251498695573	-0.00316590693664055	-0.00152758080707778	-0.0161794410683557	-0.0226282960753594	-0.0302178381792803	-0.0288176131868756	-0.0125636833541275	0.00532222907765722	-0.0454667012229088	-0.0098522068535063	0.0040771471551002	-0.0159190282031407	0.0175083699605896	0.000431093614049442	-0.0442076744703161
PDAC381_Uma_R	-0.0229217390477961	-0.011741868037359	0.0291294991418415	-0.00152637772370213	-0.0431574920546105	-0.017159735277059	-0.0339356939236127	0.00749806004808493	-0.0202285822258492	-0.0480701736477636	0.00924909321570067	-0.0583140457919636	0.00900158615396962	0.000500106851323997	-0.00875198710649628	0.121081270912157	-0.0142837644676249	-0.0215574424998361	-0.0209355030802455	-0.0127047722227237	0.0209427901987461	-0.0176895294471983	0.00596948793374402	-0.0445612716115341	-0.0282809286301305	0.00530073763371989	-0.0180775785214457	-0.0173028475131506	-0.0322408775610036	0.0075215201739096	-0.0254990170664271	0.0311584992548349	-0.0454220777667946	0.000152743869415963	0.0229148625938291	0.0219517396660325	-0.0365727433117691	-0.0455200196906922	-0.0150322463840883	-0.048017511407276	-0.0377134304086866	-0.0380119044570578	-0.019823799355559	0.00104915035547337	0.0843590648674512	-0.0131482725034658	0.14374063537917	-0.000919258103874839	-0.0209601662894457
PDAC382_Jei_R	-0.0539649540746833	-0.0753847598655456	-0.0192567096007752	-0.0450016001270133	0.0215721121754145	0.01371668864548	-0.0194063294242168	0.0649384555332314	-0.0509712998368698	-0.0263975562911958	0.00814400644958011	-0.00328621527420313	-0.0165382333423322	-0.0310239040409499	0.00709098038225945	-0.016741554432813	-0.0516374252277108	-0.0401428932289396	-0.0173099019565804	0.0476719122974622	0.0113980188670008	0.00543406114598244	-0.0151057985268254	-0.0142429143184616	-0.00872037882508212	0.0172715812780231	0.0534690242285244	-0.0253022035632962	-0.0750378343685016	-0.000357636909889404	-0.0430284340197707	-0.0363822733391644	-0.0210192267460675	-0.0499849355256804	-0.0355079598387321	-0.0509293012899388	0.0115178897196995	-0.0420575457356404	-0.0608255917097989	-0.0562057515473949	-0.024102729437797	-0.0333302695576329	-0.0372072604211959	-0.0373347872590123	0.00794074004470731	0.0910752778118837	0.0210628797938767	0.0294248561105577	-0.0455040514931611
PDAC383_Ibr_R	-0.0247268015960991	-0.0209820952182469	0.000399868131891142	-0.0419410653906366	-0.0168531677587063	0.0315359393211335	-0.00223100178256313	-0.0163806841057332	-0.0399003625575349	-0.0138584744943411	-0.0203305161991295	-0.0107087475313441	0.0185896684872374	-0.0172742469401754	0.0261637345640993	0.0140591846082776	-0.049169299682614	-0.00198426031934383	-0.0362972919043588	0.0261088302136844	0.0229497520117223	-0.0362280052390444	0.0236967574167701	-0.0342262385588265	-0.0255871155808877	0.0133777472472014	-0.0333363396601191	0.0119806940200596	-0.0292723240172542	-0.00981496595446991	0.0177791184057134	-0.0039674338928474	-0.0514083472158701	-0.0165827474272304	0.0273343893741914	0.0134928057663977	-0.0347460799483129	-0.0326951509065184	-0.0134717378746853	-0.0311144634077697	-0.00606025211035693	-0.0111580991721404	-0.0286433301542338	0.00386316237106271	0.0318386241613195	0.0146585388717713	0.0169028909090017	-0.009386777643963	-0.0266201814012945
PDAC386_Bre_R	0.0114462515732418	-0.000735405089835968	-0.00308415195270598	0.0139446182595533	0.00114408457093184	-0.030244579441584	-0.0168677688160378	-0.0258918237885689	-0.0166229413490978	0.00833715601697614	-0.0205777498328206	-0.0222117557993527	0.00379835992560284	-0.00178400162291005	-0.0146248932902229	0.0460853734386594	0.00370282416845654	-0.0327191032028149	-0.0188752774850938	-0.0120869342237317	-0.0565858712084848	-0.0243008007099115	-0.0273946389815499	0.000822095711127959	-0.0057525361942366	-0.0306905952602934	0.00142008283442205	-0.0111730283431198	-0.0349886106197174	-0.00456738969802895	0.0127754399608766	0.334875202177787	-0.0120843640001565	-0.00638984226967049	-0.0333299961295931	0.0124471075705467	0.0122963940349455	0.000842110643649695	-0.0123624403167501	-0.00684969354719955	-0.0154082646245794	-0.0241550088790288	-0.00974458557699578	-0.0235404520165157	0.0248430771313098	-0.0337627233455625	-0.00959064559052364	-0.0307289298714895	-0.0318470864979179
PDAC387_Sul_R	-0.00662127176265454	0.0664009674331289	0.01380046699691	0.0117519441218668	0.104314390076529	-0.0325488669051638	-0.0484319189445712	0.0126286091034423	-0.0416104908903793	-0.0570458318572298	-0.00541884461432428	0.053235516682437	-0.0100278570263477	0.0504305277921648	0.0273555527044809	-0.00323388114736342	0.0199349344436193	-0.0451887889631392	0.0157902028433716	-0.0284888433116818	-0.0540392718159323	0.00431180309895527	0.0968963420392426	-0.0148929621405555	-0.0554323876792992	0.123014789953612	-0.0294486304173914	-0.0350015164232015	0.00960187007279906	0.0651790175227487	-0.0200336280333897	-0.0465709677049095	-0.0400167882169308	-0.0394307225561768	0.0659166716888316	0.000698615608302278	0.0221064452510164	0.00256448855268237	-0.00195139426894601	0.0196250857887876	-0.0249588326307709	0.0457287685890022	-0.0018748891033778	0.052713870667887	0.00269737458008105	-0.0254809161301847	-0.0429921227760699	-0.0689984651940746	0.355319033922976
PDAC388_Kha_R	-0.0202892285651023	-0.0244175544829552	0.00828028298467378	-0.0222725661954299	-0.0531115304765005	-0.0152655898733518	-0.0590090451838195	-0.0211211607193478	-0.0300881786027527	-0.0243427445712345	-0.0089385744009343	0.00671031386508979	0.00159748294671892	-0.014502288157125	-0.0263472455318514	0.0160756070314349	-0.0288826343747673	-0.0240419737273279	-0.00860121888528717	0.132123115448045	0.0317059021907447	0.00700807700055722	-0.0430921427530708	-0.0576834113607036	-0.0152512075584522	-0.0310884877439777	-0.0539860080337567	0.0216039938848686	-0.0692911972536077	-0.0397285403772523	-0.0406645392434894	-0.012957802530861	-0.0315337926497833	-0.0562839519668106	-0.0046826669596571	0.00686348825305016	-0.0182285107994788	-0.023810216120696	-0.0126487194745411	-0.0480379638246615	-0.0539521576424153	0.0169329133077844	-0.0427335692215263	-0.0283170211313991	-0.037010829717321	-0.0190155460695702	-0.00384121950962265	-0.00598806710781939	-0.0485405245620252
PDAC389_Zah_R	-0.0134874326441765	0.0277507655933741	0.0277544842147169	-0.0310622933377538	-0.0274213255582455	-0.0370969048642863	0.0220928832202366	-0.0278503341528722	-0.0232262831986534	-0.00584730635287113	0.0177819073717206	-0.0303261703686947	-0.0108325557478176	0.0608987749859191	-0.0121532131806071	0.015682636252469	-0.0173501505640558	-0.00448191609275151	0.011963358682329	-0.0327449694953909	-0.0100440986519187	-0.0303718328513605	0.101895536264225	-0.0181617396721315	-0.0218515963851767	0.0233378557715776	-0.0508932087886701	-0.0165915518101157	0.00243521177541057	0.0172219814315826	0.118257634229563	0.000764019595449985	-0.0279430262584034	-0.0289796466433292	0.098510114330821	0.0238564393920805	-0.0140367495763657	-0.00165729506921344	0.0419149942882675	0.00045570213764179	0.0250634601314813	-0.0270751109741052	0.00825851811269655	0.0592756514553755	0.0106242721996493	-0.0387433791494385	-0.032403676615969	-0.0606422855518399	0.0148663988677147
PDAC390_Mal_R	-0.0108908506059275	-0.0140833417143672	-0.0481388587713902	-0.00119771721972427	-0.0424424777302327	-0.0453697436399548	0.0514680778324264	-0.0759004451488255	-0.0034670058941949	-0.0168332075117925	-0.0698651773949973	-0.0292492466906854	0.0119059387939468	-0.0797474682992136	-0.028719780634194	-0.039381942993856	-0.0203084778991123	0.00873510318626848	-0.0388084003373302	-0.0575880943459892	-0.103804159421408	-0.0384987157393226	-0.0720544063393807	0.00200964837408687	-0.0202423629990609	-0.0627723993539939	-0.0350232266095708	0.0830227673507785	0.0208894717309627	-0.0598561799370842	0.072517060515556	0.0178102345166557	-0.0366623183376453	-0.0325046262483056	-0.0246128367890625	-0.0164322526340611	-0.0192531003506484	-0.0112609081151485	-0.00136150061563335	0.00866729303236951	0.0498367514606854	-0.0289258906906819	-4.86632247854159e-05	-0.0508658112990706	0.0163889555651775	-0.0436764037887612	-0.0403931892566777	-0.0603981689978038	0.0223567959643627
PDAC391_Hal_R	-0.0194291880083536	-0.0170152559007679	0.00883982612555587	-0.0134708082193496	-0.0308732451909566	-0.00984657423588409	-0.0293699378275039	-0.0521567744467254	-0.028996325753764	-0.0407312556852286	0.00672311029735779	0.0175554542690629	-0.0164909849770348	-0.0438293594342898	-0.0574944725851223	-0.0343807254013785	-0.0344446528771105	-0.0398981751332156	-0.0344940339811192	0.0341195061846826	0.00328032316117986	0.00467425930866662	-0.0558660992362124	-0.0414035605497716	-0.0472741699379628	-0.0262876382191499	-0.0374571736496783	-0.0171157680482407	-0.0300018300277474	-0.0506394128820209	-0.0275442041193833	-0.0358198865466672	-0.0458445787740713	-0.0524790367345692	-0.00978106087752042	-0.0057816836232915	-0.0331746343173133	-0.0315272303768254	-0.0335275205456277	-0.0220391680205584	-0.0196939757222073	0.0412059953807679	-0.0191387527443559	-0.0175319802105993	-0.0412678308707578	-0.0250755317182066	-0.00408014093090035	-0.0247376293464797	0.000725356870606044
PDAC394_Kha_R	-0.0684182508933752	0.00291261713310215	0.0641834660294181	-0.0560034694834658	0.0444749369691679	-0.0271717951290191	-0.032812178107602	0.00948872554988219	-0.0343875064167683	-0.00579568313893519	0.231427093783636	-0.0423803001939561	-0.0139662051420677	0.08364224591801	0.0415329059452903	0.0518883914153837	-0.0161137089675601	-0.0223313532240116	0.000235483194294245	-0.0436743804212658	0.0522019040059501	0.23671037974209	0.0985730027800014	-0.00971336009483743	-0.00492060403999117	0.0911473534432054	-0.0254538467542331	-0.0170894095851929	-0.0567540841386404	0.0974806577605408	-0.0188635200793775	-0.0224771997405022	-0.0530129870109153	-0.039617145793791	0.0273953638270925	0.026045887078896	0.015746946527457	-0.0316296565205776	-0.00975328058866509	-0.0434511537694793	-0.037319694031209	-0.034037956010541	-0.0353650116594646	0.0313981862746244	0.0143677208085177	-0.0668526566224296	-0.00856124370585161	-0.012176235821568	-0.0189008156640218
PDAC395_Kha_R	-0.0396753312806848	-0.0594466941045075	-0.0260534197601587	-0.0467241967784778	0.0242711203574156	0.0416832366816356	-0.049719108785275	0.00489360328228644	-0.0422280007757233	-0.0277252134818071	-0.0049631494430019	0.0370608262956563	-0.0103963833385452	-0.0420275780224657	-0.0055697222067494	-0.000348449727748251	-0.0503035338777894	-0.0211483394665153	-0.0460429234742255	0.0380419407884794	0.0213862357938803	-0.0146532204351581	-0.00406154782418616	-0.021219922927365	-0.0573720861944563	-0.0217727944240732	0.028745496802585	-0.025994523360361	-0.0696257638032476	-0.0150102080840711	-0.0365431583978503	-0.000671477614103847	-0.0407287401472614	-0.0413103215881606	-0.0363719924448636	-0.00147289519909475	-0.0174211871688257	-0.0300602889426813	-0.0267374820304181	-0.0695017915299502	-0.0525266678991224	0.0387063709254729	-0.0320098308672754	-0.02496834792656	-0.0154004992682458	0.0478754521303749	0.00954406738516099	0.0528667716278076	-0.0316179538004691
PDAC396_Jah_R	-0.0102437558066646	-0.00724600014825234	-0.0510891473220731	0.00372502652529769	-0.0514542284409677	-0.0507154258771174	0.00635370901543261	-0.0676207159865509	0.019537096645543	-0.0355381462943387	-0.0276378258802502	-0.0230043143158504	0.103998690061643	-0.0552580499610494	-0.0212041734722659	-0.0474492732547245	0.000497700684572779	0.0219773325305685	-0.0404279146177469	-0.0629852904258716	0.00317609239236425	-0.0378001070973396	-0.0610015153106803	0.0286540624660374	-0.0263092390343032	-0.059249115002865	-0.0364366855191074	0.0735216351342037	0.0302939197926236	-0.070026992109019	0.00480528602539388	-0.00505015424530287	-0.0365990470892089	-0.00170476217694267	-0.00321424901409749	-0.00702780457240016	-0.0113253824469604	-0.0372722269234797	0.0282106168709032	-0.0214222049912941	0.0156948311430493	-0.00860909361283668	-0.0119881173301064	-0.0279389795234126	-0.0186372857191518	-0.0234454631154494	-0.0119629619504342	-0.0380379894920657	0.0116794310056814
PDAC397_Hay_R	-0.0193016611705373	0.00802779953261628	-0.00305254367129176	-0.0199112963283318	-0.0537037209253485	-0.0694235911105344	0.0104232479047037	-0.0181846529418765	0.0276161296265199	0.0342029564224646	-0.00833736082676917	-0.044700282427027	0.0696131453604425	0.0246226941311383	0.0262142640658756	-0.0226539983111113	0.0174628715347477	0.0411232560558896	-0.0113741620092813	-0.0565461147714811	-0.0192238982359854	-0.0296609746331894	0.0262628795713726	0.0338225633333349	-0.00858853182423508	-0.0607001429250859	-0.0133842955875205	0.0757624326069153	0.023931905531097	-0.0273821706629297	0.0212896610101822	0.000238545588341303	-0.00324388861362432	-0.00299266293055038	0.0129524572739176	0.00674350802913547	-0.0400100618871487	-0.00420039458285502	0.0419475869106255	0.0313365009088195	0.00144261330491106	-0.0492964984067823	-0.0232954604927519	-0.0245992200726747	-0.0165939579768669	-0.0564830622654766	-0.0362775503998768	-0.0378062318854338	-0.0064964245196293
PDAC398_Anw_R	-0.0334198992691171	-0.0333670182861975	0.0070493099489764	-0.0530896562333073	-0.066156344775982	0.020653503332516	-0.0106236020397146	-0.0229617142272317	0.00765965601967472	-0.024904037651572	-0.00796303784012551	-0.015512550079003	-0.0203162979410539	-0.0167291954854089	-0.0214223143625102	-0.0108951160833502	-0.0300019940845714	-0.0291193136861178	-0.0328331226954594	0.149806308331037	0.0191848119589165	0.013864777271898	-0.0279417138038118	0.0425936426833368	0.00424355546019248	-0.00761857319544059	-0.0223082212118348	0.0231118401537839	-0.0507322690443762	-0.0640119580301446	-0.02713679633991	-0.0216754540418635	-0.0169929441727109	-0.0493413952909364	-0.040376400775027	-0.0241510715152539	-0.0138959888214174	-0.0187736716254614	-0.0407012332864459	-0.0504279983215585	-0.023330404596253	0.00861020125763528	-0.0211439099322686	-0.056060451886984	-0.0011947641968932	-0.0157734004290819	-0.0160274697637709	-0.00141514719706471	-0.0465089542254567
PDAC399_Jei_R	-0.0547923473234661	-0.0798696359474479	-0.0278541074598231	-0.0740929217481631	0.0320863499654825	0.0133099917789105	-0.0345631565896097	0.0817717246969514	-0.0539966170417054	-0.0309511174967244	0.0415303904073231	0.0064724861559717	-0.0355843556330844	-0.0401707828890108	0.0295821866047247	-0.0134220833426368	-0.0486098659129478	-0.0404293911291625	-0.035154034583866	-0.0274727847153576	0.047514636488903	0.0340468290116732	-0.00243656498297124	-0.00705131938383286	-0.0373824184235655	-0.0102056399379005	0.145400890437534	0.00209140335802141	-0.0755389732800577	-0.00493695503677809	-0.0284789452166368	-0.0150758854992587	-0.0639763576993476	-0.0630211094991006	-0.0458654139907129	-0.0355641766437386	-0.00710753618883942	-0.0653020462080716	-0.051427487178664	-0.0421885724523676	-0.0411054693006562	0.00964627478648123	-0.0471096756291501	-0.00701347694310865	-0.0106589289424716	0.080460254446303	-0.0369191219527335	0.0192648716890036	-0.0642754332894066
PDAC402_Ash_R	-0.0317385902516797	-0.0084787231234052	-0.0114027078966484	-0.0113735057819854	-0.0300122749788722	-0.0266548520767557	-0.0384940674626439	-0.027075712515793	-0.0196184002119748	-0.0470478808921292	0.00892344042016191	-0.000961366022021709	-0.0100064202680184	-0.0218734706283699	-0.0216899457279789	-0.0308152784464947	-0.0339614508449727	-0.0272405349382536	-0.00816805418445377	0.0178692949732774	-0.0193232619856905	-0.00884571823857915	-0.0378338481174651	-0.018855262552572	-0.0385315817897203	-0.0395414609123424	-0.0399360175739398	-0.01456342666685	-0.00377029227606865	-0.0314309290211673	-0.0129805517437819	-0.0127907926840809	-0.047885555035213	-0.0485873354424588	0.00294526444106802	-0.00140918646579455	0.00979890231836179	-0.0386251488649792	-0.00562178290554918	-0.0338935313198578	-0.0270237065026011	0.0117253122307791	-0.0377843576422406	-0.0119660790300893	-0.0434891055814193	-0.0361228448148931	-0.0167587257137196	-0.040163619074365	0.0346496284684698
PDAC403_Kha_R	-0.0111351312167876	-0.0266995302184779	-0.00287924497959366	-0.0193173012544205	0.0010570797686309	-0.0188783398791408	-0.0205349856873779	0.0445264508118879	-0.0372983119584875	-0.0299387775217431	0.0339399186480664	-0.0291586873238655	-0.0128761022325345	0.0195501665058509	0.0138095994934432	0.119809119613649	-0.0223214004433586	-0.030505156363623	0.00324018392492035	-0.0173854227812049	0.0214907946763437	0.00800581591820708	0.0553440296694375	-0.0450349583478829	0.011220126584232	0.0263169089520597	-0.0197618405617142	-0.0069586272783017	-0.00228705453074568	0.0416307931835799	-0.0119952811447522	0.0349948040260585	-0.0388040254886916	-0.0155690403120494	0.0555645767264331	0.0259340003249627	0.00557268916221938	-0.0307284377010176	-0.00459358410425278	-0.0206222092321108	-0.0177532928661065	-0.0481701936247644	-0.0133259460438026	0.0432890248744484	0.0633141836049205	-0.0177688235787737	0.0230593966557282	-0.0376930326769089	-0.00350703575923846
PDAC404_Jei_R	-0.00811008743999176	0.05725376047142	-0.0556351072280922	0.0443223641228954	0.0376004638752326	-0.00689847310952038	-0.0601462324018261	-0.0602326356624392	-0.00944359599065728	-0.0496055814631023	-0.0120332876423004	0.103552455500502	-0.0490960209679168	-0.06815783802816	-0.0747741403668074	-0.0523300731384234	0.0242242547913742	-0.0615479339056464	-0.00407188340409491	0.00382400747574691	-0.0575285417188958	-0.0456858811397045	-0.0895271690028539	0.0404294050618013	-0.05626010904173	-0.0652031199432303	-0.0113621858611329	-0.0383448304384583	0.034565412632176	-0.0797071650061301	-0.0440082360580022	-0.0139061056588943	-0.0753158559994871	-0.0681446041110281	-0.0118555594163556	-0.0113333665457259	-0.0196747810738053	-0.0392682516148593	-0.031695552678197	0.00351492441942698	-0.0237345859248555	0.141815756663777	-0.0354482431548146	-0.0122915130831961	-0.0454372256802059	0.018800317449188	-0.0196941944646393	-0.0205016821521163	0.0592225517300242
PDAC405_Jei_R	-0.0255669912771499	-0.0282529295988431	-0.0154651923424897	-0.038316722035955	-0.0252573066791422	-0.00353519884734977	-0.0275316811151552	-0.0169890614945441	-0.0462611190500778	-0.0383435179838667	-0.0062231058509303	0.0167922619240521	-0.0209202457956182	-0.0233774342191185	-0.00529284897353145	-0.011979859803301	-0.0595910641095826	-0.0461132491660918	-0.00452063350320345	0.0218429699917543	0.0132835239446467	-0.0266881556120174	-0.00425688481590145	-0.0646010313993376	-0.0266076037114585	-0.0406075568399711	-0.0370870614548492	0.0277022047734851	-0.0236389407964932	-0.0412457925707407	-0.0187945068421029	-0.0209486276261614	-0.0322096520788453	-0.0268413846855858	0.0284259687951402	-0.00876855684571514	-0.00586278237993029	-0.0415199862091675	-0.017857797062962	-0.0312506305716473	-0.022165710517431	0.0131147094728032	-0.0440275947632281	0.00964250147953041	-0.0361241025838766	0.0108820601556811	-0.0185889436416948	-0.00422560464813515	-0.0341142424336773
PDAC406_Jei_R	-0.0223859294607786	-0.0363791562595093	0.0222473153771807	-0.0500918458892871	-0.0283523480341561	-0.0318033380115315	-0.0481242577140588	-0.0335378014399283	-0.0164731574688324	-0.0190987228793124	-0.010786291723464	2.88809673344973e-05	0.0174533562389586	-0.032885948992771	-0.0169220169391569	-0.0202005285089539	-0.0460814768278536	-0.0176646474955661	-0.0328746290719186	0.0274881106182317	0.0292743613173885	-0.0352780068571636	0.0212811847409448	-0.0408659463376907	-0.0252295263902868	-0.0202380428360302	-0.0469991013298084	0.000627469632316415	-0.0409346314613174	-0.0192879350829335	-0.0493550120073242	0.0178885989928954	-0.0331926258823397	-0.0482839396893691	-0.0019714092014678	0.00424306328972064	-0.00633061775622489	-0.0396696986630626	-0.0192700528891231	-0.0289796466433292	-0.0512666568055861	0.0064480416892033	-0.0347163856631781	-0.00449367349846785	-0.0203393205820147	-0.0103458538367689	0.000861906833739525	-0.00872869103749553	-0.014070982766963
PDAC407_Hil_R	-0.0371537232109805	-0.044999631445126	-0.0178481177103491	-0.0517751235886121	0.0663467739956178	0.163948772153953	-0.0107085287889122	-0.0128812426796849	-0.0366756616259931	-0.0222930732984235	-0.017784080863401	0.0601622145319961	-0.0148033871146794	-0.0328520986014296	-0.0113160858936033	-0.0244680839847315	-0.0229522536170506	-0.0321834576726214	-0.0434182877190814	-0.00397875381369997	-0.0346891522304026	0.006619426384622	-0.046975149033512	0.015644246955665	-0.0348201789471299	-0.0282489375494603	0.0160190074271725	-0.00477339038330092	-0.0769347140526077	-0.0213747378835649	-0.00832472845132509	-0.0118096235056499	-0.0343779364353713	-0.0417765163962157	-0.0484803157076361	-0.0309843116607701	-0.00730128729792319	-0.0297022622672166	-0.0314535688628723	-0.00732715359049916	-0.0243511661548638	0.0645208215450654	-0.029874576617971	-0.0764675895892172	-0.0125182942995017	0.163023491666881	-0.0144811248268356	0.138248395712613	-0.0560638423946789
PDAC410_Zou_R	-0.0293189161552557	-0.0130563459964464	-0.0344051151825389	-0.0173763449702797	-0.0499839511847367	-0.0116572147162013	-0.00184344487878758	-0.0640126142574404	-0.0111544352364055	-0.0444994221889054	-0.0344698629423907	0.00678140515546774	-0.0161981435462859	-0.0413557653283945	-0.0591591571777329	-0.0293571960808439	-0.0322629705466286	-0.0290535815853222	-0.00749985074050946	0.0182112440799951	-0.0297820485692638	-0.0233826840374848	-0.0641932408206083	-0.021200618907747	-0.0184855878426069	-0.0565596768022607	-0.0432687225812479	0.0149010148575679	-0.012159939510389	-0.0609498374111363	-0.00304844225069304	-0.00319352316867193	-0.0285092410434594	-0.0433172287155288	-0.0366274289197522	-0.0214924759975523	-0.0331994615833376	-0.0415371574900741	-0.0127750979145898	-0.0211796743198895	-0.00115664832812905	0.0149777934511761	-0.0236882125292858	-0.0444470333764576	-0.0228764593643862	-0.0186697142846857	-0.0306431828381721	-0.0253376945228772	0.00288986792018128
PDAC411_Dib_R	-0.0722888982264119	-0.0809418566631704	-0.0176276253389616	-0.0630765607055952	0.0121085489715239	0.00839998978054859	-0.0620190504184202	0.0463311852465429	-0.0165536546837834	-0.0577802595724416	0.0590031530707963	-0.00665397375622837	-0.0493633242197377	-0.055761321611317	0.0151249524222584	-0.0194482185999317	-0.0187050958730507	-0.0389087484279791	-0.0236397063950049	-0.0165594513582296	0.0374446645780891	-0.0107692298137733	-0.00154267403488108	0.00117470851140237	-0.0425843321973406	0.0016177713072806	0.130128020412001	-0.024694810515429	-0.0639988881698366	-0.0012527309413552	-0.0776307524710156	-0.0450387863404417	-0.0569694907484854	-0.0369197781800293	-0.0483886079430486	-0.0435049097221265	-0.0146619154468274	-0.0585184059089961	-0.0663998597883304	-0.050996455216542	-0.0627746414639212	-0.00123933296739934	-0.0571710618995108	-0.000478820217179714	-0.00116222626014333	0.122960159031237	-0.00852542463262273	0.0214294374241868	-0.0257678515152715
PDAC412_Bar_R	-0.0179313492056991	-0.0125553711417141	-0.0442154945122577	-0.011037134607282	-0.0217084294634772	-0.00105094104789787	-0.0169082361659452	-0.00973118760303992	0.0487763428362871	-0.0226803020885511	-0.052634070433201	-0.0374144641898434	-0.0233383886950186	-0.0419194098898752	-0.0185975839677561	0.0235247711796636	0.00278662149230935	-0.0240623167734975	-0.0493604258825145	-0.0419024026657926	-0.0473109186665275	-0.0379409225378958	-0.0289891072535103	0.132614137522125	-0.0131852399744623	-0.00388376491263342	0.0752247090236185	-0.0230874364399846	0.0316298345100404	-0.00674568152081587	-0.00363784373353385	0.10196640881217	-0.0130950087212904	-0.00265262782011204	-0.0263731665100354	-0.0152734646009013	-0.000528091949972371	-0.0450800192888609	-0.0187476959616694	-0.0458088690720583	-0.0232874217083784	-0.0237576085658162	-0.0130991101418891	-0.0277363693458356	0.0225274150612695	-0.00872453493128878	-0.0115972246042439	0.00400244661459545	0.00769224864203264
PDAC413_Tho_R	-0.0156781380999755	-0.00369980252737856	-0.0563003029635974	-0.00807131534393182	-0.0244348898206858	-0.0607860540152272	0.0219026319900638	-0.0822417335649264	0.0232893496372968	-0.0502450202772475	-0.0584341900727022	-0.0114477141520184	0.0104498797957914	-0.0734850365298241	-0.0563706286554636	-0.0646889111713661	-0.0068942076320977	-0.0119699617082561	-0.0455446282142845	-0.0741205379801946	-0.116644777660682	-0.0425047099521175	-0.0933948086274519	0.0508826137133603	-0.0437463466813714	-0.0665122387127353	-0.0247513007484755	0.0660524560534533	0.0523851007926933	-0.0797112664267289	0.0549800969483107	0.0347617886504429	-0.0536068727136106	-0.0470108587355247	-0.037856980129642	-0.0169782337441634	-0.0149481946046184	-0.0367911029444453	0.019453591722153	0.00591480232576105	0.0311836546345071	-0.00322556893494996	-0.0317605191804808	-0.0483123762055203	-0.0209121523256367	-0.0438617879998236	-0.0571746164640297	-0.0649965724018785	0.0428198770435624
PDAC414_Mab_R	-0.0627995234155534	-0.0829915826215895	0.0127591983353056	-0.0622071689098815	0.0229630406144621	0.00812749139596927	-0.0399860549052443	0.059847225430014	-0.0529373568150746	-0.0250753129757748	-0.0368618661211753	-0.0134429732448862	-0.0499449056606368	-0.031882413400675	0.00639559819114758	-0.0226913485813637	-0.0518176689916229	-0.056060615943808	-0.0289519757256898	0.041138294598085	-0.0394203322906601	0.0232579054127065	-0.000887923250500593	-0.0115469685305075	-0.0103258389042471	0.0406503349180526	0.190762055403355	-0.0383866649285654	-0.0816487228319586	0.0467947551454149	-0.0433546336713893	-0.00835010257342922	-0.0458059160492273	-0.0597209971141502	-0.0818360210393004	-0.0554452934827832	-0.0109764335824209	-0.0435170499270988	-0.0591169945739781	-0.0679165104401312	-0.051945906742343	-0.0356740947157844	-0.0485488367744388	-0.0513379121527878	-0.0170949328315992	0.00720221090889684	-0.00820551382592214	-0.0202601905072633	-0.0359825215448086
PDAC415_Msa_R	-0.055664856198835	-0.0712378408409786	-0.0329335801573243	-0.0442288378006055	-0.0416696607182169	-0.00352322269920146	-0.0651677383548653	-0.0121777123329835	-0.0241325330941477	-0.0429849589614241	0.147471834411851	-0.032271282759042	-0.0299918772470946	-0.0552095985123764	0.0211886566922376	-0.0116931431606461	-0.0254683384403485	-0.0369833228565055	-0.0170780349787324	0.00661543433523924	0.0822296072925932	-0.0356395880971472	-0.0134487152337245	-0.0247602691881846	-0.0527560740246112	-0.00856255616044317	-0.0216466894120644	-0.0179785975709965	-0.035157479777169	-0.0350349840152872	-0.0729064081117559	-0.0456031965004344	-0.0515239525911461	-0.0243309871655181	-0.00988835404038308	-0.027928315829856	-0.0424256345629739	-0.0427872704885655	-0.0473031533101939	-0.0395581400227772	-0.0621714045222607	-0.0124671085704296	-0.0364688406566014	-0.00905363292013055	-0.020949885395145	0.187088549687097	-0.00459954483552293	0.00516189087505103	-0.0417263150080873
PDAC416_Khi_R	-0.0193319569973599	0.0350079285719745	-0.0237828186310964	0.0445022250875514	0.111857230671232	-0.00428029025611814	-0.0383906569779481	0.0277268132970775	-0.0408245493324475	-0.0567492718051379	-0.0508236486953157	0.0963143231134792	-0.0550892354892059	-0.0535970293041737	-0.0379765228686929	-0.058821254806006	0.0123155339977396	-0.0635230686947766	0.0142751927598105	-0.0118366381959935	-0.0732750437951695	-0.00512775312303075	-0.0555885697756986	0.0538053954032279	-0.0513839027491015	-0.0243788370725032	0.0911756805881405	-0.066265770677556	0.0160715056108362	-0.0249741446010062	-0.0346589110891879	-0.0304424866568745	-0.0687053503352857	-0.0686687656635451	-0.0209997039840175	-0.0438304531464493	0.0226090606739883	-0.0488674351265477	-0.0508162114526301	-0.0192889741094852	-0.00616880304220316	0.106373795387561	-0.0328729885036791	0.016255303939267	-0.0343450156993656	-0.00542879739497719	-0.00642981744910602	-0.0200041524906869	0.0644593549216925
PDAC417_Chi_R	-0.0456072979210331	-0.0248801947264913	0.00875347755055071	-0.0545965181612789	0.0396315420413293	0.0182966629996645	0.0077538793222294	0.037528333558303	-0.0201879508191178	-0.00523871022162828	-0.00965878385807044	-0.0400804422646229	0.0041655737832087	0.0419750390858328	0.0832150966340547	-0.0002962249721245	-0.0222964638061184	-0.0424571881587802	0.0219904023908764	0.00402634422528397	-0.0150419257367013	0.0213556665390177	0.0275772481592441	0.0575196965830413	0.00441089342062045	0.00711001097383748	0.00449177343482734	-0.0263286524251372	-0.0424085726532832	0.0496317898019649	-0.0201610454999903	-0.000687937982106754	0.0138508871274703	0.00226251462540019	-0.00478471030415338	-0.0066664967604565	0.498421973461138	-0.0347387520768432	-0.040791464539618	-0.000584144698154984	-0.00599178572916221	-0.0361425316337668	-0.00849305075269676	0.00716841520316336	0.0100738068696923	0.0171996697035255	-0.0373585754984848	0.0170739474907726	-0.0206791369500211
PDAC418_Day_R	-0.0213657694438557	-0.0190119368194433	-0.0254560341785524	-0.00463241088592068	-0.0357375300210447	-0.0272115515660228	0.00404914812381294	-0.04286333816927	-0.00346744337905879	-0.0261061366862544	-0.00668388678379507	-0.0276355837703229	0.0112615782750832	-0.0273754990187558	-0.0199972074184731	0.0161066137711612	-0.0581973467045278	0.0100911968930309	-0.0232430716803042	-0.0243363463551004	-0.0321316704018615	-0.0210273749016569	-0.0219318748576958	-0.00589816396829524	-0.00767342286024752	-0.039411309165343	-0.027339515888703	-0.00710972361315872	0.00458490302522241	-0.0326744797467007	0.000182602211374692	0.0275630845867765	-0.0348254287654962	-0.028426884517837	-0.00923639222200971	-0.00560619750727406	0.0086326223569083	-0.0346915583971538	0.01102714107366	-0.0200692830497947	0.000357268043272425	-0.0252430884210666	-0.0304937817571626	-0.0268865549977798	0.0639272092704098	0.00456587243364431	0.0854203484615773	-0.0126624455621448	0.000943771188890146
PDAC419_Jei_R	-0.0406449071102234	-0.0410127225095171	-0.0506506781172656	-0.054622384453855	0.0973441077974073	0.105037279128456	-0.0197632077019139	0.00776180873538693	-0.0172775280766543	-0.0225732276681204	-0.019437937705631	0.073138289022243	0.00491241513143257	-0.0367897358042457	0.00659673185730907	-0.026422438242828	-0.0464050515702892	-0.0446380502051422	-0.00291664993545402	-0.0223230956972062	-0.0157889858273571	-0.00845378648616498	-0.0231124824484408	0.00197049347877101	-0.00607228294411319	-0.0376642133615019	0.0496263759267748	0.000964989204787503	-0.0657358671362007	0.00610248333235869	-0.0517734830203725	-0.014502342842733	-0.0228700064626442	-0.0227303941054636	-0.0482710885714931	-0.0381243927526789	-0.00181189128298138	-0.0472996534312831	-0.0278701850285701	-0.0110673210628886	-0.0304523847519195	0.0580504204085166	-0.0218094884670298	-0.0420016570442818	-0.00581832298064018	0.0973379283237051	-0.0212262664578911	0.0874331616346079	-0.0404691475661661
PDAC422_Kha_R	-0.0578102272856162	-0.0637672946200284	-0.0291291024099467	-0.0484691051579995	-0.0749036358865113	-0.0139022229807275	-0.0374264950235997	-0.0691595689951927	-0.0175033796376242	-0.0381072761573801	-0.0353411687343839	0.0140149439514194	-0.00100571605009594	-0.0497824347193193	-0.0510241261341814	-0.0276098815345709	-0.0586336284850162	-0.0356600952001408	-0.017111338513994	0.0414827592427699	0.016387369682546	-0.0479675287615794	-0.0517138757076711	-0.0262788885218726	-0.0419371280268618	-0.0373319982930051	-0.051961546826226	0.00646575982618978	-0.0411406321465893	-0.0610999494050497	-0.0236066216021752	-0.0272031299823934	-0.0435039253811828	-0.0569639675020791	-0.0439036224899306	-0.0224582238345322	-0.0301814722499716	-0.0402362962473745	-0.0179563952141554	-0.0674175042672859	-0.0448702999822461	-0.0161321380174504	-0.0434479273186082	-0.0430259731674113	-0.0259456891124322	-0.0419066134576072	-0.0432081309276028	-0.0113472566901536	-0.00262626935706422
PDAC423_Abo_R	-0.0706411114866681	-0.0578471400710047	0.0249822520036266	-0.0516153869276936	-0.0573499385232233	0.00451862406834697	-0.0210919586046848	-0.0425995347963598	-0.0271661625113969	-0.023112099649185	0.0304037284934535	-0.00026691348624556	-0.0263029501893852	-0.0504646376789072	-0.0306028248594807	-0.00208012419013799	-0.0543361599816719	-0.0575230731580975	-0.0385450344492841	0.0545805092107789	0.0114466890581056	-0.00926739896173609	-0.0344520901197962	-0.0384572640484713	-0.0322650485997321	-0.0245690883026761	-0.0242510368066469	-0.00478536653144917	-0.0556199593146809	-0.0431684838618152	-0.0310457235985351	-0.0180633602633701	-0.052505613940049	-0.0470944183445228	-0.0317932211740547	-0.0162890857123616	-0.0556074909960607	-0.0385231055204829	-0.0366770287661927	-0.0579343089301295	-0.0317553787333305	0.00426340633589032	-0.0408675869059302	-0.0285030068841493	-0.0180079090568754	0.0234691012307368	-0.00537515081354588	-0.00428521196083664	-0.0269189835633136
PDAC424_Ain_R	-0.0241175492375604	0.000541777284607096	-0.052659717983345	-0.00257623202575977	-0.0421467926478686	-0.0166298317357037	-0.0354062446078836	-0.0757936441564347	0.00111291377438159	-0.0617924332589383	-0.0311573369244282	0.0575639372398997	-0.0218146835997882	-0.0745322112370906	-0.053554265158731	-0.0580433520324477	-0.0305130310911726	-0.0234315182854136	-0.0226979655399296	0.0384546530719271	-0.0214726798074625	-0.0560955053617012	-0.0902178482316791	0.0320975058295111	-0.0697004643437524	-0.0849882635402648	-0.0395269145406189	-0.0116816591829697	0.0396786263498028	-0.0819518451570086	-0.0244883176596851	-0.00694697924380127	-0.0615053885026356	-0.0601380295606285	-0.039565249151815	-0.0218889466554291	0.0107918289025092	-0.0605301253698668	-0.00863835041310757	-0.0288567680821913	-0.0184324881172554	0.0206771275151647	-0.0486482005241438	-0.0362664492214562	-0.0609724772528413	-0.0418438890652507	-0.0245231523919703	-0.00223526725998577	0.0588924694002387
PDAC425_Khe_R	-0.0562410237645438	-0.0754629055993534	0.013874401938903	-0.0539744693704724	0.0280104675456853	0.00428878045799442	-0.0403819240214331	0.0546691545813194	-0.0609658602942754	-0.0252651267210838	-0.0358153476412045	-0.0064122633689435	-0.0500145204395992	-0.0315313317974241	0.000152907926239915	-0.0244437488891791	-0.0565922147390107	-0.0521550791928779	-0.0238787918731066	0.0383899599976832	-0.0439287231839948	0.0226903234874509	-0.00367918605316902	-0.0271308356086399	-0.0141988924040353	0.0338753349450384	0.172250484930637	-0.0415299389898203	-0.0735619791802562	0.0461069742538124	-0.0398182794599524	-0.00312237719268606	-0.0476527584020293	-0.0649334105246581	-0.0760674003099977	-0.0508958336978533	-0.0014387166941054	-0.0411140002555016	-0.0540695676427549	-0.062894840430268	-0.0468469659683998	-0.0320518840998143	-0.0470301080695349	-0.0456723191089248	-0.0214745391181339	0.00785378992801435	-0.00336414226557892	-0.026580151536251	-0.0256463400943332
PDAC426_Maz_R	-0.00899785359998786	-0.0313878367620766	-0.0374455803007859	-0.0404642805470555	-0.0548188151577299	0.0215508941595171	-0.0305378036715889	-0.0657566476672343	-0.0304904459350756	-0.0333649949187021	-0.0380598090496509	0.0317472991959879	0.00444917334620857	-0.0427048592773352	-0.0356098938120124	-0.015097595685628	-0.0541231595385782	-0.0320854610631158	-0.0315665493289651	0.0518314636974734	0.0228038508096236	-0.0560264374388186	-0.063833792319336	-0.0427688961242832	-0.0337004911236779	-0.0564062836718685	-0.0634890542466112	0.0150887505497736	-0.0408628839436437	-0.0476518287466936	-0.0313736185040011	-0.00926471936694489	-0.0143612539741368	-0.0338913438955386	-0.0234925474239226	-0.0102120928396425	-0.037364645600971	-0.0266593909822184	-0.00272246134150636	-0.0507497684389308	-0.0298252501995704	-0.00786974419290648	-0.0244191403655867	-0.0253107892037495	-0.0393362805111902	-0.0288791891814644	-0.0352290632380188	0.00799919895964118	-0.0519048378507477
PDAC427_Zag_R	0.0103922958505854	0.0809504562362626	-0.0425416774231139	0.0568405560175006	0.00126636159038189	-0.0593134799634609	-0.0376601119409031	-0.0899557947982246	0.0044740552978409	-0.0404701319071097	-0.0345187518759275	0.0678708618901041	-0.00630486083486485	-0.0514326823114223	-0.0573449621328966	-0.0585285774320809	0.000227717837960726	-0.00975902257750326	0.00811146851283033	-0.0413962326783019	-0.0594943252690605	-0.071931855891891	-0.0741327875563828	0.0530420390013931	-0.0647509793364268	-0.092651084358883	-0.0389646918049456	-0.00425950972508457	0.125135661888017	-0.074074656755097	-0.00678915657916233	0.00733509693629562	-0.0575346665069898	-0.0518830729787704	0.0181258251603257	0.0095043109481574	0.00741324267010336	-0.022680466145375	0.0296663477554107	0.0108731464015799	0.00167923793065356	0.0495977206681918	-0.0347009643217269	0.0223948024619108	-0.0602385417081014	-0.0527005681325082	-0.030382988715389	-0.0479324752868624	0.0900453290711319
PDAC431_Jei_R	-0.0114427924472999	0.0205486710220126	-0.0510003378947088	0.00764303159484791	-0.0135714297380383	-0.0127124282078413	-0.0564816404396691	-0.0828572747683832	-0.00716987778194	-0.0644859728801412	-0.0343059154896577	0.0556259339785899	-0.0379447505304547	-0.0666053136175225	-0.0499545303276417	-0.0653988944198095	-0.00897789335307404	-0.0239958190741902	-0.0152604494262013	0.0346192232704312	0.0057547375511948	-0.0513367090694122	-0.0719280825849401	-0.0152928779917352	-0.082851314037113	-0.055751806315528	-0.0485480711759269	-0.00756678592468067	0.0254803285211358	-0.0707624041651744	-0.0383088473084055	-0.0246138758156142	-0.0668690623048245	-0.0568817203476728	-0.0134367937711841	-0.00365928049186316	-0.0155637358080751	-0.0345390402364892	-0.0092627506850575	-0.00738172982726616	-0.0296000548658963	0.097563889255891	-0.0364198970374566	-0.0277557280510616	-0.0431549218310352	-0.010744347862141	-0.0271050786872799	-0.0335447465121423	0.0309657324866948
PDAC432_Abo_R	-0.0426649387835076	-0.0447670535543742	-0.00848041837725268	-0.0280608190579988	0.0317731654885638	-0.0190104603080278	-0.0679653993736679	-0.0213029903658913	-0.0319785506995091	-0.0611766733130498	-0.0127607155996903	0.0569261936796019	-0.0342061689406967	-0.0536800967426999	-0.0316461168885805	-0.0397926865954163	-0.0262140313908048	-0.0710842289681543	-0.0294229281816394	0.0343483107684834	-0.0154823089377884	-0.00457548316801044	-0.0451542276588939	-0.0171263770561894	-0.0367340111697111	-0.0123819083931921	0.0409267159807988	-0.0231716522762784	-0.0626388570992994	-0.0223527352967329	-0.064216482204001	-0.027992790161668	-0.0646758959966661	-0.0591960152775135	-0.0376874000592866	-0.0216681261703938	-0.024540487729701	-0.0477828554634209	-0.0553723975673418	-0.0481854509093915	-0.0536016775808523	0.024212005215186	-0.052222233119481	-0.0154916054911455	-0.0458641562217292	0.000309199393855348	-0.0285178813695208	-0.0280203517080913	-0.0243219640402008
PDAC433_Jei_R	-0.00104957390769826	0.11265142975597	-0.0764779251691259	0.0806083977583292	0.036212707201448	-0.0641959204153994	-0.0522357404646528	-0.117512911687411	0.0266449679143498	-0.0998370466758896	-0.0427410064642119	0.124101010184979	-0.0526645303168475	-0.0942207253648193	-0.0770376323668319	-0.0951693019208922	0.00591420078407328	-0.0420725842778356	0.00357245367902513	-0.0542890756731986	-0.0939886396445392	-0.094990097183532	-0.115924896317193	0.171277682650227	-0.111428317515183	-0.0961598223382883	0.00826770529483779	-0.0477429896552011	0.172376644628254	-0.0985066005192709	-0.0217768958446719	0.00101026888819751	-0.109912869946758	-0.0807022790145968	-0.00373901210830233	-0.0189027843459092	0.036933463514664	-0.0566768133745604	0.00660810646376961	-0.00584889223550255	-0.00163203031832522	0.120638098745063	-0.0559047072754483	0.0111504024340538	-0.0678254589028392	-0.0375355381259178	-0.043619257328419	-0.0462554864324555	0.223374528636923
PDAC434_Gha_R	-0.0259990622658236	-0.0442164241675932	-0.055210910966968	-0.0283515824356444	0.076522671929095	0.00102098726736211	-0.0422245008968124	0.0387117848006632	-0.0449932332289919	-0.021278053728651	-0.0273379846916794	0.0363046337084674	-0.0254562529209843	-0.0570616906835448	0.00880198368483163	-0.0333608934981034	-0.0316819359618093	-0.0402177031406602	-0.00178460316459787	-0.0140649673500849	-0.020615373531113	0.00646679885274146	-0.0151806084385462	-0.0115617336446629	-0.0393944113124761	-0.0250531653045416	0.0863201454553298	0.00499039680841634	-0.0441442391650557	0.0391645269491545	-0.0156034375594707	-0.0191999459396889	-0.0423434967797835	-0.0504804418196144	-0.0359519522899461	-0.0316434919793972	-0.0193106842958545	-0.0514048473369591	-0.0415998818824306	-0.00893933999944611	-0.038017591760288	0.00404548418807806	-0.00128247991209795	-0.0236639868049494	-0.0133577730676487	0.0288919448607634	-0.00590215601767807	-0.00773133491910153	0.0105197133171858
[truncated: 108 more columns]
