# Supplementary material for: Genome-wide association mapping of date palm fruit traits
Source: Nat Commun. 2019 Oct 15;10:4680. doi: 10.1038/s41467-019-12604-9 (PMC6794320; doi:10.1038/s41467-019-12604-9)
Supplement: Supplementary file 11 — Source Data file [file 41467_2019_12604_MOESM11_ESM.zip › SuppFig6/README_SuppFig6.txt]

Source Data files for Supplementary Figure 6

Supplementary Figure 6a
Source Data: SuppelmentaryFigure6a.csv.gz

Supplementary Figure 6b
Source Data: SuppelmentaryFigure6b.csv.gz

Supplementary Figure 6c
Source Data: SuppelmentaryFigure6c.csv.gz

Supplementary Figure 6d
Source Data: SuppelmentaryFigure6d.csv.gz

Supplementary Figure 6e
Source Data: SuppelmentaryFigure6e.csv.gz

Supplementary Figure 6f
Source Data: SuppelmentaryFigure6f.csv.gz

Supplementary Figure 6g
Source Data: SuppelmentaryFigure6g.csv.gz

Supplementary Figure 6h
Source Data: SuppelmentaryFigure6h.csv.gz

Supplementary Figure 6i
Source Data: SuppelmentaryFigure6i.csv.gz

Supplementary Figure 6j
Source Data: SuppelmentaryFigure6j.csv.gz

Supplementary Figure 6k
Source Data: SuppelmentaryFigure6k.csv.gz
