# Supplementary material for: Genome-wide association mapping of date palm fruit traits
Source: Nat Commun. 2019 Oct 15;10:4680. doi: 10.1038/s41467-019-12604-9 (PMC6794320; doi:10.1038/s41467-019-12604-9)
Supplement: Supplementary file 11 — Source Data file [file 41467_2019_12604_MOESM11_ESM.zip › SuppFig12/README_SuppFig12.txt]

Source Data files for Supplementary Figure 12
Fig5a_coverage_SuppFig12_SuppFig13.tsv

note: Contains the raw depth of coverage per 500 bp bin on linkage group 14. The normalized depths that were plotted for each sample can be obtained by dividing the depth of each interval by the median depth across all linkage group 14 intervals for that individual.
