# Supplementary material for: Genome-wide association mapping of date palm fruit traits
Source: Nat Commun. 2019 Oct 15;10:4680. doi: 10.1038/s41467-019-12604-9 (PMC6794320; doi:10.1038/s41467-019-12604-9)
Supplement: Supplementary file 11 — Source Data file [file 41467_2019_12604_MOESM11_ESM.zip › SuppTable12/README_SuppTable12.txt]

Source Data files for Supplementary Table 12

Fig3f_Fig5b_SupplementaryTable12.tsv

note: contains normalized counts for each library in the fruit developmental time series experiment
